# Supplementary material for: Characterization of Expression and Epigenetic Features of Core Genes in Common Wheat
Source: Genes (Basel). 2022 Jun 21;13(7):1112. doi: 10.3390/genes13071112 (PMC9317296; doi:10.3390/genes13071112)
Supplement: Supplementary file 1 [file genes-13-01112-s001.zip]

Archive with 3 entries (2 files):
- genes-1758854-supplementary/
- genes-1758854-supplementary/Supplementary Figures-proof.pdf
- genes-1758854-supplementary/Supplementary-Tables_revised.xlsx
