# Supplementary material for: Characterization of Expression and Epigenetic Features of Core Genes in Common Wheat
Source: Genes (Basel). 2022 Jun 21;13(7):1112. doi: 10.3390/genes13071112 (PMC9317296; doi:10.3390/genes13071112)
Supplement: Supplementary file 1 [file genes-13-01112-s001.zip › genes-1758854-supplementary/Supplementary-Tables_revised.xlsx]

## Sheet: Table S1
Table S1. Statistics of multiple wheat genomes and transcript number.
Genome name	Transcript number
Triticum_aestivum_fielder	116480
Triticum_aestivum_arinalrfor.PGSBv2.0	114232
Triticum_aestivum_cadenza.EIv1.1	122839
Triticum_aestivum_claire.EIv1.1	121770
Triticum_aestivum.cs_IWGSC	133346
Triticum_aestivum_jagger.PGSBv2.0	113358
Triticum_aestivum_julius.PGSBv2.0	114000
Triticum_aestivum_lancer.PGSBv2.0	112898
Triticum_aestivum_landmark.PGSBv2.0	113711
Triticum_aestivum_mace.PGSBv2.0	113154
Triticum_aestivum_mattis.PGSBv2.0	113070
Triticum_aestivum_norin61.PGSBv2.0	115198
Triticum_aestivum_paragon.EIv1.1	121567
Triticum_aestivum_robigus.EIv1.1	121524
Triticum_aestivum_stanley.PGSBv2.1	113545
Triticum_aestivum_weebil.WeebilV1	122646

## Sheet: Table S2
Table S2. List of all core genes of 16 wheat varieties.
Wheat core genes, each row represents a homologous gene seteach column represents a variety,
fam11	Triticum_aestivum.IWGSC.pep.all.prot&TraesCS3D02G398100.1	Triticum_aestivum_mattis.PGSBv2.0.pep.all.prot&TraesSYM3D01G417900.1	Triticum_aestivum_claire.EIv1.1.pep.all.prot&TraesCLE_scaffold_137435_01G000300.1	Triticum_aestivum_stanley.PGSBv2.1.pep.all.prot&TraesSTA3D01G445900.1	Triticum_aestivum_robigus.EIv1.1.pep.all.prot&TraesROB_scaffold_053997_01G000300.1	Triticum_aestivum_paragon.EIv1.1.pep.all.prot&TraesPAR_scaffold_031120_01G000300.1	Triticum_aestivum_weebil.WeebilV1.pep.all.prot&TraesWEE_scaffold_073506_01G000200.1	Triticum_aestivum_lancer.PGSBv2.0.pep.all.prot&TraesLAC3D01G428600.1	Triticum_aestivum_julius.PGSBv2.0.pep.all.prot&TraesJUL3D01G431000.1	Triticum_aestivum_landmark.PGSBv2.0.pep.all.prot&TraesLDM3D01G427000.1	Triticum_aestivum_cadenza.EIv1.1.pep.all.prot&TraesCAD_scaffold_127084_01G000100.1	Triticum_aestivum_mace.PGSBv2.0.pep.all.prot&TraesMAC3D01G414400.1	fielder.release.protein.prot&TraesFLD3D01G433700.1	Triticum_aestivum_arinalrfor.PGSBv2.0.pep.all.prot&TraesARI3D01G420700.1	Triticum_aestivum_norin61.PGSBv2.0.pep.all.prot&TraesNOR3D01G427500.1
fam13	Triticum_aestivum.IWGSC.pep.all.prot&TraesCS7D02G209800.1	Triticum_aestivum_mattis.PGSBv2.0.pep.all.prot&TraesSYM7D01G232000.1	Triticum_aestivum_jagger.PGSBv2.0.pep.all.prot&TraesJAG7D01G235500.1	Triticum_aestivum_claire.EIv1.1.pep.all.prot&TraesCLE_scaffold_012294_01G000100.1	Triticum_aestivum_stanley.PGSBv2.1.pep.all.prot&TraesSTA7D01G234700.1	Triticum_aestivum_robigus.EIv1.1.pep.all.prot&TraesROB_scaffold_010815_01G000800.1	Triticum_aestivum_paragon.EIv1.1.pep.all.prot&TraesPAR_scaffold_031478_01G000100.1	Triticum_aestivum_weebil.WeebilV1.pep.all.prot&TraesWEE_scaffold_006820_01G000100.1	Triticum_aestivum_lancer.PGSBv2.0.pep.all.prot&TraesLAC7D01G234300.1	Triticum_aestivum_julius.PGSBv2.0.pep.all.prot&TraesJUL7D01G236100.1	Triticum_aestivum_landmark.PGSBv2.0.pep.all.prot&TraesLDM7D01G234600.1	Triticum_aestivum_cadenza.EIv1.1.pep.all.prot&TraesCAD_scaffold_015847_01G000800.1	Triticum_aestivum_mace.PGSBv2.0.pep.all.prot&TraesMAC7D01G235200.1	fielder.release.protein.prot&TraesFLD7D01G241200.1	Triticum_aestivum_arinalrfor.PGSBv2.0.pep.all.prot&TraesARI7D01G231800.1	Triticum_aestivum_norin61.PGSBv2.0.pep.all.prot&TraesNOR7D01G237100.1
fam14	Triticum_aestivum.IWGSC.pep.all.prot&TraesCS5A02G158000.1	Triticum_aestivum_mattis.PGSBv2.0.pep.all.prot&TraesSYM5A01G165600.1	Triticum_aestivum_jagger.PGSBv2.0.pep.all.prot&TraesJAG5A01G168600.1	Triticum_aestivum_claire.EIv1.1.pep.all.prot&TraesCLE_scaffold_031660_01G000300.1	Triticum_aestivum_stanley.PGSBv2.1.pep.all.prot&TraesSTA5A01G168000.1	Triticum_aestivum_robigus.EIv1.1.pep.all.prot&TraesROB_scaffold_059503_01G000200.1	Triticum_aestivum_paragon.EIv1.1.pep.all.prot&TraesPAR_scaffold_033519_01G000300.1	Triticum_aestivum_weebil.WeebilV1.pep.all.prot&TraesWEE_scaffold_053658_01G000200.1	Triticum_aestivum_lancer.PGSBv2.0.pep.all.prot&TraesLAC5A01G169900.1	Triticum_aestivum_julius.PGSBv2.0.pep.all.prot&TraesJUL5A01G168200.1	Triticum_aestivum_landmark.PGSBv2.0.pep.all.prot&TraesLDM5A01G169500.1	Triticum_aestivum_cadenza.EIv1.1.pep.all.prot&TraesCAD_scaffold_054912_01G000300.1	Triticum_aestivum_mace.PGSBv2.0.pep.all.prot&TraesMAC5A01G167100.1	fielder.release.protein.prot&TraesFLD5A01G167800.1	Triticum_aestivum_arinalrfor.PGSBv2.0.pep.all.prot&TraesARI5A01G167600.1	Triticum_aestivum_norin61.PGSBv2.0.pep.all.prot&TraesNOR5A01G171200.1
fam19	Triticum_aestivum.IWGSC.pep.all.prot&TraesCS1D02G267600.1	Triticum_aestivum_mattis.PGSBv2.0.pep.all.prot&TraesSYM1D01G292300.1	Triticum_aestivum_jagger.PGSBv2.0.pep.all.prot&TraesJAG1D01G287500.1	Triticum_aestivum_claire.EIv1.1.pep.all.prot&TraesCLE_scaffold_056241_01G000100.1	Triticum_aestivum_stanley.PGSBv2.1.pep.all.prot&TraesSTA1D01G293900.1	Triticum_aestivum_robigus.EIv1.1.pep.all.prot&TraesROB_scaffold_024086_01G000100.1	Triticum_aestivum_paragon.EIv1.1.pep.all.prot&TraesPAR_scaffold_003204_01G000300.1	Triticum_aestivum_weebil.WeebilV1.pep.all.prot&TraesWEE_scaffold_036353_01G000200.1	Triticum_aestivum_lancer.PGSBv2.0.pep.all.prot&TraesLAC1D01G292900.1	Triticum_aestivum_julius.PGSBv2.0.pep.all.prot&TraesJUL1D01G295000.1	Triticum_aestivum_landmark.PGSBv2.0.pep.all.prot&TraesLDM1D01G296300.1	Triticum_aestivum_cadenza.EIv1.1.pep.all.prot&TraesCAD_scaffold_053800_01G000200.1	Triticum_aestivum_mace.PGSBv2.0.pep.all.prot&TraesMAC1D01G290000.1	fielder.release.protein.prot&TraesFLD1D01G291600.1	Triticum_aestivum_arinalrfor.PGSBv2.0.pep.all.prot&TraesARI1D01G294500.1	Triticum_aestivum_norin61.PGSBv2.0.pep.all.prot&TraesNOR1D01G298000.1
fam21	Triticum_aestivum.IWGSC.pep.all.prot&TraesCS1A02G176000.1	Triticum_aestivum_mattis.PGSBv2.0.pep.all.prot&TraesSYM1A01G190400.1	Triticum_aestivum_jagger.PGSBv2.0.pep.all.prot&TraesJAG1A01G195300.1	Triticum_aestivum_claire.EIv1.1.pep.all.prot&TraesCLE_scaffold_026973_01G000100.1	Triticum_aestivum_stanley.PGSBv2.1.pep.all.prot&TraesSTA1A01G189900.1	Triticum_aestivum_robigus.EIv1.1.pep.all.prot&TraesROB_scaffold_090243_01G000100.1	Triticum_aestivum_paragon.EIv1.1.pep.all.prot&TraesPAR_scaffold_025533_01G000200.1	Triticum_aestivum_weebil.WeebilV1.pep.all.prot&TraesWEE_scaffold_029227_01G000100.1	Triticum_aestivum_lancer.PGSBv2.0.pep.all.prot&TraesLAC1A01G196600.1	Triticum_aestivum_julius.PGSBv2.0.pep.all.prot&TraesJUL1A01G192000.1	Triticum_aestivum_landmark.PGSBv2.0.pep.all.prot&TraesLDM1A01G192600.1	Triticum_aestivum_cadenza.EIv1.1.pep.all.prot&TraesCAD_scaffold_014928_01G000100.1	Triticum_aestivum_mace.PGSBv2.0.pep.all.prot&TraesMAC1A01G193600.1	fielder.release.protein.prot&TraesFLD1A01G205200.1	Triticum_aestivum_arinalrfor.PGSBv2.0.pep.all.prot&TraesARI1A01G189400.1	Triticum_aestivum_norin61.PGSBv2.0.pep.all.prot&TraesNOR1A01G194200.1
fam22	Triticum_aestivum.IWGSC.pep.all.prot&TraesCS1D02G240300.1.cds1	Triticum_aestivum_mattis.PGSBv2.0.pep.all.prot&TraesSYM1D01G264000.1	Triticum_aestivum_jagger.PGSBv2.0.pep.all.prot&TraesJAG1D01G259000.1	Triticum_aestivum_claire.EIv1.1.pep.all.prot&TraesCLE_scaffold_049207_01G000100.1	Triticum_aestivum_stanley.PGSBv2.1.pep.all.prot&TraesSTA1D01G265400.1	Triticum_aestivum_robigus.EIv1.1.pep.all.prot&TraesROB_scaffold_017800_01G000100.1	Triticum_aestivum_paragon.EIv1.1.pep.all.prot&TraesPAR_scaffold_017640_01G000100.1	Triticum_aestivum_weebil.WeebilV1.pep.all.prot&TraesWEE_scaffold_016060_01G000100.1	Triticum_aestivum_lancer.PGSBv2.0.pep.all.prot&TraesLAC1D01G264200.1	Triticum_aestivum_julius.PGSBv2.0.pep.all.prot&TraesJUL1D01G266500.1	Triticum_aestivum_landmark.PGSBv2.0.pep.all.prot&TraesLDM1D01G267800.1	Triticum_aestivum_cadenza.EIv1.1.pep.all.prot&TraesCAD_scaffold_043651_01G000100.1	Triticum_aestivum_mace.PGSBv2.0.pep.all.prot&TraesMAC1D01G261000.1	fielder.release.protein.prot&TraesFLD1D01G262200.1	Triticum_aestivum_arinalrfor.PGSBv2.0.pep.all.prot&TraesARI1D01G265700.1	Triticum_aestivum_norin61.PGSBv2.0.pep.all.prot&TraesNOR1D01G269200.1
fam24	Triticum_aestivum.IWGSC.pep.all.prot&TraesCS2D02G286000.1	Triticum_aestivum_mattis.PGSBv2.0.pep.all.prot&TraesSYM2D01G314600.1	Triticum_aestivum_jagger.PGSBv2.0.pep.all.prot&TraesJAG2D01G319500.1	Triticum_aestivum_claire.EIv1.1.pep.all.prot&TraesCLE_scaffold_001845_01G000100.1	Triticum_aestivum_stanley.PGSBv2.1.pep.all.prot&TraesSTA2D01G314500.1	Triticum_aestivum_robigus.EIv1.1.pep.all.prot&TraesROB_scaffold_003610_01G000100.1	Triticum_aestivum_weebil.WeebilV1.pep.all.prot&TraesWEE_scaffold_035948_01G000200.1	Triticum_aestivum_lancer.PGSBv2.0.pep.all.prot&TraesLAC2D01G318200.1	Triticum_aestivum_julius.PGSBv2.0.pep.all.prot&TraesJUL2D01G313400.1	Triticum_aestivum_landmark.PGSBv2.0.pep.all.prot&TraesLDM2D01G313400.1	Triticum_aestivum_cadenza.EIv1.1.pep.all.prot&TraesCAD_scaffold_004460_01G000300.1	Triticum_aestivum_mace.PGSBv2.0.pep.all.prot&TraesMAC2D01G314900.1	fielder.release.protein.prot&TraesFLD2D01G319000.1	Triticum_aestivum_arinalrfor.PGSBv2.0.pep.all.prot&TraesARI2D01G311400.1	Triticum_aestivum_norin61.PGSBv2.0.pep.all.prot&TraesNOR2D01G314100.1
fam26	Triticum_aestivum.IWGSC.pep.all.prot&TraesCS2D02G272700.1	Triticum_aestivum_mattis.PGSBv2.0.pep.all.prot&TraesSYM2D01G301400.1	Triticum_aestivum_jagger.PGSBv2.0.pep.all.prot&TraesJAG2D01G306400.1	Triticum_aestivum_claire.EIv1.1.pep.all.prot&TraesCLE_scaffold_090340_01G000100.1	Triticum_aestivum_stanley.PGSBv2.1.pep.all.prot&TraesSTA2D01G301400.1	Triticum_aestivum_robigus.EIv1.1.pep.all.prot&TraesROB_scaffold_087244_01G000100.1	Triticum_aestivum_paragon.EIv1.1.pep.all.prot&TraesPAR_scaffold_115105_01G000100.1	Triticum_aestivum_weebil.WeebilV1.pep.all.prot&TraesWEE_scaffold_117990_01G000100.1	Triticum_aestivum_lancer.PGSBv2.0.pep.all.prot&TraesLAC2D01G304900.1	Triticum_aestivum_julius.PGSBv2.0.pep.all.prot&TraesJUL2D01G300300.1	Triticum_aestivum_landmark.PGSBv2.0.pep.all.prot&TraesLDM2D01G300100.1	Triticum_aestivum_cadenza.EIv1.1.pep.all.prot&TraesCAD_scaffold_121393_01G000100.1	Triticum_aestivum_mace.PGSBv2.0.pep.all.prot&TraesMAC2D01G301600.1	fielder.release.protein.prot&TraesFLD2D01G305800.1	Triticum_aestivum_arinalrfor.PGSBv2.0.pep.all.prot&TraesARI2D01G298200.1	Triticum_aestivum_norin61.PGSBv2.0.pep.all.prot&TraesNOR2D01G300900.1
fam27	Triticum_aestivum.IWGSC.pep.all.prot&TraesCS1A02G416400.1.cds1	Triticum_aestivum_mattis.PGSBv2.0.pep.all.prot&TraesSYM1A01G444600.1	Triticum_aestivum_jagger.PGSBv2.0.pep.all.prot&TraesJAG1A01G447300.1	Triticum_aestivum_claire.EIv1.1.pep.all.prot&TraesCLE_scaffold_090493_01G000100.1	Triticum_aestivum_stanley.PGSBv2.1.pep.all.prot&TraesSTA1A01G446000.1	Triticum_aestivum_robigus.EIv1.1.pep.all.prot&TraesROB_scaffold_020387_01G000100.1	Triticum_aestivum_paragon.EIv1.1.pep.all.prot&TraesPAR_scaffold_088761_01G000100.1	Triticum_aestivum_weebil.WeebilV1.pep.all.prot&TraesWEE_scaffold_100696_01G000100.1	Triticum_aestivum_lancer.PGSBv2.0.pep.all.prot&TraesLAC1A01G446400.1	Triticum_aestivum_julius.PGSBv2.0.pep.all.prot&TraesJUL1A01G448800.1	Triticum_aestivum_landmark.PGSBv2.0.pep.all.prot&TraesLDM1A01G444300.1	Triticum_aestivum_cadenza.EIv1.1.pep.all.prot&TraesCAD_scaffold_110243_01G000100.1	Triticum_aestivum_mace.PGSBv2.0.pep.all.prot&TraesMAC1A01G440900.1	fielder.release.protein.prot&TraesFLD1A01G462300.1	Triticum_aestivum_arinalrfor.PGSBv2.0.pep.all.prot&TraesARI1A01G445900.1	Triticum_aestivum_norin61.PGSBv2.0.pep.all.prot&TraesNOR1A01G446400.1
fam28	Triticum_aestivum.IWGSC.pep.all.prot&TraesCS5B02G464500.1	Triticum_aestivum_mattis.PGSBv2.0.pep.all.prot&TraesSYM7B01G117600.1	Triticum_aestivum_jagger.PGSBv2.0.pep.all.prot&TraesJAG5B01G497400.1	Triticum_aestivum_claire.EIv1.1.pep.all.prot&TraesCLE_scaffold_008738_01G000200.1	Triticum_aestivum_stanley.PGSBv2.1.pep.all.prot&TraesSTA5B01G502900.1	Triticum_aestivum_robigus.EIv1.1.pep.all.prot&TraesROB_scaffold_015398_01G000200.1	Triticum_aestivum_paragon.EIv1.1.pep.all.prot&TraesPAR_scaffold_021755_01G000200.1	Triticum_aestivum_weebil.WeebilV1.pep.all.prot&TraesWEE_scaffold_061253_01G000400.1	Triticum_aestivum_lancer.PGSBv2.0.pep.all.prot&TraesLAC5B01G502400.1	Triticum_aestivum_julius.PGSBv2.0.pep.all.prot&TraesJUL5B01G501800.1	Triticum_aestivum_landmark.PGSBv2.0.pep.all.prot&TraesLDM5B01G500800.1	Triticum_aestivum_cadenza.EIv1.1.pep.all.prot&TraesCAD_scaffold_015725_01G000500.1	Triticum_aestivum_mace.PGSBv2.0.pep.all.prot&TraesMAC5B01G499100.1	fielder.release.protein.prot&TraesFLD5B01G504900.1	Triticum_aestivum_arinalrfor.PGSBv2.0.pep.all.prot&TraesARI7B01G722100.1	Triticum_aestivum_norin61.PGSBv2.0.pep.all.prot&TraesNOR5B01G504900.1
fam31	Triticum_aestivum.IWGSC.pep.all.prot&TraesCS5A02G302500.1.cds1	Triticum_aestivum_mattis.PGSBv2.0.pep.all.prot&TraesSYM5A01G314200.1	Triticum_aestivum_jagger.PGSBv2.0.pep.all.prot&TraesJAG5A01G317300.1	Triticum_aestivum_claire.EIv1.1.pep.all.prot&TraesCLE_scaffold_057053_01G000100.1	Triticum_aestivum_stanley.PGSBv2.1.pep.all.prot&TraesSTA5A01G316700.1	Triticum_aestivum_robigus.EIv1.1.pep.all.prot&TraesROB_scaffold_017521_01G000300.1	Triticum_aestivum_paragon.EIv1.1.pep.all.prot&TraesPAR_scaffold_058742_01G000300.1	Triticum_aestivum_weebil.WeebilV1.pep.all.prot&TraesWEE_scaffold_039915_01G000100.1	Triticum_aestivum_lancer.PGSBv2.0.pep.all.prot&TraesLAC5A01G318800.1	Triticum_aestivum_julius.PGSBv2.0.pep.all.prot&TraesJUL5A01G315600.1	Triticum_aestivum_landmark.PGSBv2.0.pep.all.prot&TraesLDM5A01G317600.1	Triticum_aestivum_cadenza.EIv1.1.pep.all.prot&TraesCAD_scaffold_053846_01G000100.1	Triticum_aestivum_mace.PGSBv2.0.pep.all.prot&TraesMAC5A01G314800.1	fielder.release.protein.prot&TraesFLD5A01G316900.1	Triticum_aestivum_arinalrfor.PGSBv2.0.pep.all.prot&TraesARI5A01G316500.1	Triticum_aestivum_norin61.PGSBv2.0.pep.all.prot&TraesNOR5A01G320800.1
fam34	Triticum_aestivum.IWGSC.pep.all.prot&TraesCS4B02G082900.1	Triticum_aestivum_mattis.PGSBv2.0.pep.all.prot&TraesSYM4B01G091100.1	Triticum_aestivum_jagger.PGSBv2.0.pep.all.prot&TraesJAG4B01G089700.1	Triticum_aestivum_claire.EIv1.1.pep.all.prot&TraesCLE_scaffold_041234_01G000400.1	Triticum_aestivum_stanley.PGSBv2.1.pep.all.prot&TraesSTA4B01G087600.1	Triticum_aestivum_robigus.EIv1.1.pep.all.prot&TraesROB_scaffold_038762_01G000200.1	Triticum_aestivum_paragon.EIv1.1.pep.all.prot&TraesPAR_scaffold_040646_01G000400.1	Triticum_aestivum_weebil.WeebilV1.pep.all.prot&TraesWEE_scaffold_051976_01G000300.1	Triticum_aestivum_lancer.PGSBv2.0.pep.all.prot&TraesLAC4B01G090600.1	Triticum_aestivum_julius.PGSBv2.0.pep.all.prot&TraesJUL4B01G090400.1	Triticum_aestivum_landmark.PGSBv2.0.pep.all.prot&TraesLDM4B01G092400.1	Triticum_aestivum_cadenza.EIv1.1.pep.all.prot&TraesCAD_scaffold_219682_01G000200.1	Triticum_aestivum_mace.PGSBv2.0.pep.all.prot&TraesMAC4B01G091400.1	fielder.release.protein.prot&TraesFLD4B01G093200.1	Triticum_aestivum_arinalrfor.PGSBv2.0.pep.all.prot&TraesARI4B01G090500.1	Triticum_aestivum_norin61.PGSBv2.0.pep.all.prot&TraesNOR4B01G092800.1
fam37	Triticum_aestivum.IWGSC.pep.all.prot&TraesCS4A02G414200.1	Triticum_aestivum_mattis.PGSBv2.0.pep.all.prot&TraesSYM4A01G396200.1	Triticum_aestivum_jagger.PGSBv2.0.pep.all.prot&TraesJAG4A01G394700.1	Triticum_aestivum_claire.EIv1.1.pep.all.prot&TraesCLE_scaffold_036847_01G000100.1	Triticum_aestivum_stanley.PGSBv2.1.pep.all.prot&TraesSTA4A01G400600.1	Triticum_aestivum_robigus.EIv1.1.pep.all.prot&TraesROB_scaffold_024186_01G000100.1	Triticum_aestivum_paragon.EIv1.1.pep.all.prot&TraesPAR_scaffold_022152_01G000100.1	Triticum_aestivum_weebil.WeebilV1.pep.all.prot&TraesWEE_scaffold_024453_01G001000.1	Triticum_aestivum_lancer.PGSBv2.0.pep.all.prot&TraesLAC4A01G392000.1	Triticum_aestivum_julius.PGSBv2.0.pep.all.prot&TraesJUL4A01G398000.1	Triticum_aestivum_landmark.PGSBv2.0.pep.all.prot&TraesLDM4A01G398300.1	Triticum_aestivum_cadenza.EIv1.1.pep.all.prot&TraesCAD_scaffold_029057_01G000100.1	Triticum_aestivum_mace.PGSBv2.0.pep.all.prot&TraesMAC4A01G395900.1	fielder.release.protein.prot&TraesFLD4A01G399400.1	Triticum_aestivum_arinalrfor.PGSBv2.0.pep.all.prot&TraesARI4A01G396700.1	Triticum_aestivum_norin61.PGSBv2.0.pep.all.prot&TraesNOR4A01G393000.1
fam43	Triticum_aestivum.IWGSC.pep.all.prot&TraesCS4D02G309700.1	Triticum_aestivum_mattis.PGSBv2.0.pep.all.prot&TraesSYM4D01G329500.1	Triticum_aestivum_jagger.PGSBv2.0.pep.all.prot&TraesJAG4D01G329400.1	Triticum_aestivum_claire.EIv1.1.pep.all.prot&TraesCLE_scaffold_036487_01G000200.1	Triticum_aestivum_stanley.PGSBv2.1.pep.all.prot&TraesSTA4D01G330400.1	Triticum_aestivum_robigus.EIv1.1.pep.all.prot&TraesROB_scaffold_043249_01G000200.1	Triticum_aestivum_paragon.EIv1.1.pep.all.prot&TraesPAR_scaffold_037544_01G000300.1	Triticum_aestivum_weebil.WeebilV1.pep.all.prot&TraesWEE_scaffold_041817_01G000300.1	Triticum_aestivum_lancer.PGSBv2.0.pep.all.prot&TraesLAC4D01G331100.1	Triticum_aestivum_julius.PGSBv2.0.pep.all.prot&TraesJUL4D01G328300.1	Triticum_aestivum_landmark.PGSBv2.0.pep.all.prot&TraesLDM4D01G327800.1	Triticum_aestivum_cadenza.EIv1.1.pep.all.prot&TraesCAD_scaffold_042776_01G000300.1	Triticum_aestivum_mace.PGSBv2.0.pep.all.prot&TraesMAC4D01G330200.1	fielder.release.protein.prot&TraesFLD4D01G329600.1	Triticum_aestivum_arinalrfor.PGSBv2.0.pep.all.prot&TraesARI4D01G330500.1	Triticum_aestivum_norin61.PGSBv2.0.pep.all.prot&TraesNOR4D01G331600.1
fam45	Triticum_aestivum.IWGSC.pep.all.prot&TraesCS6D02G083112.1.cds1	Triticum_aestivum_mattis.PGSBv2.0.pep.all.prot&TraesSYM6D01G106100.1	Triticum_aestivum_jagger.PGSBv2.0.pep.all.prot&TraesJAG6D01G073000.1	Triticum_aestivum_claire.EIv1.1.pep.all.prot&TraesCLE_scaffold_159191_01G000100.1	Triticum_aestivum_stanley.PGSBv2.1.pep.all.prot&TraesSTA6D01G110500.1	Triticum_aestivum_robigus.EIv1.1.pep.all.prot&TraesROB_scaffold_121813_01G000200.1	Triticum_aestivum_paragon.EIv1.1.pep.all.prot&TraesPAR_scaffold_124419_01G000100.1	Triticum_aestivum_weebil.WeebilV1.pep.all.prot&TraesWEE_scaffold_103921_01G000200.1	Triticum_aestivum_lancer.PGSBv2.0.pep.all.prot&TraesLAC6D01G083700.1	Triticum_aestivum_julius.PGSBv2.0.pep.all.prot&TraesJUL6D01G109200.1	Triticum_aestivum_landmark.PGSBv2.0.pep.all.prot&TraesLDM6D01G107400.1	Triticum_aestivum_mace.PGSBv2.0.pep.all.prot&TraesMAC6D01G101000.1	fielder.release.protein.prot&TraesFLD6D01G131100.1	Triticum_aestivum_arinalrfor.PGSBv2.0.pep.all.prot&TraesARI6D01G105200.1	Triticum_aestivum_norin61.PGSBv2.0.pep.all.prot&TraesNOR6D01G105600.1
fam46	Triticum_aestivum.IWGSC.pep.all.prot&TraesCS2D02G284600.1	Triticum_aestivum_mattis.PGSBv2.0.pep.all.prot&TraesSYM2D01G313100.1	Triticum_aestivum_jagger.PGSBv2.0.pep.all.prot&TraesJAG2D01G318000.1	Triticum_aestivum_claire.EIv1.1.pep.all.prot&TraesCLE_scaffold_072021_01G000100.1	Triticum_aestivum_stanley.PGSBv2.1.pep.all.prot&TraesSTA2D01G313000.1	Triticum_aestivum_robigus.EIv1.1.pep.all.prot&TraesROB_scaffold_017600_01G000100.1	Triticum_aestivum_paragon.EIv1.1.pep.all.prot&TraesPAR_scaffold_021400_01G000100.1	Triticum_aestivum_weebil.WeebilV1.pep.all.prot&TraesWEE_scaffold_108195_01G000100.1	Triticum_aestivum_lancer.PGSBv2.0.pep.all.prot&TraesLAC2D01G316700.1	Triticum_aestivum_julius.PGSBv2.0.pep.all.prot&TraesJUL2D01G311900.1	Triticum_aestivum_landmark.PGSBv2.0.pep.all.prot&TraesLDM2D01G311900.1	Triticum_aestivum_cadenza.EIv1.1.pep.all.prot&TraesCAD_scaffold_016873_01G000100.1	Triticum_aestivum_mace.PGSBv2.0.pep.all.prot&TraesMAC2D01G313400.1	fielder.release.protein.prot&TraesFLD2D01G317500.1	Triticum_aestivum_arinalrfor.PGSBv2.0.pep.all.prot&TraesARI2D01G309900.1	Triticum_aestivum_norin61.PGSBv2.0.pep.all.prot&TraesNOR2D01G312600.1
fam49	Triticum_aestivum.IWGSC.pep.all.prot&TraesCS4B02G054200.1.cds1	Triticum_aestivum_mattis.PGSBv2.0.pep.all.prot&TraesSYM4B01G059600.1	Triticum_aestivum_jagger.PGSBv2.0.pep.all.prot&TraesJAG4B01G057600.1	Triticum_aestivum_claire.EIv1.1.pep.all.prot&TraesCLE_scaffold_053156_01G000200.1	Triticum_aestivum_stanley.PGSBv2.1.pep.all.prot&TraesSTA4B01G055900.1	Triticum_aestivum_robigus.EIv1.1.pep.all.prot&TraesROB_scaffold_059881_01G000200.1	Triticum_aestivum_paragon.EIv1.1.pep.all.prot&TraesPAR_scaffold_081305_01G000100.1	Triticum_aestivum_weebil.WeebilV1.pep.all.prot&TraesWEE_scaffold_130927_01G000100.1	Triticum_aestivum_lancer.PGSBv2.0.pep.all.prot&TraesLAC4B01G059000.1	Triticum_aestivum_julius.PGSBv2.0.pep.all.prot&TraesJUL4B01G058800.1	Triticum_aestivum_landmark.PGSBv2.0.pep.all.prot&TraesLDM4B01G060500.1	Triticum_aestivum_cadenza.EIv1.1.pep.all.prot&TraesCAD_scaffold_042850_01G000100.1	Triticum_aestivum_mace.PGSBv2.0.pep.all.prot&TraesMAC4B01G060000.1	fielder.release.protein.prot&TraesFLD4B01G060500.1	Triticum_aestivum_arinalrfor.PGSBv2.0.pep.all.prot&TraesARI4B01G059000.1	Triticum_aestivum_norin61.PGSBv2.0.pep.all.prot&TraesNOR4B01G061100.1
fam50	Triticum_aestivum.IWGSC.pep.all.prot&TraesCS5D02G068500.1.cds1	Triticum_aestivum_mattis.PGSBv2.0.pep.all.prot&TraesSYM5D01G077900.1	Triticum_aestivum_jagger.PGSBv2.0.pep.all.prot&TraesJAG5D01G078800.1	Triticum_aestivum_claire.EIv1.1.pep.all.prot&TraesCLE_scaffold_016134_01G000200.1	Triticum_aestivum_stanley.PGSBv2.1.pep.all.prot&TraesSTA5D01G077800.1	Triticum_aestivum_robigus.EIv1.1.pep.all.prot&TraesROB_scaffold_065061_01G000100.1	Triticum_aestivum_paragon.EIv1.1.pep.all.prot&TraesPAR_scaffold_024750_01G000100.1	Triticum_aestivum_weebil.WeebilV1.pep.all.prot&TraesWEE_scaffold_046953_01G000100.1	Triticum_aestivum_lancer.PGSBv2.0.pep.all.prot&TraesLAC5D01G076400.1	Triticum_aestivum_julius.PGSBv2.0.pep.all.prot&TraesJUL5D01G078100.1	Triticum_aestivum_landmark.PGSBv2.0.pep.all.prot&TraesLDM5D01G077300.1	Triticum_aestivum_cadenza.EIv1.1.pep.all.prot&TraesCAD_scaffold_076103_01G000100.1	Triticum_aestivum_mace.PGSBv2.0.pep.all.prot&TraesMAC5D01G076400.1	fielder.release.protein.prot&TraesFLD5D01G078200.1	Triticum_aestivum_arinalrfor.PGSBv2.0.pep.all.prot&TraesARI5D01G078000.1	Triticum_aestivum_norin61.PGSBv2.0.pep.all.prot&TraesNOR5D01G076400.1
fam52	Triticum_aestivum.IWGSC.pep.all.prot&TraesCS7A02G099900.1	Triticum_aestivum_mattis.PGSBv2.0.pep.all.prot&TraesSYM7A01G102600.1	Triticum_aestivum_jagger.PGSBv2.0.pep.all.prot&TraesJAG7A01G105300.1	Triticum_aestivum_claire.EIv1.1.pep.all.prot&TraesCLE_scaffold_013680_01G000100.1	Triticum_aestivum_stanley.PGSBv2.1.pep.all.prot&TraesSTA7A01G103200.1	Triticum_aestivum_robigus.EIv1.1.pep.all.prot&TraesROB_scaffold_016431_01G000100.1	Triticum_aestivum_paragon.EIv1.1.pep.all.prot&TraesPAR_scaffold_089075_01G000100.1	Triticum_aestivum_weebil.WeebilV1.pep.all.prot&TraesWEE_scaffold_013174_01G000100.1	Triticum_aestivum_lancer.PGSBv2.0.pep.all.prot&TraesLAC7A01G103200.1	Triticum_aestivum_julius.PGSBv2.0.pep.all.prot&TraesJUL7A01G105200.1	Triticum_aestivum_landmark.PGSBv2.0.pep.all.prot&TraesLDM7A01G102100.1	Triticum_aestivum_cadenza.EIv1.1.pep.all.prot&TraesCAD_scaffold_013067_01G000100.1	Triticum_aestivum_mace.PGSBv2.0.pep.all.prot&TraesMAC7A01G109100.1	fielder.release.protein.prot&TraesFLD7A01G112700.1	Triticum_aestivum_arinalrfor.PGSBv2.0.pep.all.prot&TraesARI7A01G109500.1	Triticum_aestivum_norin61.PGSBv2.0.pep.all.prot&TraesNOR7A01G105500.1
fam53	Triticum_aestivum.IWGSC.pep.all.prot&TraesCS6B02G105200.1.cds1	Triticum_aestivum_mattis.PGSBv2.0.pep.all.prot&TraesSYM6B01G120700.1	Triticum_aestivum_jagger.PGSBv2.0.pep.all.prot&TraesJAG6B01G116300.1	Triticum_aestivum_claire.EIv1.1.pep.all.prot&TraesCLE_scaffold_020517_01G000100.1	Triticum_aestivum_stanley.PGSBv2.1.pep.all.prot&TraesSTA6B01G116800.1	Triticum_aestivum_robigus.EIv1.1.pep.all.prot&TraesROB_scaffold_001232_01G000300.1	Triticum_aestivum_paragon.EIv1.1.pep.all.prot&TraesPAR_scaffold_012299_01G000100.1	Triticum_aestivum_weebil.WeebilV1.pep.all.prot&TraesWEE_scaffold_008692_01G000100.1	Triticum_aestivum_lancer.PGSBv2.0.pep.all.prot&TraesLAC6B01G112400.1	Triticum_aestivum_julius.PGSBv2.0.pep.all.prot&TraesJUL6B01G123700.1	Triticum_aestivum_landmark.PGSBv2.0.pep.all.prot&TraesLDM6B01G120200.1	Triticum_aestivum_cadenza.EIv1.1.pep.all.prot&TraesCAD_scaffold_001468_01G000100.1	Triticum_aestivum_mace.PGSBv2.0.pep.all.prot&TraesMAC6B01G118700.1	fielder.release.protein.prot&TraesFLD6B01G124000.1	Triticum_aestivum_arinalrfor.PGSBv2.0.pep.all.prot&TraesARI6B01G119600.1	Triticum_aestivum_norin61.PGSBv2.0.pep.all.prot&TraesNOR6B01G117000.1
fam54	Triticum_aestivum.IWGSC.pep.all.prot&TraesCS5B02G388700.1.cds1	Triticum_aestivum_mattis.PGSBv2.0.pep.all.prot&TraesSYM7B01G197600.1	Triticum_aestivum_jagger.PGSBv2.0.pep.all.prot&TraesJAG5B01G416700.1	Triticum_aestivum_claire.EIv1.1.pep.all.prot&TraesCLE_scaffold_019829_01G000100.1	Triticum_aestivum_stanley.PGSBv2.1.pep.all.prot&TraesSTA5B01G421200.1	Triticum_aestivum_robigus.EIv1.1.pep.all.prot&TraesROB_scaffold_001626_01G000200.1	Triticum_aestivum_weebil.WeebilV1.pep.all.prot&TraesWEE_scaffold_002793_01G000400.1	Triticum_aestivum_lancer.PGSBv2.0.pep.all.prot&TraesLAC5B01G421700.1	Triticum_aestivum_julius.PGSBv2.0.pep.all.prot&TraesJUL5B01G421400.1	Triticum_aestivum_landmark.PGSBv2.0.pep.all.prot&TraesLDM5B01G418300.1	Triticum_aestivum_cadenza.EIv1.1.pep.all.prot&TraesCAD_scaffold_008318_01G000200.1	Triticum_aestivum_mace.PGSBv2.0.pep.all.prot&TraesMAC5B01G418800.1	fielder.release.protein.prot&TraesFLD5B01G422400.1	Triticum_aestivum_arinalrfor.PGSBv2.0.pep.all.prot&TraesARI7B01G641800.1	Triticum_aestivum_norin61.PGSBv2.0.pep.all.prot&TraesNOR5B01G424300.1
fam55	Triticum_aestivum.IWGSC.pep.all.prot&TraesCS3B02G249800.1.cds1	Triticum_aestivum_mattis.PGSBv2.0.pep.all.prot&TraesSYM3B01G281900.1	Triticum_aestivum_jagger.PGSBv2.0.pep.all.prot&TraesJAG3B01G285300.1	Triticum_aestivum_claire.EIv1.1.pep.all.prot&TraesCLE_scaffold_011075_01G000200.1	Triticum_aestivum_stanley.PGSBv2.1.pep.all.prot&TraesSTA3B01G282400.1	Triticum_aestivum_robigus.EIv1.1.pep.all.prot&TraesROB_scaffold_005500_01G000100.1	Triticum_aestivum_paragon.EIv1.1.pep.all.prot&TraesPAR_scaffold_011544_01G000200.1	Triticum_aestivum_weebil.WeebilV1.pep.all.prot&TraesWEE_scaffold_012398_01G000100.1	Triticum_aestivum_lancer.PGSBv2.0.pep.all.prot&TraesLAC3B01G286200.1	Triticum_aestivum_julius.PGSBv2.0.pep.all.prot&TraesJUL3B01G281300.1	Triticum_aestivum_landmark.PGSBv2.0.pep.all.prot&TraesLDM3B01G281100.1	Triticum_aestivum_mace.PGSBv2.0.pep.all.prot&TraesMAC3B01G287400.1	fielder.release.protein.prot&TraesFLD3B01G293600.1	Triticum_aestivum_arinalrfor.PGSBv2.0.pep.all.prot&TraesARI3B01G283500.1	Triticum_aestivum_norin61.PGSBv2.0.pep.all.prot&TraesNOR3B01G284000.1
fam59	Triticum_aestivum.IWGSC.pep.all.prot&TraesCS6B02G151500.1.cds1	Triticum_aestivum_mattis.PGSBv2.0.pep.all.prot&TraesSYM6B01G170500.1	Triticum_aestivum_jagger.PGSBv2.0.pep.all.prot&TraesJAG6B01G166200.1	Triticum_aestivum_claire.EIv1.1.pep.all.prot&TraesCLE_scaffold_000767_01G000100.1	Triticum_aestivum_stanley.PGSBv2.1.pep.all.prot&TraesSTA6B01G168100.1	Triticum_aestivum_robigus.EIv1.1.pep.all.prot&TraesROB_scaffold_003991_01G000100.1	Triticum_aestivum_paragon.EIv1.1.pep.all.prot&TraesPAR_scaffold_000793_01G000100.1	Triticum_aestivum_weebil.WeebilV1.pep.all.prot&TraesWEE_scaffold_001159_01G000100.1	Triticum_aestivum_lancer.PGSBv2.0.pep.all.prot&TraesLAC6B01G163400.1	Triticum_aestivum_julius.PGSBv2.0.pep.all.prot&TraesJUL6B01G174500.1	Triticum_aestivum_landmark.PGSBv2.0.pep.all.prot&TraesLDM6B01G173100.1	Triticum_aestivum_cadenza.EIv1.1.pep.all.prot&TraesCAD_scaffold_021359_01G000100.1	Triticum_aestivum_mace.PGSBv2.0.pep.all.prot&TraesMAC6B01G169700.1	fielder.release.protein.prot&TraesFLD6B01G172700.1	Triticum_aestivum_arinalrfor.PGSBv2.0.pep.all.prot&TraesARI6B01G171700.1	Triticum_aestivum_norin61.PGSBv2.0.pep.all.prot&TraesNOR6B01G167800.1
fam63	Triticum_aestivum.IWGSC.pep.all.prot&TraesCS3A02G257700.1	Triticum_aestivum_mattis.PGSBv2.0.pep.all.prot&TraesSYM3A01G288500.1	Triticum_aestivum_jagger.PGSBv2.0.pep.all.prot&TraesJAG3A01G288600.1	Triticum_aestivum_claire.EIv1.1.pep.all.prot&TraesCLE_scaffold_125532_01G000300.1	Triticum_aestivum_stanley.PGSBv2.1.pep.all.prot&TraesSTA3A01G285900.1	Triticum_aestivum_robigus.EIv1.1.pep.all.prot&TraesROB_scaffold_034872_01G000300.1	Triticum_aestivum_paragon.EIv1.1.pep.all.prot&TraesPAR_scaffold_129123_01G000300.1	Triticum_aestivum_weebil.WeebilV1.pep.all.prot&TraesWEE_scaffold_012234_01G000100.1	Triticum_aestivum_lancer.PGSBv2.0.pep.all.prot&TraesLAC3A01G284900.1	Triticum_aestivum_julius.PGSBv2.0.pep.all.prot&TraesJUL3A01G287100.1	Triticum_aestivum_cadenza.EIv1.1.pep.all.prot&TraesCAD_scaffold_040912_01G000300.1	Triticum_aestivum_mace.PGSBv2.0.pep.all.prot&TraesMAC3A01G279000.1	fielder.release.protein.prot&TraesFLD3A01G283400.1	Triticum_aestivum_arinalrfor.PGSBv2.0.pep.all.prot&TraesARI3A01G285900.1	Triticum_aestivum_norin61.PGSBv2.0.pep.all.prot&TraesNOR3A01G287500.1
fam64	Triticum_aestivum.IWGSC.pep.all.prot&TraesCS3A02G298600.1	Triticum_aestivum_mattis.PGSBv2.0.pep.all.prot&TraesSYM3A01G335600.1	Triticum_aestivum_jagger.PGSBv2.0.pep.all.prot&TraesJAG3A01G335900.1	Triticum_aestivum_claire.EIv1.1.pep.all.prot&TraesCLE_scaffold_075576_01G000200.1	Triticum_aestivum_stanley.PGSBv2.1.pep.all.prot&TraesSTA3A01G332600.1	Triticum_aestivum_robigus.EIv1.1.pep.all.prot&TraesROB_scaffold_022955_01G000200.1	Triticum_aestivum_paragon.EIv1.1.pep.all.prot&TraesPAR_scaffold_081048_01G000200.1	Triticum_aestivum_weebil.WeebilV1.pep.all.prot&TraesWEE_scaffold_032212_01G000200.1	Triticum_aestivum_lancer.PGSBv2.0.pep.all.prot&TraesLAC3A01G332000.1	Triticum_aestivum_julius.PGSBv2.0.pep.all.prot&TraesJUL3A01G333500.1	Triticum_aestivum_landmark.PGSBv2.0.pep.all.prot&TraesLDM3A01G332300.1	Triticum_aestivum_cadenza.EIv1.1.pep.all.prot&TraesCAD_scaffold_042704_01G000200.1	Triticum_aestivum_mace.PGSBv2.0.pep.all.prot&TraesMAC3A01G326400.1	fielder.release.protein.prot&TraesFLD3A01G330500.1	Triticum_aestivum_arinalrfor.PGSBv2.0.pep.all.prot&TraesARI3A01G332900.1	Triticum_aestivum_norin61.PGSBv2.0.pep.all.prot&TraesNOR3A01G334300.1
fam65	Triticum_aestivum.IWGSC.pep.all.prot&TraesCS6D02G197600.1.cds1	Triticum_aestivum_mattis.PGSBv2.0.pep.all.prot&TraesSYM6D01G229800.1	Triticum_aestivum_jagger.PGSBv2.0.pep.all.prot&TraesJAG6D01G196800.1	Triticum_aestivum_claire.EIv1.1.pep.all.prot&TraesCLE_scaffold_055903_01G000400.1	Triticum_aestivum_stanley.PGSBv2.1.pep.all.prot&TraesSTA6D01G233000.1	Triticum_aestivum_robigus.EIv1.1.pep.all.prot&TraesROB_scaffold_049328_01G000100.1	Triticum_aestivum_paragon.EIv1.1.pep.all.prot&TraesPAR_scaffold_057901_01G000100.1	Triticum_aestivum_weebil.WeebilV1.pep.all.prot&TraesWEE_scaffold_027473_01G000100.1	Triticum_aestivum_lancer.PGSBv2.0.pep.all.prot&TraesLAC6D01G207400.1	Triticum_aestivum_julius.PGSBv2.0.pep.all.prot&TraesJUL6D01G231600.1	Triticum_aestivum_landmark.PGSBv2.0.pep.all.prot&TraesLDM6D01G230800.1	Triticum_aestivum_cadenza.EIv1.1.pep.all.prot&TraesCAD_scaffold_050230_01G000400.1	Triticum_aestivum_mace.PGSBv2.0.pep.all.prot&TraesMAC6D01G224000.1	fielder.release.protein.prot&TraesFLD6D01G254400.1	Triticum_aestivum_arinalrfor.PGSBv2.0.pep.all.prot&TraesARI6D01G228200.1	Triticum_aestivum_norin61.PGSBv2.0.pep.all.prot&TraesNOR6D01G228000.1
fam66	Triticum_aestivum.IWGSC.pep.all.prot&TraesCS2D02G349000.1	Triticum_aestivum_mattis.PGSBv2.0.pep.all.prot&TraesSYM2D01G379900.1	Triticum_aestivum_jagger.PGSBv2.0.pep.all.prot&TraesJAG2D01G384700.1	Triticum_aestivum_claire.EIv1.1.pep.all.prot&TraesCLE_scaffold_120750_01G000100.1	Triticum_aestivum_stanley.PGSBv2.1.pep.all.prot&TraesSTA2D01G380300.1	Triticum_aestivum_robigus.EIv1.1.pep.all.prot&TraesROB_scaffold_071533_01G000100.1	Triticum_aestivum_paragon.EIv1.1.pep.all.prot&TraesPAR_scaffold_079179_01G000100.1	Triticum_aestivum_weebil.WeebilV1.pep.all.prot&TraesWEE_scaffold_150080_01G000100.1	Triticum_aestivum_lancer.PGSBv2.0.pep.all.prot&TraesLAC2D01G384400.1	Triticum_aestivum_julius.PGSBv2.0.pep.all.prot&TraesJUL2D01G378400.1	Triticum_aestivum_landmark.PGSBv2.0.pep.all.prot&TraesLDM2D01G379100.1	Triticum_aestivum_cadenza.EIv1.1.pep.all.prot&TraesCAD_scaffold_061524_01G000100.1	Triticum_aestivum_mace.PGSBv2.0.pep.all.prot&TraesMAC2D01G380900.1	fielder.release.protein.prot&TraesFLD2D01G384800.1	Triticum_aestivum_arinalrfor.PGSBv2.0.pep.all.prot&TraesARI2D01G376700.1	Triticum_aestivum_norin61.PGSBv2.0.pep.all.prot&TraesNOR2D01G379900.1
fam68	Triticum_aestivum.IWGSC.pep.all.prot&TraesCS4A02G266700.1	Triticum_aestivum_mattis.PGSBv2.0.pep.all.prot&TraesSYM4A01G279800.1	Triticum_aestivum_jagger.PGSBv2.0.pep.all.prot&TraesJAG4A01G278000.1	Triticum_aestivum_claire.EIv1.1.pep.all.prot&TraesCLE_scaffold_023579_01G000200.1	Triticum_aestivum_stanley.PGSBv2.1.pep.all.prot&TraesSTA4A01G282600.1	Triticum_aestivum_robigus.EIv1.1.pep.all.prot&TraesROB_scaffold_056629_01G000200.1	Triticum_aestivum_paragon.EIv1.1.pep.all.prot&TraesPAR_scaffold_054995_01G000200.1	Triticum_aestivum_weebil.WeebilV1.pep.all.prot&TraesWEE_scaffold_061396_01G000200.1	Triticum_aestivum_lancer.PGSBv2.0.pep.all.prot&TraesLAC4A01G278700.1	Triticum_aestivum_julius.PGSBv2.0.pep.all.prot&TraesJUL4A01G279600.1	Triticum_aestivum_landmark.PGSBv2.0.pep.all.prot&TraesLDM4A01G279600.1	Triticum_aestivum_cadenza.EIv1.1.pep.all.prot&TraesCAD_scaffold_059308_01G000200.1	Triticum_aestivum_mace.PGSBv2.0.pep.all.prot&TraesMAC4A01G281200.1	fielder.release.protein.prot&TraesFLD4A01G278000.1	Triticum_aestivum_arinalrfor.PGSBv2.0.pep.all.prot&TraesARI4A01G281100.1	Triticum_aestivum_norin61.PGSBv2.0.pep.all.prot&TraesNOR4A01G279300.1
fam70	Triticum_aestivum.IWGSC.pep.all.prot&TraesCS1A02G325100.1.cds1	Triticum_aestivum_mattis.PGSBv2.0.pep.all.prot&TraesSYM1A01G345200.1	Triticum_aestivum_jagger.PGSBv2.0.pep.all.prot&TraesJAG1A01G349200.1	Triticum_aestivum_claire.EIv1.1.pep.all.prot&TraesCLE_scaffold_040414_01G000100.1	Triticum_aestivum_stanley.PGSBv2.1.pep.all.prot&TraesSTA1A01G343800.1	Triticum_aestivum_robigus.EIv1.1.pep.all.prot&TraesROB_scaffold_022431_01G000200.1	Triticum_aestivum_paragon.EIv1.1.pep.all.prot&TraesPAR_scaffold_002852_01G000200.1	Triticum_aestivum_weebil.WeebilV1.pep.all.prot&TraesWEE_scaffold_006996_01G000100.1	Triticum_aestivum_lancer.PGSBv2.0.pep.all.prot&TraesLAC1A01G350100.1	Triticum_aestivum_julius.PGSBv2.0.pep.all.prot&TraesJUL1A01G359800.1	Triticum_aestivum_landmark.PGSBv2.0.pep.all.prot&TraesLDM1A01G346600.1	Triticum_aestivum_cadenza.EIv1.1.pep.all.prot&TraesCAD_scaffold_004156_01G000200.1	Triticum_aestivum_mace.PGSBv2.0.pep.all.prot&TraesMAC1A01G346700.1	fielder.release.protein.prot&TraesFLD1A01G360600.1	Triticum_aestivum_arinalrfor.PGSBv2.0.pep.all.prot&TraesARI1A01G355600.1	Triticum_aestivum_norin61.PGSBv2.0.pep.all.prot&TraesNOR1A01G348000.1
fam79	Triticum_aestivum.IWGSC.pep.all.prot&TraesCS4D02G047200.1	Triticum_aestivum_mattis.PGSBv2.0.pep.all.prot&TraesSYM4D01G051200.1	Triticum_aestivum_jagger.PGSBv2.0.pep.all.prot&TraesJAG4D01G049900.1	Triticum_aestivum_claire.EIv1.1.pep.all.prot&TraesCLE_scaffold_039354_01G000300.1	Triticum_aestivum_stanley.PGSBv2.1.pep.all.prot&TraesSTA4D01G051600.1	Triticum_aestivum_robigus.EIv1.1.pep.all.prot&TraesROB_scaffold_046920_01G000100.1	Triticum_aestivum_paragon.EIv1.1.pep.all.prot&TraesPAR_scaffold_016148_01G000100.1	Triticum_aestivum_weebil.WeebilV1.pep.all.prot&TraesWEE_scaffold_019215_01G000100.1	Triticum_aestivum_lancer.PGSBv2.0.pep.all.prot&TraesLAC4D01G050400.1	Triticum_aestivum_julius.PGSBv2.0.pep.all.prot&TraesJUL4D01G049100.1	Triticum_aestivum_landmark.PGSBv2.0.pep.all.prot&TraesLDM4D01G048900.1	Triticum_aestivum_cadenza.EIv1.1.pep.all.prot&TraesCAD_scaffold_014811_01G000300.1	Triticum_aestivum_mace.PGSBv2.0.pep.all.prot&TraesMAC4D01G050300.1	fielder.release.protein.prot&TraesFLD4D01G050800.1	Triticum_aestivum_arinalrfor.PGSBv2.0.pep.all.prot&TraesARI4D01G050500.1	Triticum_aestivum_norin61.PGSBv2.0.pep.all.prot&TraesNOR4D01G050600.1
fam80	Triticum_aestivum.IWGSC.pep.all.prot&TraesCS1A02G424900.1.cds1	Triticum_aestivum_mattis.PGSBv2.0.pep.all.prot&TraesSYM1A01G454700.1	Triticum_aestivum_jagger.PGSBv2.0.pep.all.prot&TraesJAG1A01G457400.1	Triticum_aestivum_claire.EIv1.1.pep.all.prot&TraesCLE_scaffold_047683_01G000300.1	Triticum_aestivum_stanley.PGSBv2.1.pep.all.prot&TraesSTA1A01G456300.1	Triticum_aestivum_robigus.EIv1.1.pep.all.prot&TraesROB_scaffold_061594_01G000200.1	Triticum_aestivum_paragon.EIv1.1.pep.all.prot&TraesPAR_scaffold_111279_01G000200.1	Triticum_aestivum_weebil.WeebilV1.pep.all.prot&TraesWEE_scaffold_126548_01G000200.1	Triticum_aestivum_lancer.PGSBv2.0.pep.all.prot&TraesLAC1A01G460300.1	Triticum_aestivum_julius.PGSBv2.0.pep.all.prot&TraesJUL1A01G458800.1	Triticum_aestivum_landmark.PGSBv2.0.pep.all.prot&TraesLDM1A01G453700.1	Triticum_aestivum_cadenza.EIv1.1.pep.all.prot&TraesCAD_scaffold_049647_01G000200.1	Triticum_aestivum_mace.PGSBv2.0.pep.all.prot&TraesMAC1A01G451200.1	fielder.release.protein.prot&TraesFLD1A01G472500.1	Triticum_aestivum_arinalrfor.PGSBv2.0.pep.all.prot&TraesARI1A01G455800.1	Triticum_aestivum_norin61.PGSBv2.0.pep.all.prot&TraesNOR1A01G456600.1
fam86	Triticum_aestivum.IWGSC.pep.all.prot&TraesCS6B02G089900.1.cds1	Triticum_aestivum_mattis.PGSBv2.0.pep.all.prot&TraesSYM6B01G103000.1	Triticum_aestivum_claire.EIv1.1.pep.all.prot&TraesCLE_scaffold_011580_01G000200.1	Triticum_aestivum_stanley.PGSBv2.1.pep.all.prot&TraesSTA6B01G099500.1	Triticum_aestivum_robigus.EIv1.1.pep.all.prot&TraesROB_scaffold_040457_01G000200.1	Triticum_aestivum_paragon.EIv1.1.pep.all.prot&TraesPAR_scaffold_001782_01G000200.1	Triticum_aestivum_weebil.WeebilV1.pep.all.prot&TraesWEE_scaffold_003175_01G000200.1	Triticum_aestivum_lancer.PGSBv2.0.pep.all.prot&TraesLAC6B01G094700.1	Triticum_aestivum_julius.PGSBv2.0.pep.all.prot&TraesJUL6B01G106800.1	Triticum_aestivum_landmark.PGSBv2.0.pep.all.prot&TraesLDM6B01G102600.1	Triticum_aestivum_cadenza.EIv1.1.pep.all.prot&TraesCAD_scaffold_003614_01G000500.1	Triticum_aestivum_mace.PGSBv2.0.pep.all.prot&TraesMAC6B01G102000.1	fielder.release.protein.prot&TraesFLD6B01G106100.1	Triticum_aestivum_arinalrfor.PGSBv2.0.pep.all.prot&TraesARI6B01G101800.1	Triticum_aestivum_norin61.PGSBv2.0.pep.all.prot&TraesNOR6B01G099000.1
fam89	Triticum_aestivum.IWGSC.pep.all.prot&TraesCS2A02G400400.1	Triticum_aestivum_mattis.PGSBv2.0.pep.all.prot&TraesSYM2A01G421500.1	Triticum_aestivum_jagger.PGSBv2.0.pep.all.prot&TraesJAG2A01G432000.1	Triticum_aestivum_claire.EIv1.1.pep.all.prot&TraesCLE_scaffold_088254_01G000100.1	Triticum_aestivum_stanley.PGSBv2.1.pep.all.prot&TraesSTA2A01G420700.1	Triticum_aestivum_robigus.EIv1.1.pep.all.prot&TraesROB_scaffold_004811_01G000300.1	Triticum_aestivum_paragon.EIv1.1.pep.all.prot&TraesPAR_scaffold_083150_01G000200.1	Triticum_aestivum_weebil.WeebilV1.pep.all.prot&TraesWEE_scaffold_075726_01G000200.1	Triticum_aestivum_lancer.PGSBv2.0.pep.all.prot&TraesLAC2A01G431200.1	Triticum_aestivum_julius.PGSBv2.0.pep.all.prot&TraesJUL2A01G432600.1	Triticum_aestivum_landmark.PGSBv2.0.pep.all.prot&TraesLDM2A01G431500.1	Triticum_aestivum_cadenza.EIv1.1.pep.all.prot&TraesCAD_scaffold_086320_01G000100.1	Triticum_aestivum_mace.PGSBv2.0.pep.all.prot&TraesMAC2A01G422900.1	fielder.release.protein.prot&TraesFLD2A01G442700.1	Triticum_aestivum_arinalrfor.PGSBv2.0.pep.all.prot&TraesARI2A01G431700.1	Triticum_aestivum_norin61.PGSBv2.0.pep.all.prot&TraesNOR2A01G435000.1
fam91	Triticum_aestivum.IWGSC.pep.all.prot&TraesCS2B02G288100.1	Triticum_aestivum_mattis.PGSBv2.0.pep.all.prot&TraesSYM2B01G312400.1	Triticum_aestivum_jagger.PGSBv2.0.pep.all.prot&TraesJAG2B01G314100.1	Triticum_aestivum_claire.EIv1.1.pep.all.prot&TraesCLE_scaffold_003756_01G000500.1	Triticum_aestivum_stanley.PGSBv2.1.pep.all.prot&TraesSTA2B01G323000.1	Triticum_aestivum_robigus.EIv1.1.pep.all.prot&TraesROB_scaffold_004138_01G000100.1	Triticum_aestivum_paragon.EIv1.1.pep.all.prot&TraesPAR_scaffold_016065_01G000100.1	Triticum_aestivum_weebil.WeebilV1.pep.all.prot&TraesWEE_scaffold_003329_01G000100.1	Triticum_aestivum_julius.PGSBv2.0.pep.all.prot&TraesJUL2B01G314500.1	Triticum_aestivum_landmark.PGSBv2.0.pep.all.prot&TraesLDM2B01G308900.1	Triticum_aestivum_cadenza.EIv1.1.pep.all.prot&TraesCAD_scaffold_010725_01G000100.1	Triticum_aestivum_mace.PGSBv2.0.pep.all.prot&TraesMAC2B01G318200.1	fielder.release.protein.prot&TraesFLD2B01G315500.1	Triticum_aestivum_arinalrfor.PGSBv2.0.pep.all.prot&TraesARI2B01G316000.1	Triticum_aestivum_norin61.PGSBv2.0.pep.all.prot&TraesNOR2B01G320100.1
fam93	Triticum_aestivum.IWGSC.pep.all.prot&TraesCS2A02G171000.1	Triticum_aestivum_mattis.PGSBv2.0.pep.all.prot&TraesSYM2A01G179700.1	Triticum_aestivum_jagger.PGSBv2.0.pep.all.prot&TraesJAG2A01G183700.1	Triticum_aestivum_claire.EIv1.1.pep.all.prot&TraesCLE_scaffold_024537_01G000100.1	Triticum_aestivum_stanley.PGSBv2.1.pep.all.prot&TraesSTA2A01G179100.1	Triticum_aestivum_robigus.EIv1.1.pep.all.prot&TraesROB_scaffold_011706_01G000100.1	Triticum_aestivum_paragon.EIv1.1.pep.all.prot&TraesPAR_scaffold_023062_01G000300.1	Triticum_aestivum_weebil.WeebilV1.pep.all.prot&TraesWEE_scaffold_029689_01G000100.1	Triticum_aestivum_lancer.PGSBv2.0.pep.all.prot&TraesLAC2A01G189100.1	Triticum_aestivum_julius.PGSBv2.0.pep.all.prot&TraesJUL2A01G190400.1	Triticum_aestivum_landmark.PGSBv2.0.pep.all.prot&TraesLDM2A01G187700.1	Triticum_aestivum_cadenza.EIv1.1.pep.all.prot&TraesCAD_scaffold_017378_01G000100.1	Triticum_aestivum_mace.PGSBv2.0.pep.all.prot&TraesMAC2A01G179700.1	fielder.release.protein.prot&TraesFLD2A01G200100.1	Triticum_aestivum_arinalrfor.PGSBv2.0.pep.all.prot&TraesARI2A01G188900.1	Triticum_aestivum_norin61.PGSBv2.0.pep.all.prot&TraesNOR2A01G191600.1
fam96	Triticum_aestivum.IWGSC.pep.all.prot&TraesCS1D02G358700.1.cds1	Triticum_aestivum_mattis.PGSBv2.0.pep.all.prot&TraesSYM1D01G390900.1	Triticum_aestivum_jagger.PGSBv2.0.pep.all.prot&TraesJAG1D01G385600.1	Triticum_aestivum_claire.EIv1.1.pep.all.prot&TraesCLE_scaffold_108872_01G000100.1	Triticum_aestivum_stanley.PGSBv2.1.pep.all.prot&TraesSTA1D01G392000.1	Triticum_aestivum_robigus.EIv1.1.pep.all.prot&TraesROB_scaffold_114988_01G000200.1	Triticum_aestivum_paragon.EIv1.1.pep.all.prot&TraesPAR_scaffold_149857_01G000100.1	Triticum_aestivum_weebil.WeebilV1.pep.all.prot&TraesWEE_scaffold_151258_01G000100.1	Triticum_aestivum_lancer.PGSBv2.0.pep.all.prot&TraesLAC1D01G392600.1	Triticum_aestivum_julius.PGSBv2.0.pep.all.prot&TraesJUL1D01G395200.1	Triticum_aestivum_landmark.PGSBv2.0.pep.all.prot&TraesLDM1D01G393600.1	Triticum_aestivum_cadenza.EIv1.1.pep.all.prot&TraesCAD_scaffold_134544_01G000100.1	Triticum_aestivum_mace.PGSBv2.0.pep.all.prot&TraesMAC1D01G388900.1	fielder.release.protein.prot&TraesFLD1D01G391900.1	Triticum_aestivum_arinalrfor.PGSBv2.0.pep.all.prot&TraesARI1D01G394600.1	Triticum_aestivum_norin61.PGSBv2.0.pep.all.prot&TraesNOR1D01G398000.1
fam97	Triticum_aestivum.IWGSC.pep.all.prot&TraesCS5A02G233900.1	Triticum_aestivum_mattis.PGSBv2.0.pep.all.prot&TraesSYM5A01G242000.1	Triticum_aestivum_jagger.PGSBv2.0.pep.all.prot&TraesJAG5A01G245200.1	Triticum_aestivum_claire.EIv1.1.pep.all.prot&TraesCLE_scaffold_058549_01G000200.1	Triticum_aestivum_stanley.PGSBv2.1.pep.all.prot&TraesSTA5A01G244700.1	Triticum_aestivum_robigus.EIv1.1.pep.all.prot&TraesROB_scaffold_067246_01G000100.1	Triticum_aestivum_paragon.EIv1.1.pep.all.prot&TraesPAR_scaffold_086197_01G000200.1	Triticum_aestivum_weebil.WeebilV1.pep.all.prot&TraesWEE_scaffold_100989_01G000100.1	Triticum_aestivum_lancer.PGSBv2.0.pep.all.prot&TraesLAC5A01G246700.1	Triticum_aestivum_julius.PGSBv2.0.pep.all.prot&TraesJUL5A01G244300.1	Triticum_aestivum_landmark.PGSBv2.0.pep.all.prot&TraesLDM5A01G245300.1	Triticum_aestivum_cadenza.EIv1.1.pep.all.prot&TraesCAD_scaffold_108337_01G000100.1	Triticum_aestivum_mace.PGSBv2.0.pep.all.prot&TraesMAC5A01G243700.1	fielder.release.protein.prot&TraesFLD5A01G244800.1	Triticum_aestivum_arinalrfor.PGSBv2.0.pep.all.prot&TraesARI5A01G243400.1	Triticum_aestivum_norin61.PGSBv2.0.pep.all.prot&TraesNOR5A01G248800.1
fam100	Triticum_aestivum.IWGSC.pep.all.prot&TraesCS2D02G264300.1	Triticum_aestivum_mattis.PGSBv2.0.pep.all.prot&TraesSYM2D01G292700.1	Triticum_aestivum_jagger.PGSBv2.0.pep.all.prot&TraesJAG2D01G297700.1	Triticum_aestivum_claire.EIv1.1.pep.all.prot&TraesCLE_scaffold_021296_01G000200.1	Triticum_aestivum_stanley.PGSBv2.1.pep.all.prot&TraesSTA2D01G292900.1	Triticum_aestivum_robigus.EIv1.1.pep.all.prot&TraesROB_scaffold_010517_01G000100.1	Triticum_aestivum_paragon.EIv1.1.pep.all.prot&TraesPAR_scaffold_076194_01G000100.1	Triticum_aestivum_weebil.WeebilV1.pep.all.prot&TraesWEE_scaffold_018399_01G000100.1	Triticum_aestivum_lancer.PGSBv2.0.pep.all.prot&TraesLAC2D01G296000.1	Triticum_aestivum_julius.PGSBv2.0.pep.all.prot&TraesJUL2D01G291600.1	Triticum_aestivum_landmark.PGSBv2.0.pep.all.prot&TraesLDM2D01G291600.1	Triticum_aestivum_cadenza.EIv1.1.pep.all.prot&TraesCAD_scaffold_057912_01G000100.1	Triticum_aestivum_mace.PGSBv2.0.pep.all.prot&TraesMAC2D01G292900.1	fielder.release.protein.prot&TraesFLD2D01G297000.1	Triticum_aestivum_arinalrfor.PGSBv2.0.pep.all.prot&TraesARI2D01G289500.1	Triticum_aestivum_norin61.PGSBv2.0.pep.all.prot&TraesNOR2D01G292300.1
fam102	Triticum_aestivum.IWGSC.pep.all.prot&TraesCS5D02G209500.1	Triticum_aestivum_mattis.PGSBv2.0.pep.all.prot&TraesSYM5D01G228600.1	Triticum_aestivum_jagger.PGSBv2.0.pep.all.prot&TraesJAG5D01G202100.1	Triticum_aestivum_claire.EIv1.1.pep.all.prot&TraesCLE_scaffold_107367_01G000200.1	Triticum_aestivum_stanley.PGSBv2.1.pep.all.prot&TraesSTA5D01G227700.1	Triticum_aestivum_robigus.EIv1.1.pep.all.prot&TraesROB_scaffold_136233_01G000200.1	Triticum_aestivum_paragon.EIv1.1.pep.all.prot&TraesPAR_scaffold_095126_01G000100.1	Triticum_aestivum_weebil.WeebilV1.pep.all.prot&TraesWEE_scaffold_061126_01G000200.1	Triticum_aestivum_lancer.PGSBv2.0.pep.all.prot&TraesLAC5D01G226500.1	Triticum_aestivum_julius.PGSBv2.0.pep.all.prot&TraesJUL5D01G227800.1	Triticum_aestivum_landmark.PGSBv2.0.pep.all.prot&TraesLDM5D01G225900.1	Triticum_aestivum_cadenza.EIv1.1.pep.all.prot&TraesCAD_scaffold_086583_01G000100.1	Triticum_aestivum_mace.PGSBv2.0.pep.all.prot&TraesMAC5D01G226700.1	fielder.release.protein.prot&TraesFLD5D01G229600.1	Triticum_aestivum_arinalrfor.PGSBv2.0.pep.all.prot&TraesARI5D01G228400.1	Triticum_aestivum_norin61.PGSBv2.0.pep.all.prot&TraesNOR5D01G226400.1
fam103	Triticum_aestivum.IWGSC.pep.all.prot&TraesCS1D02G189400.1.cds1	Triticum_aestivum_mattis.PGSBv2.0.pep.all.prot&TraesSYM1D01G209600.1	Triticum_aestivum_jagger.PGSBv2.0.pep.all.prot&TraesJAG1D01G205400.1	Triticum_aestivum_claire.EIv1.1.pep.all.prot&TraesCLE_scaffold_059023_01G000100.1	Triticum_aestivum_stanley.PGSBv2.1.pep.all.prot&TraesSTA1D01G211500.1	Triticum_aestivum_robigus.EIv1.1.pep.all.prot&TraesROB_scaffold_063333_01G000100.1	Triticum_aestivum_paragon.EIv1.1.pep.all.prot&TraesPAR_scaffold_053804_01G000100.1	Triticum_aestivum_weebil.WeebilV1.pep.all.prot&TraesWEE_scaffold_064317_01G000100.1	Triticum_aestivum_lancer.PGSBv2.0.pep.all.prot&TraesLAC1D01G210200.1	Triticum_aestivum_julius.PGSBv2.0.pep.all.prot&TraesJUL1D01G212400.1	Triticum_aestivum_landmark.PGSBv2.0.pep.all.prot&TraesLDM1D01G214100.1	Triticum_aestivum_cadenza.EIv1.1.pep.all.prot&TraesCAD_scaffold_065076_01G000100.1	Triticum_aestivum_mace.PGSBv2.0.pep.all.prot&TraesMAC1D01G206700.1	fielder.release.protein.prot&TraesFLD1D01G208200.1	Triticum_aestivum_arinalrfor.PGSBv2.0.pep.all.prot&TraesARI1D01G211500.1	Triticum_aestivum_norin61.PGSBv2.0.pep.all.prot&TraesNOR1D01G215300.1
fam105	Triticum_aestivum.IWGSC.pep.all.prot&TraesCS5B02G562400.1	Triticum_aestivum_mattis.PGSBv2.0.pep.all.prot&TraesSYM7B01G009000.1	Triticum_aestivum_jagger.PGSBv2.0.pep.all.prot&TraesJAG5B01G600200.1	Triticum_aestivum_claire.EIv1.1.pep.all.prot&TraesCLE_scaffold_028601_01G000600.1	Triticum_aestivum_stanley.PGSBv2.1.pep.all.prot&TraesSTA5B01G606500.1	Triticum_aestivum_robigus.EIv1.1.pep.all.prot&TraesROB_scaffold_035695_01G000600.1	Triticum_aestivum_paragon.EIv1.1.pep.all.prot&TraesPAR_scaffold_012545_01G000700.1	Triticum_aestivum_weebil.WeebilV1.pep.all.prot&TraesWEE_scaffold_003762_01G000700.1	Triticum_aestivum_lancer.PGSBv2.0.pep.all.prot&TraesLAC5B01G607400.1	Triticum_aestivum_julius.PGSBv2.0.pep.all.prot&TraesJUL5B01G607900.1	Triticum_aestivum_landmark.PGSBv2.0.pep.all.prot&TraesLDM5B01G612900.1	Triticum_aestivum_cadenza.EIv1.1.pep.all.prot&TraesCAD_scaffold_029385_01G000700.1	Triticum_aestivum_mace.PGSBv2.0.pep.all.prot&TraesMAC5B01G604500.1	fielder.release.protein.prot&TraesFLD5B01G609900.1	Triticum_aestivum_arinalrfor.PGSBv2.0.pep.all.prot&TraesARI7B01G825100.1	Triticum_aestivum_norin61.PGSBv2.0.pep.all.prot&TraesNOR5B01G610300.1
fam107	Triticum_aestivum.IWGSC.pep.all.prot&TraesCS7A02G378900.1.cds1	Triticum_aestivum_mattis.PGSBv2.0.pep.all.prot&TraesSYM7A01G401700.1	Triticum_aestivum_jagger.PGSBv2.0.pep.all.prot&TraesJAG7A01G406200.1	Triticum_aestivum_claire.EIv1.1.pep.all.prot&TraesCLE_scaffold_048211_01G000300.1	Triticum_aestivum_stanley.PGSBv2.1.pep.all.prot&TraesSTA7A01G398800.1	Triticum_aestivum_robigus.EIv1.1.pep.all.prot&TraesROB_scaffold_008930_01G000400.1	Triticum_aestivum_paragon.EIv1.1.pep.all.prot&TraesPAR_scaffold_043381_01G000400.1	Triticum_aestivum_weebil.WeebilV1.pep.all.prot&TraesWEE_scaffold_048015_01G000400.1	Triticum_aestivum_lancer.PGSBv2.0.pep.all.prot&TraesLAC7A01G405500.1	Triticum_aestivum_julius.PGSBv2.0.pep.all.prot&TraesJUL7A01G404900.1	Triticum_aestivum_landmark.PGSBv2.0.pep.all.prot&TraesLDM7A01G401000.1	Triticum_aestivum_cadenza.EIv1.1.pep.all.prot&TraesCAD_scaffold_051005_01G000400.1	Triticum_aestivum_mace.PGSBv2.0.pep.all.prot&TraesMAC7A01G409800.1	fielder.release.protein.prot&TraesFLD7A01G412800.1	Triticum_aestivum_arinalrfor.PGSBv2.0.pep.all.prot&TraesARI7A01G415200.1	Triticum_aestivum_norin61.PGSBv2.0.pep.all.prot&TraesNOR7A01G404800.1
fam108	Triticum_aestivum.IWGSC.pep.all.prot&TraesCS5B02G446600.1	Triticum_aestivum_mattis.PGSBv2.0.pep.all.prot&TraesSYM7B01G134500.1	Triticum_aestivum_jagger.PGSBv2.0.pep.all.prot&TraesJAG5B01G479100.1	Triticum_aestivum_claire.EIv1.1.pep.all.prot&TraesCLE_scaffold_018178_01G000500.1	Triticum_aestivum_stanley.PGSBv2.1.pep.all.prot&TraesSTA5B01G484800.1	Triticum_aestivum_paragon.EIv1.1.pep.all.prot&TraesPAR_scaffold_062368_01G000300.1	Triticum_aestivum_weebil.WeebilV1.pep.all.prot&TraesWEE_scaffold_027825_01G000100.1	Triticum_aestivum_lancer.PGSBv2.0.pep.all.prot&TraesLAC5B01G484400.1	Triticum_aestivum_julius.PGSBv2.0.pep.all.prot&TraesJUL5B01G484400.1	Triticum_aestivum_landmark.PGSBv2.0.pep.all.prot&TraesLDM5B01G482200.1	Triticum_aestivum_cadenza.EIv1.1.pep.all.prot&TraesCAD_scaffold_078117_01G000100.1	Triticum_aestivum_mace.PGSBv2.0.pep.all.prot&TraesMAC5B01G480900.1	fielder.release.protein.prot&TraesFLD5B01G486400.1	Triticum_aestivum_arinalrfor.PGSBv2.0.pep.all.prot&TraesARI7B01G704900.1	Triticum_aestivum_norin61.PGSBv2.0.pep.all.prot&TraesNOR5B01G487000.1
fam110	Triticum_aestivum.IWGSC.pep.all.prot&TraesCS3A02G527200.1.cds1	Triticum_aestivum_mattis.PGSBv2.0.pep.all.prot&TraesSYM3A01G577400.1	Triticum_aestivum_jagger.PGSBv2.0.pep.all.prot&TraesJAG3A01G581800.1	Triticum_aestivum_claire.EIv1.1.pep.all.prot&TraesCLE_scaffold_009887_01G000100.1	Triticum_aestivum_stanley.PGSBv2.1.pep.all.prot&TraesSTA3A01G577000.1	Triticum_aestivum_robigus.EIv1.1.pep.all.prot&TraesROB_scaffold_003842_01G000100.1	Triticum_aestivum_paragon.EIv1.1.pep.all.prot&TraesPAR_scaffold_004615_01G000100.1	Triticum_aestivum_weebil.WeebilV1.pep.all.prot&TraesWEE_scaffold_019383_01G000100.1	Triticum_aestivum_lancer.PGSBv2.0.pep.all.prot&TraesLAC3A01G577200.1	Triticum_aestivum_julius.PGSBv2.0.pep.all.prot&TraesJUL3A01G577400.1	Triticum_aestivum_landmark.PGSBv2.0.pep.all.prot&TraesLDM3A01G575900.1	Triticum_aestivum_cadenza.EIv1.1.pep.all.prot&TraesCAD_scaffold_023081_01G000100.1	Triticum_aestivum_mace.PGSBv2.0.pep.all.prot&TraesMAC3A01G569300.1	fielder.release.protein.prot&TraesFLD3A01G580800.1	Triticum_aestivum_arinalrfor.PGSBv2.0.pep.all.prot&TraesARI3A01G573200.1	Triticum_aestivum_norin61.PGSBv2.0.pep.all.prot&TraesNOR3A01G576400.1
fam112	Triticum_aestivum.IWGSC.pep.all.prot&TraesCS3B02G219300.1	Triticum_aestivum_mattis.PGSBv2.0.pep.all.prot&TraesSYM3B01G250900.1	Triticum_aestivum_jagger.PGSBv2.0.pep.all.prot&TraesJAG3B01G253200.1	Triticum_aestivum_claire.EIv1.1.pep.all.prot&TraesCLE_scaffold_086180_01G000300.1	Triticum_aestivum_stanley.PGSBv2.1.pep.all.prot&TraesSTA3B01G250600.1	Triticum_aestivum_robigus.EIv1.1.pep.all.prot&TraesROB_scaffold_033963_01G000100.1	Triticum_aestivum_paragon.EIv1.1.pep.all.prot&TraesPAR_scaffold_014375_01G000100.1	Triticum_aestivum_weebil.WeebilV1.pep.all.prot&TraesWEE_scaffold_015797_01G000100.1	Triticum_aestivum_lancer.PGSBv2.0.pep.all.prot&TraesLAC3B01G253200.1	Triticum_aestivum_julius.PGSBv2.0.pep.all.prot&TraesJUL3B01G248000.1	Triticum_aestivum_landmark.PGSBv2.0.pep.all.prot&TraesLDM3B01G249500.1	Triticum_aestivum_cadenza.EIv1.1.pep.all.prot&TraesCAD_scaffold_009481_01G000300.1	Triticum_aestivum_mace.PGSBv2.0.pep.all.prot&TraesMAC3B01G256200.1	fielder.release.protein.prot&TraesFLD3B01G262100.1	Triticum_aestivum_arinalrfor.PGSBv2.0.pep.all.prot&TraesARI3B01G251900.1	Triticum_aestivum_norin61.PGSBv2.0.pep.all.prot&TraesNOR3B01G235800.1
fam113	Triticum_aestivum.IWGSC.pep.all.prot&TraesCS3D02G230400.1	Triticum_aestivum_mattis.PGSBv2.0.pep.all.prot&TraesSYM3D01G234100.1	Triticum_aestivum_jagger.PGSBv2.0.pep.all.prot&TraesJAG3D01G237100.1	Triticum_aestivum_claire.EIv1.1.pep.all.prot&TraesCLE_scaffold_007365_01G000200.1	Triticum_aestivum_stanley.PGSBv2.1.pep.all.prot&TraesSTA3D01G261600.1	Triticum_aestivum_robigus.EIv1.1.pep.all.prot&TraesROB_scaffold_018660_01G000200.1	Triticum_aestivum_paragon.EIv1.1.pep.all.prot&TraesPAR_scaffold_012292_01G000200.1	Triticum_aestivum_weebil.WeebilV1.pep.all.prot&TraesWEE_scaffold_018640_01G000200.1	Triticum_aestivum_lancer.PGSBv2.0.pep.all.prot&TraesLAC3D01G244400.1	Triticum_aestivum_julius.PGSBv2.0.pep.all.prot&TraesJUL3D01G246500.1	Triticum_aestivum_landmark.PGSBv2.0.pep.all.prot&TraesLDM3D01G244000.1	Triticum_aestivum_cadenza.EIv1.1.pep.all.prot&TraesCAD_scaffold_009913_01G000200.1	Triticum_aestivum_mace.PGSBv2.0.pep.all.prot&TraesMAC3D01G230400.1	fielder.release.protein.prot&TraesFLD3D01G250400.1	Triticum_aestivum_arinalrfor.PGSBv2.0.pep.all.prot&TraesARI3D01G236500.1	Triticum_aestivum_norin61.PGSBv2.0.pep.all.prot&TraesNOR3D01G244200.1
fam115	Triticum_aestivum.IWGSC.pep.all.prot&TraesCS3D02G159500.1	Triticum_aestivum_mattis.PGSBv2.0.pep.all.prot&TraesSYM3D01G165400.1	Triticum_aestivum_jagger.PGSBv2.0.pep.all.prot&TraesJAG3D01G168600.1	Triticum_aestivum_stanley.PGSBv2.1.pep.all.prot&TraesSTA3D01G192300.1	Triticum_aestivum_robigus.EIv1.1.pep.all.prot&TraesROB_scaffold_062760_01G000200.1	Triticum_aestivum_paragon.EIv1.1.pep.all.prot&TraesPAR_scaffold_105826_01G000100.1	Triticum_aestivum_weebil.WeebilV1.pep.all.prot&TraesWEE_scaffold_033127_01G000200.1	Triticum_aestivum_lancer.PGSBv2.0.pep.all.prot&TraesLAC3D01G175500.1	Triticum_aestivum_julius.PGSBv2.0.pep.all.prot&TraesJUL3D01G177700.1	Triticum_aestivum_landmark.PGSBv2.0.pep.all.prot&TraesLDM3D01G175900.1	Triticum_aestivum_cadenza.EIv1.1.pep.all.prot&TraesCAD_scaffold_033878_01G000200.1	Triticum_aestivum_mace.PGSBv2.0.pep.all.prot&TraesMAC3D01G162100.1	fielder.release.protein.prot&TraesFLD3D01G181000.1	Triticum_aestivum_arinalrfor.PGSBv2.0.pep.all.prot&TraesARI3D01G167700.1	Triticum_aestivum_norin61.PGSBv2.0.pep.all.prot&TraesNOR3D01G175400.1
fam116	Triticum_aestivum.IWGSC.pep.all.prot&TraesCS3D02G279800.1.cds1	Triticum_aestivum_mattis.PGSBv2.0.pep.all.prot&TraesSYM3D01G292700.1	Triticum_aestivum_jagger.PGSBv2.0.pep.all.prot&TraesJAG3D01G295100.1	Triticum_aestivum_claire.EIv1.1.pep.all.prot&TraesCLE_scaffold_093265_01G000200.1	Triticum_aestivum_stanley.PGSBv2.1.pep.all.prot&TraesSTA3D01G320600.1	Triticum_aestivum_robigus.EIv1.1.pep.all.prot&TraesROB_scaffold_099449_01G000200.1	Triticum_aestivum_paragon.EIv1.1.pep.all.prot&TraesPAR_scaffold_096017_01G000200.1	Triticum_aestivum_weebil.WeebilV1.pep.all.prot&TraesWEE_scaffold_045523_01G000300.1	Triticum_aestivum_lancer.PGSBv2.0.pep.all.prot&TraesLAC3D01G303200.1	Triticum_aestivum_julius.PGSBv2.0.pep.all.prot&TraesJUL3D01G305000.1	Triticum_aestivum_landmark.PGSBv2.0.pep.all.prot&TraesLDM3D01G302700.1	Triticum_aestivum_cadenza.EIv1.1.pep.all.prot&TraesCAD_scaffold_092634_01G000200.1	Triticum_aestivum_mace.PGSBv2.0.pep.all.prot&TraesMAC3D01G289200.1	fielder.release.protein.prot&TraesFLD3D01G309200.1	Triticum_aestivum_arinalrfor.PGSBv2.0.pep.all.prot&TraesARI3D01G295100.1	Triticum_aestivum_norin61.PGSBv2.0.pep.all.prot&TraesNOR3D01G302900.1
fam117	Triticum_aestivum.IWGSC.pep.all.prot&TraesCS1A02G213600.1	Triticum_aestivum_mattis.PGSBv2.0.pep.all.prot&TraesSYM1A01G229700.1	Triticum_aestivum_jagger.PGSBv2.0.pep.all.prot&TraesJAG1A01G235100.1	Triticum_aestivum_claire.EIv1.1.pep.all.prot&TraesCLE_scaffold_015265_01G000100.1	Triticum_aestivum_stanley.PGSBv2.1.pep.all.prot&TraesSTA1A01G229200.1	Triticum_aestivum_robigus.EIv1.1.pep.all.prot&TraesROB_scaffold_103484_01G000100.1	Triticum_aestivum_paragon.EIv1.1.pep.all.prot&TraesPAR_scaffold_060431_01G000100.1	Triticum_aestivum_weebil.WeebilV1.pep.all.prot&TraesWEE_scaffold_032895_01G000100.1	Triticum_aestivum_lancer.PGSBv2.0.pep.all.prot&TraesLAC1A01G236400.1	Triticum_aestivum_julius.PGSBv2.0.pep.all.prot&TraesJUL1A01G231500.1	Triticum_aestivum_landmark.PGSBv2.0.pep.all.prot&TraesLDM1A01G232400.1	Triticum_aestivum_cadenza.EIv1.1.pep.all.prot&TraesCAD_scaffold_074197_01G000100.1	Triticum_aestivum_mace.PGSBv2.0.pep.all.prot&TraesMAC1A01G233000.1	fielder.release.protein.prot&TraesFLD1A01G244600.1	Triticum_aestivum_arinalrfor.PGSBv2.0.pep.all.prot&TraesARI1A01G228900.1	Triticum_aestivum_norin61.PGSBv2.0.pep.all.prot&TraesNOR1A01G233400.1
fam118	Triticum_aestivum.IWGSC.pep.all.prot&TraesCS4D02G059600.1	Triticum_aestivum_mattis.PGSBv2.0.pep.all.prot&TraesSYM4D01G064000.1	Triticum_aestivum_jagger.PGSBv2.0.pep.all.prot&TraesJAG4D01G063200.1	Triticum_aestivum_claire.EIv1.1.pep.all.prot&TraesCLE_scaffold_118212_01G000300.1	Triticum_aestivum_stanley.PGSBv2.1.pep.all.prot&TraesSTA4D01G064200.1	Triticum_aestivum_robigus.EIv1.1.pep.all.prot&TraesROB_scaffold_084495_01G000300.1	Triticum_aestivum_paragon.EIv1.1.pep.all.prot&TraesPAR_scaffold_120352_01G000300.1	Triticum_aestivum_weebil.WeebilV1.pep.all.prot&TraesWEE_scaffold_098887_01G000300.1	Triticum_aestivum_lancer.PGSBv2.0.pep.all.prot&TraesLAC4D01G063500.1	Triticum_aestivum_julius.PGSBv2.0.pep.all.prot&TraesJUL4D01G062200.1	Triticum_aestivum_landmark.PGSBv2.0.pep.all.prot&TraesLDM4D01G062100.1	Triticum_aestivum_cadenza.EIv1.1.pep.all.prot&TraesCAD_scaffold_088482_01G000300.1	Triticum_aestivum_mace.PGSBv2.0.pep.all.prot&TraesMAC4D01G063400.1	fielder.release.protein.prot&TraesFLD4D01G063900.1	Triticum_aestivum_arinalrfor.PGSBv2.0.pep.all.prot&TraesARI4D01G063400.1	Triticum_aestivum_norin61.PGSBv2.0.pep.all.prot&TraesNOR4D01G063500.1
fam120	Triticum_aestivum.IWGSC.pep.all.prot&TraesCS4A02G281400.1	Triticum_aestivum_mattis.PGSBv2.0.pep.all.prot&TraesSYM4A01G295700.1	Triticum_aestivum_jagger.PGSBv2.0.pep.all.prot&TraesJAG4A01G293900.1	Triticum_aestivum_claire.EIv1.1.pep.all.prot&TraesCLE_scaffold_048507_01G000500.1	Triticum_aestivum_stanley.PGSBv2.1.pep.all.prot&TraesSTA4A01G298600.1	Triticum_aestivum_robigus.EIv1.1.pep.all.prot&TraesROB_scaffold_059740_01G000500.1	Triticum_aestivum_paragon.EIv1.1.pep.all.prot&TraesPAR_scaffold_065531_01G000500.1	Triticum_aestivum_weebil.WeebilV1.pep.all.prot&TraesWEE_scaffold_044991_01G000500.1	Triticum_aestivum_lancer.PGSBv2.0.pep.all.prot&TraesLAC4A01G293400.1	Triticum_aestivum_julius.PGSBv2.0.pep.all.prot&TraesJUL4A01G295300.1	Triticum_aestivum_landmark.PGSBv2.0.pep.all.prot&TraesLDM4A01G295500.1	Triticum_aestivum_cadenza.EIv1.1.pep.all.prot&TraesCAD_scaffold_057482_01G000100.1	Triticum_aestivum_mace.PGSBv2.0.pep.all.prot&TraesMAC4A01G296100.1	fielder.release.protein.prot&TraesFLD4A01G293700.1	Triticum_aestivum_arinalrfor.PGSBv2.0.pep.all.prot&TraesARI4A01G296700.1	Triticum_aestivum_norin61.PGSBv2.0.pep.all.prot&TraesNOR4A01G294900.1
fam122	Triticum_aestivum.IWGSC.pep.all.prot&TraesCS7B02G136500.1.cds1	Triticum_aestivum_mattis.PGSBv2.0.pep.all.prot&TraesSYM5B01G165000.1	Triticum_aestivum_jagger.PGSBv2.0.pep.all.prot&TraesJAG7B01G161600.1	Triticum_aestivum_claire.EIv1.1.pep.all.prot&TraesCLE_scaffold_017139_01G000100.1	Triticum_aestivum_stanley.PGSBv2.1.pep.all.prot&TraesSTA7B01G161800.1	Triticum_aestivum_robigus.EIv1.1.pep.all.prot&TraesROB_scaffold_049217_01G000200.1	Triticum_aestivum_paragon.EIv1.1.pep.all.prot&TraesPAR_scaffold_045364_01G000100.1	Triticum_aestivum_weebil.WeebilV1.pep.all.prot&TraesWEE_scaffold_028984_01G000200.1	Triticum_aestivum_lancer.PGSBv2.0.pep.all.prot&TraesLAC7B01G158400.1	Triticum_aestivum_julius.PGSBv2.0.pep.all.prot&TraesJUL7B01G159600.1	Triticum_aestivum_landmark.PGSBv2.0.pep.all.prot&TraesLDM7B01G160900.1	Triticum_aestivum_cadenza.EIv1.1.pep.all.prot&TraesCAD_scaffold_014357_01G000200.1	Triticum_aestivum_mace.PGSBv2.0.pep.all.prot&TraesMAC7B01G157800.1	Triticum_aestivum_arinalrfor.PGSBv2.0.pep.all.prot&TraesARI5B01G171900.1	Triticum_aestivum_norin61.PGSBv2.0.pep.all.prot&TraesNOR7B01G162900.1
fam124	Triticum_aestivum.IWGSC.pep.all.prot&TraesCS3B02G534700.1.cds1	Triticum_aestivum_mattis.PGSBv2.0.pep.all.prot&TraesSYM3B01G585000.1	Triticum_aestivum_jagger.PGSBv2.0.pep.all.prot&TraesJAG3B01G585600.1	Triticum_aestivum_claire.EIv1.1.pep.all.prot&TraesCLE_scaffold_032542_01G000100.1	Triticum_aestivum_stanley.PGSBv2.1.pep.all.prot&TraesSTA3B01G585000.1	Triticum_aestivum_robigus.EIv1.1.pep.all.prot&TraesROB_scaffold_041188_01G000300.1	Triticum_aestivum_paragon.EIv1.1.pep.all.prot&TraesPAR_scaffold_041773_01G000300.1	Triticum_aestivum_weebil.WeebilV1.pep.all.prot&TraesWEE_scaffold_093104_01G000100.1	Triticum_aestivum_lancer.PGSBv2.0.pep.all.prot&TraesLAC3B01G592100.1	Triticum_aestivum_julius.PGSBv2.0.pep.all.prot&TraesJUL3B01G591200.1	Triticum_aestivum_landmark.PGSBv2.0.pep.all.prot&TraesLDM3B01G588000.1	Triticum_aestivum_cadenza.EIv1.1.pep.all.prot&TraesCAD_scaffold_022848_01G000200.1	fielder.release.protein.prot&TraesFLD3B01G600800.1	Triticum_aestivum_arinalrfor.PGSBv2.0.pep.all.prot&TraesARI3B01G598100.1	Triticum_aestivum_norin61.PGSBv2.0.pep.all.prot&TraesNOR3B01G593200.1
fam126	Triticum_aestivum.IWGSC.pep.all.prot&TraesCS1D02G020400.1	Triticum_aestivum_mattis.PGSBv2.0.pep.all.prot&TraesSYM1D01G024700.1	Triticum_aestivum_jagger.PGSBv2.0.pep.all.prot&TraesJAG1D01G020800.1	Triticum_aestivum_claire.EIv1.1.pep.all.prot&TraesCLE_scaffold_113006_01G000200.1	Triticum_aestivum_stanley.PGSBv2.1.pep.all.prot&TraesSTA1D01G026300.1	Triticum_aestivum_robigus.EIv1.1.pep.all.prot&TraesROB_scaffold_038358_01G000500.1	Triticum_aestivum_paragon.EIv1.1.pep.all.prot&TraesPAR_scaffold_067493_01G000100.1	Triticum_aestivum_weebil.WeebilV1.pep.all.prot&TraesWEE_scaffold_039639_01G000100.1	Triticum_aestivum_lancer.PGSBv2.0.pep.all.prot&TraesLAC1D01G025100.1	Triticum_aestivum_julius.PGSBv2.0.pep.all.prot&TraesJUL1D01G025000.1	Triticum_aestivum_landmark.PGSBv2.0.pep.all.prot&TraesLDM1D01G025800.1	Triticum_aestivum_cadenza.EIv1.1.pep.all.prot&TraesCAD_scaffold_068678_01G000100.1	Triticum_aestivum_mace.PGSBv2.0.pep.all.prot&TraesMAC1D01G026900.1	fielder.release.protein.prot&TraesFLD1D01G025400.1	Triticum_aestivum_arinalrfor.PGSBv2.0.pep.all.prot&TraesARI1D01G026200.1	Triticum_aestivum_norin61.PGSBv2.0.pep.all.prot&TraesNOR1D01G026300.1
fam127	Triticum_aestivum.IWGSC.pep.all.prot&TraesCS6D02G153000.1.cds1	Triticum_aestivum_mattis.PGSBv2.0.pep.all.prot&TraesSYM6D01G179700.1	Triticum_aestivum_jagger.PGSBv2.0.pep.all.prot&TraesJAG6D01G145400.1	Triticum_aestivum_claire.EIv1.1.pep.all.prot&TraesCLE_scaffold_153784_01G000100.1	Triticum_aestivum_stanley.PGSBv2.1.pep.all.prot&TraesSTA6D01G183000.1	Triticum_aestivum_robigus.EIv1.1.pep.all.prot&TraesROB_scaffold_010039_01G000100.1	Triticum_aestivum_paragon.EIv1.1.pep.all.prot&TraesPAR_scaffold_145842_01G000100.1	Triticum_aestivum_weebil.WeebilV1.pep.all.prot&TraesWEE_scaffold_020985_01G000100.1	Triticum_aestivum_lancer.PGSBv2.0.pep.all.prot&TraesLAC6D01G157200.1	Triticum_aestivum_julius.PGSBv2.0.pep.all.prot&TraesJUL6D01G181800.1	Triticum_aestivum_landmark.PGSBv2.0.pep.all.prot&TraesLDM6D01G179900.1	Triticum_aestivum_cadenza.EIv1.1.pep.all.prot&TraesCAD_scaffold_002137_01G000700.1	Triticum_aestivum_mace.PGSBv2.0.pep.all.prot&TraesMAC6D01G173600.1	fielder.release.protein.prot&TraesFLD6D01G204500.1	Triticum_aestivum_arinalrfor.PGSBv2.0.pep.all.prot&TraesARI6D01G178100.1	Triticum_aestivum_norin61.PGSBv2.0.pep.all.prot&TraesNOR6D01G178000.1
fam129	Triticum_aestivum.IWGSC.pep.all.prot&TraesCS5A02G477800.1.cds1	Triticum_aestivum_mattis.PGSBv2.0.pep.all.prot&TraesSYM5A01G500700.1	Triticum_aestivum_jagger.PGSBv2.0.pep.all.prot&TraesJAG5A01G505100.1	Triticum_aestivum_claire.EIv1.1.pep.all.prot&TraesCLE_scaffold_128060_01G000100.1	Triticum_aestivum_stanley.PGSBv2.1.pep.all.prot&TraesSTA5A01G502900.1	Triticum_aestivum_robigus.EIv1.1.pep.all.prot&TraesROB_scaffold_012786_01G000500.1	Triticum_aestivum_paragon.EIv1.1.pep.all.prot&TraesPAR_scaffold_055013_01G000100.1	Triticum_aestivum_weebil.WeebilV1.pep.all.prot&TraesWEE_scaffold_001457_01G001400.1	Triticum_aestivum_lancer.PGSBv2.0.pep.all.prot&TraesLAC5A01G505300.1	Triticum_aestivum_julius.PGSBv2.0.pep.all.prot&TraesJUL5A01G500900.1	Triticum_aestivum_landmark.PGSBv2.0.pep.all.prot&TraesLDM5A01G503200.1	Triticum_aestivum_cadenza.EIv1.1.pep.all.prot&TraesCAD_scaffold_035505_01G000100.1	Triticum_aestivum_mace.PGSBv2.0.pep.all.prot&TraesMAC5A01G501800.1	fielder.release.protein.prot&TraesFLD5A01G508000.1	Triticum_aestivum_arinalrfor.PGSBv2.0.pep.all.prot&TraesARI5A01G503700.1	Triticum_aestivum_norin61.PGSBv2.0.pep.all.prot&TraesNOR5A01G509200.1
fam130	Triticum_aestivum.IWGSC.pep.all.prot&TraesCS3B02G191500.1	Triticum_aestivum_mattis.PGSBv2.0.pep.all.prot&TraesSYM3B01G222400.1	Triticum_aestivum_jagger.PGSBv2.0.pep.all.prot&TraesJAG3B01G224800.1	Triticum_aestivum_claire.EIv1.1.pep.all.prot&TraesCLE_scaffold_047192_01G000200.1	Triticum_aestivum_stanley.PGSBv2.1.pep.all.prot&TraesSTA3B01G223000.1	Triticum_aestivum_robigus.EIv1.1.pep.all.prot&TraesROB_scaffold_020886_01G000200.1	Triticum_aestivum_paragon.EIv1.1.pep.all.prot&TraesPAR_scaffold_005252_01G000200.1	Triticum_aestivum_weebil.WeebilV1.pep.all.prot&TraesWEE_scaffold_023721_01G000200.1	Triticum_aestivum_lancer.PGSBv2.0.pep.all.prot&TraesLAC3B01G225000.1	Triticum_aestivum_julius.PGSBv2.0.pep.all.prot&TraesJUL3B01G219700.1	Triticum_aestivum_landmark.PGSBv2.0.pep.all.prot&TraesLDM3B01G221300.1	Triticum_aestivum_cadenza.EIv1.1.pep.all.prot&TraesCAD_scaffold_019214_01G000400.1	Triticum_aestivum_mace.PGSBv2.0.pep.all.prot&TraesMAC3B01G228100.1	fielder.release.protein.prot&TraesFLD3B01G233400.1	Triticum_aestivum_arinalrfor.PGSBv2.0.pep.all.prot&TraesARI3B01G216600.1	Triticum_aestivum_norin61.PGSBv2.0.pep.all.prot&TraesNOR3B01G223100.1
fam131	Triticum_aestivum.IWGSC.pep.all.prot&TraesCS5A02G504600.1.cds1	Triticum_aestivum_mattis.PGSBv2.0.pep.all.prot&TraesSYM5A01G530100.1	Triticum_aestivum_jagger.PGSBv2.0.pep.all.prot&TraesJAG5A01G534900.1	Triticum_aestivum_claire.EIv1.1.pep.all.prot&TraesCLE_scaffold_076078_01G000200.1	Triticum_aestivum_stanley.PGSBv2.1.pep.all.prot&TraesSTA5A01G532800.1	Triticum_aestivum_robigus.EIv1.1.pep.all.prot&TraesROB_scaffold_105289_01G000300.1	Triticum_aestivum_paragon.EIv1.1.pep.all.prot&TraesPAR_scaffold_076641_01G000200.1	Triticum_aestivum_weebil.WeebilV1.pep.all.prot&TraesWEE_scaffold_158075_01G000200.1	Triticum_aestivum_lancer.PGSBv2.0.pep.all.prot&TraesLAC5A01G534100.1	Triticum_aestivum_julius.PGSBv2.0.pep.all.prot&TraesJUL5A01G530000.1	Triticum_aestivum_landmark.PGSBv2.0.pep.all.prot&TraesLDM5A01G531900.1	Triticum_aestivum_cadenza.EIv1.1.pep.all.prot&TraesCAD_scaffold_059146_01G000300.1	Triticum_aestivum_mace.PGSBv2.0.pep.all.prot&TraesMAC5A01G531300.1	fielder.release.protein.prot&TraesFLD5A01G537700.1	Triticum_aestivum_arinalrfor.PGSBv2.0.pep.all.prot&TraesARI5A01G533600.1	Triticum_aestivum_norin61.PGSBv2.0.pep.all.prot&TraesNOR5A01G538300.1
fam132	Triticum_aestivum.IWGSC.pep.all.prot&TraesCS5A02G376800.1.cds1	Triticum_aestivum_mattis.PGSBv2.0.pep.all.prot&TraesSYM5A01G393100.1	Triticum_aestivum_jagger.PGSBv2.0.pep.all.prot&TraesJAG5A01G398400.1	Triticum_aestivum_claire.EIv1.1.pep.all.prot&TraesCLE_scaffold_022790_01G000300.1	Triticum_aestivum_stanley.PGSBv2.1.pep.all.prot&TraesSTA5A01G396600.1	Triticum_aestivum_robigus.EIv1.1.pep.all.prot&TraesROB_scaffold_075441_01G000100.1	Triticum_aestivum_paragon.EIv1.1.pep.all.prot&TraesPAR_scaffold_045283_01G000100.1	Triticum_aestivum_weebil.WeebilV1.pep.all.prot&TraesWEE_scaffold_099867_01G000100.1	Triticum_aestivum_lancer.PGSBv2.0.pep.all.prot&TraesLAC5A01G398500.1	Triticum_aestivum_julius.PGSBv2.0.pep.all.prot&TraesJUL5A01G394200.1	Triticum_aestivum_landmark.PGSBv2.0.pep.all.prot&TraesLDM5A01G396000.1	Triticum_aestivum_cadenza.EIv1.1.pep.all.prot&TraesCAD_scaffold_099553_01G000100.1	Triticum_aestivum_mace.PGSBv2.0.pep.all.prot&TraesMAC5A01G394700.1	fielder.release.protein.prot&TraesFLD5A01G399600.1	Triticum_aestivum_arinalrfor.PGSBv2.0.pep.all.prot&TraesARI5A01G396300.1	Triticum_aestivum_norin61.PGSBv2.0.pep.all.prot&TraesNOR5A01G401400.1
fam134	Triticum_aestivum.IWGSC.pep.all.prot&TraesCS7D02G196700.1	Triticum_aestivum_mattis.PGSBv2.0.pep.all.prot&TraesSYM7D01G217200.1	Triticum_aestivum_jagger.PGSBv2.0.pep.all.prot&TraesJAG7D01G220600.1	Triticum_aestivum_claire.EIv1.1.pep.all.prot&TraesCLE_scaffold_004790_01G000100.1	Triticum_aestivum_stanley.PGSBv2.1.pep.all.prot&TraesSTA7D01G219700.1	Triticum_aestivum_robigus.EIv1.1.pep.all.prot&TraesROB_scaffold_059801_01G000100.1	Triticum_aestivum_paragon.EIv1.1.pep.all.prot&TraesPAR_scaffold_050259_01G000300.1	Triticum_aestivum_weebil.WeebilV1.pep.all.prot&TraesWEE_scaffold_035284_01G000300.1	Triticum_aestivum_lancer.PGSBv2.0.pep.all.prot&TraesLAC7D01G219100.1	Triticum_aestivum_julius.PGSBv2.0.pep.all.prot&TraesJUL7D01G221200.1	Triticum_aestivum_landmark.PGSBv2.0.pep.all.prot&TraesLDM7D01G219600.1	Triticum_aestivum_cadenza.EIv1.1.pep.all.prot&TraesCAD_scaffold_036022_01G000300.1	Triticum_aestivum_mace.PGSBv2.0.pep.all.prot&TraesMAC7D01G220100.1	fielder.release.protein.prot&TraesFLD7D01G226100.1	Triticum_aestivum_arinalrfor.PGSBv2.0.pep.all.prot&TraesARI7D01G216900.1	Triticum_aestivum_norin61.PGSBv2.0.pep.all.prot&TraesNOR7D01G222300.1
fam135	Triticum_aestivum.IWGSC.pep.all.prot&TraesCS4B02G273300.1	Triticum_aestivum_mattis.PGSBv2.0.pep.all.prot&TraesSYM4B01G293400.1	Triticum_aestivum_jagger.PGSBv2.0.pep.all.prot&TraesJAG4B01G292400.1	Triticum_aestivum_claire.EIv1.1.pep.all.prot&TraesCLE_scaffold_054941_01G000100.1	Triticum_aestivum_stanley.PGSBv2.1.pep.all.prot&TraesSTA4B01G293400.1	Triticum_aestivum_robigus.EIv1.1.pep.all.prot&TraesROB_scaffold_005640_01G000100.1	Triticum_aestivum_paragon.EIv1.1.pep.all.prot&TraesPAR_scaffold_035299_01G000400.1	Triticum_aestivum_weebil.WeebilV1.pep.all.prot&TraesWEE_scaffold_032871_01G000500.1	Triticum_aestivum_lancer.PGSBv2.0.pep.all.prot&TraesLAC4B01G294500.1	Triticum_aestivum_julius.PGSBv2.0.pep.all.prot&TraesJUL4B01G292500.1	Triticum_aestivum_landmark.PGSBv2.0.pep.all.prot&TraesLDM4B01G298500.1	Triticum_aestivum_cadenza.EIv1.1.pep.all.prot&TraesCAD_scaffold_010863_01G000400.1	Triticum_aestivum_mace.PGSBv2.0.pep.all.prot&TraesMAC4B01G294800.1	fielder.release.protein.prot&TraesFLD4B01G299200.1	Triticum_aestivum_arinalrfor.PGSBv2.0.pep.all.prot&TraesARI4B01G292800.1	Triticum_aestivum_norin61.PGSBv2.0.pep.all.prot&TraesNOR4B01G297400.1
fam137	Triticum_aestivum.IWGSC.pep.all.prot&TraesCS6D02G208100.1	Triticum_aestivum_mattis.PGSBv2.0.pep.all.prot&TraesSYM6D01G241300.1	Triticum_aestivum_jagger.PGSBv2.0.pep.all.prot&TraesJAG6D01G208400.1	Triticum_aestivum_claire.EIv1.1.pep.all.prot&TraesCLE_scaffold_096653_01G000100.1	Triticum_aestivum_stanley.PGSBv2.1.pep.all.prot&TraesSTA6D01G244600.1	Triticum_aestivum_robigus.EIv1.1.pep.all.prot&TraesROB_scaffold_205847_01G000100.1	Triticum_aestivum_paragon.EIv1.1.pep.all.prot&TraesPAR_scaffold_215145_01G000100.1	Triticum_aestivum_weebil.WeebilV1.pep.all.prot&TraesWEE_scaffold_067196_01G000100.1	Triticum_aestivum_lancer.PGSBv2.0.pep.all.prot&TraesLAC6D01G219100.1	Triticum_aestivum_julius.PGSBv2.0.pep.all.prot&TraesJUL6D01G243000.1	Triticum_aestivum_landmark.PGSBv2.0.pep.all.prot&TraesLDM6D01G242400.1	Triticum_aestivum_cadenza.EIv1.1.pep.all.prot&TraesCAD_scaffold_023495_01G000100.1	Triticum_aestivum_mace.PGSBv2.0.pep.all.prot&TraesMAC6D01G235800.1	fielder.release.protein.prot&TraesFLD6D01G265900.1	Triticum_aestivum_arinalrfor.PGSBv2.0.pep.all.prot&TraesARI6D01G239800.1	Triticum_aestivum_norin61.PGSBv2.0.pep.all.prot&TraesNOR6D01G239600.1
fam140	Triticum_aestivum.IWGSC.pep.all.prot&TraesCS3D02G370400.1	Triticum_aestivum_mattis.PGSBv2.0.pep.all.prot&TraesSYM3D01G388400.1	Triticum_aestivum_jagger.PGSBv2.0.pep.all.prot&TraesJAG3D01G390100.1	Triticum_aestivum_claire.EIv1.1.pep.all.prot&TraesCLE_scaffold_199247_01G000100.1	Triticum_aestivum_stanley.PGSBv2.1.pep.all.prot&TraesSTA3D01G397300.1	Triticum_aestivum_robigus.EIv1.1.pep.all.prot&TraesROB_scaffold_187751_01G000100.1	Triticum_aestivum_paragon.EIv1.1.pep.all.prot&TraesPAR_scaffold_150255_01G000100.1	Triticum_aestivum_weebil.WeebilV1.pep.all.prot&TraesWEE_scaffold_152980_01G000100.1	Triticum_aestivum_lancer.PGSBv2.0.pep.all.prot&TraesLAC3D01G399000.1	Triticum_aestivum_julius.PGSBv2.0.pep.all.prot&TraesJUL3D01G401300.1	Triticum_aestivum_landmark.PGSBv2.0.pep.all.prot&TraesLDM3D01G378500.1	Triticum_aestivum_cadenza.EIv1.1.pep.all.prot&TraesCAD_scaffold_152409_01G000100.1	Triticum_aestivum_mace.PGSBv2.0.pep.all.prot&TraesMAC3D01G384800.1	fielder.release.protein.prot&TraesFLD3D01G385200.1	Triticum_aestivum_arinalrfor.PGSBv2.0.pep.all.prot&TraesARI3D01G391000.1	Triticum_aestivum_norin61.PGSBv2.0.pep.all.prot&TraesNOR3D01G397900.1
fam144	Triticum_aestivum.IWGSC.pep.all.prot&TraesCS5B02G101000.1.cds1	Triticum_aestivum_mattis.PGSBv2.0.pep.all.prot&TraesSYM5B01G105400.1	Triticum_aestivum_jagger.PGSBv2.0.pep.all.prot&TraesJAG5B01G106000.1	Triticum_aestivum_claire.EIv1.1.pep.all.prot&TraesCLE_scaffold_002576_01G000100.1	Triticum_aestivum_stanley.PGSBv2.1.pep.all.prot&TraesSTA5B01G111100.1	Triticum_aestivum_robigus.EIv1.1.pep.all.prot&TraesROB_scaffold_005516_01G000500.1	Triticum_aestivum_paragon.EIv1.1.pep.all.prot&TraesPAR_scaffold_021624_01G000300.1	Triticum_aestivum_weebil.WeebilV1.pep.all.prot&TraesWEE_scaffold_000554_01G000500.1	Triticum_aestivum_lancer.PGSBv2.0.pep.all.prot&TraesLAC5B01G111600.1	Triticum_aestivum_julius.PGSBv2.0.pep.all.prot&TraesJUL5B01G110800.1	Triticum_aestivum_landmark.PGSBv2.0.pep.all.prot&TraesLDM5B01G108300.1	Triticum_aestivum_cadenza.EIv1.1.pep.all.prot&TraesCAD_scaffold_001539_01G000600.1	Triticum_aestivum_mace.PGSBv2.0.pep.all.prot&TraesMAC5B01G112400.1	fielder.release.protein.prot&TraesFLD5B01G110500.1	Triticum_aestivum_arinalrfor.PGSBv2.0.pep.all.prot&TraesARI5B01G110900.1	Triticum_aestivum_norin61.PGSBv2.0.pep.all.prot&TraesNOR5B01G111900.1
fam145	Triticum_aestivum.IWGSC.pep.all.prot&TraesCS3D02G443000.1.cds1	Triticum_aestivum_mattis.PGSBv2.0.pep.all.prot&TraesSYM3D01G466600.1	Triticum_aestivum_jagger.PGSBv2.0.pep.all.prot&TraesJAG3D01G468100.1	Triticum_aestivum_claire.EIv1.1.pep.all.prot&TraesCLE_scaffold_041030_01G000100.1	Triticum_aestivum_stanley.PGSBv2.1.pep.all.prot&TraesSTA3D01G493900.1	Triticum_aestivum_robigus.EIv1.1.pep.all.prot&TraesROB_scaffold_041017_01G000100.1	Triticum_aestivum_paragon.EIv1.1.pep.all.prot&TraesPAR_scaffold_019278_01G000500.1	Triticum_aestivum_weebil.WeebilV1.pep.all.prot&TraesWEE_scaffold_015591_01G000500.1	Triticum_aestivum_lancer.PGSBv2.0.pep.all.prot&TraesLAC3D01G477500.1	Triticum_aestivum_julius.PGSBv2.0.pep.all.prot&TraesJUL3D01G479700.1	Triticum_aestivum_landmark.PGSBv2.0.pep.all.prot&TraesLDM3D01G475800.1	Triticum_aestivum_cadenza.EIv1.1.pep.all.prot&TraesCAD_scaffold_032884_01G000500.1	Triticum_aestivum_mace.PGSBv2.0.pep.all.prot&TraesMAC3D01G462900.1	fielder.release.protein.prot&TraesFLD3D01G481600.1	Triticum_aestivum_arinalrfor.PGSBv2.0.pep.all.prot&TraesARI3D01G469500.1	Triticum_aestivum_norin61.PGSBv2.0.pep.all.prot&TraesNOR3D01G475800.1
fam151	Triticum_aestivum.IWGSC.pep.all.prot&TraesCS3D02G337900.1	Triticum_aestivum_mattis.PGSBv2.0.pep.all.prot&TraesSYM3D01G353900.1	Triticum_aestivum_jagger.PGSBv2.0.pep.all.prot&TraesJAG3D01G355700.1	Triticum_aestivum_claire.EIv1.1.pep.all.prot&TraesCLE_scaffold_052482_01G000100.1	Triticum_aestivum_stanley.PGSBv2.1.pep.all.prot&TraesSTA3D01G431800.1	Triticum_aestivum_robigus.EIv1.1.pep.all.prot&TraesROB_scaffold_073650_01G000100.1	Triticum_aestivum_paragon.EIv1.1.pep.all.prot&TraesPAR_scaffold_032154_01G000100.1	Triticum_aestivum_weebil.WeebilV1.pep.all.prot&TraesWEE_scaffold_062678_01G000100.1	Triticum_aestivum_lancer.PGSBv2.0.pep.all.prot&TraesLAC3D01G364900.1	Triticum_aestivum_julius.PGSBv2.0.pep.all.prot&TraesJUL3D01G366500.1	Triticum_aestivum_landmark.PGSBv2.0.pep.all.prot&TraesLDM3D01G412700.1	Triticum_aestivum_cadenza.EIv1.1.pep.all.prot&TraesCAD_scaffold_073372_01G000100.1	Triticum_aestivum_mace.PGSBv2.0.pep.all.prot&TraesMAC3D01G350400.1	fielder.release.protein.prot&TraesFLD3D01G419500.1	Triticum_aestivum_arinalrfor.PGSBv2.0.pep.all.prot&TraesARI3D01G356400.1	Triticum_aestivum_norin61.PGSBv2.0.pep.all.prot&TraesNOR3D01G363700.1
fam154	Triticum_aestivum.IWGSC.pep.all.prot&TraesCS4B02G192900.1	Triticum_aestivum_mattis.PGSBv2.0.pep.all.prot&TraesSYM4B01G210000.1	Triticum_aestivum_jagger.PGSBv2.0.pep.all.prot&TraesJAG4B01G209200.1	Triticum_aestivum_claire.EIv1.1.pep.all.prot&TraesCLE_scaffold_021863_01G000500.1	Triticum_aestivum_stanley.PGSBv2.1.pep.all.prot&TraesSTA4B01G209700.1	Triticum_aestivum_robigus.EIv1.1.pep.all.prot&TraesROB_scaffold_024018_01G000200.1	Triticum_aestivum_paragon.EIv1.1.pep.all.prot&TraesPAR_scaffold_004354_01G000500.1	Triticum_aestivum_weebil.WeebilV1.pep.all.prot&TraesWEE_scaffold_021461_01G000500.1	Triticum_aestivum_lancer.PGSBv2.0.pep.all.prot&TraesLAC4B01G210400.1	Triticum_aestivum_julius.PGSBv2.0.pep.all.prot&TraesJUL4B01G209200.1	Triticum_aestivum_landmark.PGSBv2.0.pep.all.prot&TraesLDM4B01G215200.1	Triticum_aestivum_cadenza.EIv1.1.pep.all.prot&TraesCAD_scaffold_002904_01G000200.1	Triticum_aestivum_mace.PGSBv2.0.pep.all.prot&TraesMAC4B01G211200.1	fielder.release.protein.prot&TraesFLD4B01G215700.1	Triticum_aestivum_arinalrfor.PGSBv2.0.pep.all.prot&TraesARI4B01G209500.1	Triticum_aestivum_norin61.PGSBv2.0.pep.all.prot&TraesNOR4B01G213500.1
fam158	Triticum_aestivum.IWGSC.pep.all.prot&TraesCS5D02G322200.1.cds1	Triticum_aestivum_mattis.PGSBv2.0.pep.all.prot&TraesSYM5D01G349200.1	Triticum_aestivum_jagger.PGSBv2.0.pep.all.prot&TraesJAG5D01G346000.1	Triticum_aestivum_claire.EIv1.1.pep.all.prot&TraesCLE_scaffold_117453_01G000100.1	Triticum_aestivum_stanley.PGSBv2.1.pep.all.prot&TraesSTA5D01G348900.1	Triticum_aestivum_robigus.EIv1.1.pep.all.prot&TraesROB_scaffold_118969_01G000200.1	Triticum_aestivum_paragon.EIv1.1.pep.all.prot&TraesPAR_scaffold_135836_01G000100.1	Triticum_aestivum_weebil.WeebilV1.pep.all.prot&TraesWEE_scaffold_149693_01G000100.1	Triticum_aestivum_lancer.PGSBv2.0.pep.all.prot&TraesLAC5D01G347600.1	Triticum_aestivum_julius.PGSBv2.0.pep.all.prot&TraesJUL5D01G347900.1	Triticum_aestivum_landmark.PGSBv2.0.pep.all.prot&TraesLDM5D01G346000.1	Triticum_aestivum_cadenza.EIv1.1.pep.all.prot&TraesCAD_scaffold_146465_01G000200.1	Triticum_aestivum_mace.PGSBv2.0.pep.all.prot&TraesMAC5D01G347800.1	fielder.release.protein.prot&TraesFLD5D01G349600.1	Triticum_aestivum_arinalrfor.PGSBv2.0.pep.all.prot&TraesARI5D01G348400.1	Triticum_aestivum_norin61.PGSBv2.0.pep.all.prot&TraesNOR5D01G347000.1
fam160	Triticum_aestivum.IWGSC.pep.all.prot&TraesCS7B02G151200.1	Triticum_aestivum_mattis.PGSBv2.0.pep.all.prot&TraesSYM5B01G150500.1	Triticum_aestivum_jagger.PGSBv2.0.pep.all.prot&TraesJAG7B01G175500.1	Triticum_aestivum_claire.EIv1.1.pep.all.prot&TraesCLE_scaffold_076235_01G000100.1	Triticum_aestivum_stanley.PGSBv2.1.pep.all.prot&TraesSTA7B01G176300.1	Triticum_aestivum_robigus.EIv1.1.pep.all.prot&TraesROB_scaffold_070102_01G000100.1	Triticum_aestivum_paragon.EIv1.1.pep.all.prot&TraesPAR_scaffold_119350_01G000100.1	Triticum_aestivum_weebil.WeebilV1.pep.all.prot&TraesWEE_scaffold_052116_01G000100.1	Triticum_aestivum_julius.PGSBv2.0.pep.all.prot&TraesJUL7B01G173900.1	Triticum_aestivum_landmark.PGSBv2.0.pep.all.prot&TraesLDM7B01G175100.1	Triticum_aestivum_cadenza.EIv1.1.pep.all.prot&TraesCAD_scaffold_044571_01G000100.1	Triticum_aestivum_mace.PGSBv2.0.pep.all.prot&TraesMAC7B01G172300.1	fielder.release.protein.prot&TraesFLD7B01G171800.1	Triticum_aestivum_arinalrfor.PGSBv2.0.pep.all.prot&TraesARI5B01G157300.1	Triticum_aestivum_norin61.PGSBv2.0.pep.all.prot&TraesNOR7B01G177700.1
fam161	Triticum_aestivum.IWGSC.pep.all.prot&TraesCS1B02G289500.1	Triticum_aestivum_mattis.PGSBv2.0.pep.all.prot&TraesSYM1B01G305800.1	Triticum_aestivum_jagger.PGSBv2.0.pep.all.prot&TraesJAG1B01G314500.1	Triticum_aestivum_claire.EIv1.1.pep.all.prot&TraesCLE_scaffold_000846_01G000100.1	Triticum_aestivum_stanley.PGSBv2.1.pep.all.prot&TraesSTA1B01G309600.1	Triticum_aestivum_robigus.EIv1.1.pep.all.prot&TraesROB_scaffold_001393_01G000100.1	Triticum_aestivum_paragon.EIv1.1.pep.all.prot&TraesPAR_scaffold_003316_01G000100.1	Triticum_aestivum_weebil.WeebilV1.pep.all.prot&TraesWEE_scaffold_000387_01G000100.1	Triticum_aestivum_lancer.PGSBv2.0.pep.all.prot&TraesLAC1B01G313400.1	Triticum_aestivum_julius.PGSBv2.0.pep.all.prot&TraesJUL1B01G310400.1	Triticum_aestivum_landmark.PGSBv2.0.pep.all.prot&TraesLDM1B01G308500.1	Triticum_aestivum_cadenza.EIv1.1.pep.all.prot&TraesCAD_scaffold_005064_01G000100.1	Triticum_aestivum_mace.PGSBv2.0.pep.all.prot&TraesMAC1B01G311400.1	fielder.release.protein.prot&TraesFLD1B01G316200.1	Triticum_aestivum_arinalrfor.PGSBv2.0.pep.all.prot&TraesARI1B01G305900.1	Triticum_aestivum_norin61.PGSBv2.0.pep.all.prot&TraesNOR1B01G315100.1
fam164	Triticum_aestivum.IWGSC.pep.all.prot&TraesCS4D02G321600.1	Triticum_aestivum_mattis.PGSBv2.0.pep.all.prot&TraesSYM4D01G343100.1	Triticum_aestivum_jagger.PGSBv2.0.pep.all.prot&TraesJAG4D01G342900.1	Triticum_aestivum_claire.EIv1.1.pep.all.prot&TraesCLE_scaffold_151281_01G000100.1	Triticum_aestivum_stanley.PGSBv2.1.pep.all.prot&TraesSTA4D01G344000.1	Triticum_aestivum_robigus.EIv1.1.pep.all.prot&TraesROB_scaffold_138694_01G000100.1	Triticum_aestivum_paragon.EIv1.1.pep.all.prot&TraesPAR_scaffold_139158_01G000100.1	Triticum_aestivum_weebil.WeebilV1.pep.all.prot&TraesWEE_scaffold_127128_01G000100.1	Triticum_aestivum_lancer.PGSBv2.0.pep.all.prot&TraesLAC4D01G344700.1	Triticum_aestivum_landmark.PGSBv2.0.pep.all.prot&TraesLDM4D01G341600.1	Triticum_aestivum_cadenza.EIv1.1.pep.all.prot&TraesCAD_scaffold_072757_01G000200.1	Triticum_aestivum_mace.PGSBv2.0.pep.all.prot&TraesMAC4D01G343800.1	fielder.release.protein.prot&TraesFLD4D01G343200.1	Triticum_aestivum_arinalrfor.PGSBv2.0.pep.all.prot&TraesARI4D01G344100.1	Triticum_aestivum_norin61.PGSBv2.0.pep.all.prot&TraesNOR4D01G344900.1
fam165	Triticum_aestivum.IWGSC.pep.all.prot&TraesCS2A02G446400.1	Triticum_aestivum_mattis.PGSBv2.0.pep.all.prot&TraesSYM2A01G468100.1	Triticum_aestivum_jagger.PGSBv2.0.pep.all.prot&TraesJAG2A01G479900.1	Triticum_aestivum_claire.EIv1.1.pep.all.prot&TraesCLE_scaffold_009563_01G000400.1	Triticum_aestivum_stanley.PGSBv2.1.pep.all.prot&TraesSTA2A01G468800.1	Triticum_aestivum_robigus.EIv1.1.pep.all.prot&TraesROB_scaffold_056427_01G000100.1	Triticum_aestivum_paragon.EIv1.1.pep.all.prot&TraesPAR_scaffold_024104_01G000300.1	Triticum_aestivum_weebil.WeebilV1.pep.all.prot&TraesWEE_scaffold_029471_01G000400.1	Triticum_aestivum_lancer.PGSBv2.0.pep.all.prot&TraesLAC2A01G480800.1	Triticum_aestivum_julius.PGSBv2.0.pep.all.prot&TraesJUL2A01G479600.1	Triticum_aestivum_landmark.PGSBv2.0.pep.all.prot&TraesLDM2A01G478800.1	Triticum_aestivum_cadenza.EIv1.1.pep.all.prot&TraesCAD_scaffold_012486_01G000400.1	Triticum_aestivum_mace.PGSBv2.0.pep.all.prot&TraesMAC2A01G470900.1	fielder.release.protein.prot&TraesFLD2A01G491000.1	Triticum_aestivum_arinalrfor.PGSBv2.0.pep.all.prot&TraesARI2A01G479200.1	Triticum_aestivum_norin61.PGSBv2.0.pep.all.prot&TraesNOR2A01G483300.1
fam167	Triticum_aestivum.IWGSC.pep.all.prot&TraesCS7D02G150600.1	Triticum_aestivum_mattis.PGSBv2.0.pep.all.prot&TraesSYM7D01G167600.1	Triticum_aestivum_jagger.PGSBv2.0.pep.all.prot&TraesJAG7D01G171300.1	Triticum_aestivum_claire.EIv1.1.pep.all.prot&TraesCLE_scaffold_035739_01G000100.1	Triticum_aestivum_stanley.PGSBv2.1.pep.all.prot&TraesSTA7D01G169600.1	Triticum_aestivum_robigus.EIv1.1.pep.all.prot&TraesROB_scaffold_030848_01G000100.1	Triticum_aestivum_paragon.EIv1.1.pep.all.prot&TraesPAR_scaffold_022778_01G000100.1	Triticum_aestivum_weebil.WeebilV1.pep.all.prot&TraesWEE_scaffold_036367_01G000100.1	Triticum_aestivum_lancer.PGSBv2.0.pep.all.prot&TraesLAC7D01G169500.1	Triticum_aestivum_julius.PGSBv2.0.pep.all.prot&TraesJUL7D01G171700.1	Triticum_aestivum_landmark.PGSBv2.0.pep.all.prot&TraesLDM7D01G169400.1	Triticum_aestivum_cadenza.EIv1.1.pep.all.prot&TraesCAD_scaffold_021300_01G000100.1	Triticum_aestivum_mace.PGSBv2.0.pep.all.prot&TraesMAC7D01G170800.1	fielder.release.protein.prot&TraesFLD7D01G175800.1	Triticum_aestivum_arinalrfor.PGSBv2.0.pep.all.prot&TraesARI7D01G167000.1	Triticum_aestivum_norin61.PGSBv2.0.pep.all.prot&TraesNOR7D01G172900.1
fam168	Triticum_aestivum.IWGSC.pep.all.prot&TraesCS1D02G113500.1	Triticum_aestivum_mattis.PGSBv2.0.pep.all.prot&TraesSYM1D01G128300.1	Triticum_aestivum_jagger.PGSBv2.0.pep.all.prot&TraesJAG1D01G123300.1	Triticum_aestivum_claire.EIv1.1.pep.all.prot&TraesCLE_scaffold_132395_01G000100.1	Triticum_aestivum_stanley.PGSBv2.1.pep.all.prot&TraesSTA1D01G128700.1	Triticum_aestivum_robigus.EIv1.1.pep.all.prot&TraesROB_scaffold_084063_01G000100.1	Triticum_aestivum_paragon.EIv1.1.pep.all.prot&TraesPAR_scaffold_129260_01G000100.1	Triticum_aestivum_weebil.WeebilV1.pep.all.prot&TraesWEE_scaffold_093663_01G000100.1	Triticum_aestivum_lancer.PGSBv2.0.pep.all.prot&TraesLAC1D01G128000.1	Triticum_aestivum_julius.PGSBv2.0.pep.all.prot&TraesJUL1D01G128700.1	Triticum_aestivum_landmark.PGSBv2.0.pep.all.prot&TraesLDM1D01G128300.1	Triticum_aestivum_cadenza.EIv1.1.pep.all.prot&TraesCAD_scaffold_100936_01G000100.1	Triticum_aestivum_mace.PGSBv2.0.pep.all.prot&TraesMAC1D01G125100.1	fielder.release.protein.prot&TraesFLD1D01G128700.1	Triticum_aestivum_arinalrfor.PGSBv2.0.pep.all.prot&TraesARI1D01G128300.1	Triticum_aestivum_norin61.PGSBv2.0.pep.all.prot&TraesNOR1D01G131000.1
fam172	Triticum_aestivum.IWGSC.pep.all.prot&TraesCS7D02G116300.1	Triticum_aestivum_mattis.PGSBv2.0.pep.all.prot&TraesSYM7D01G130900.1	Triticum_aestivum_jagger.PGSBv2.0.pep.all.prot&TraesJAG7D01G134100.1	Triticum_aestivum_claire.EIv1.1.pep.all.prot&TraesCLE_scaffold_060512_01G000100.1	Triticum_aestivum_stanley.PGSBv2.1.pep.all.prot&TraesSTA7D01G133400.1	Triticum_aestivum_paragon.EIv1.1.pep.all.prot&TraesPAR_scaffold_057328_01G000100.1	Triticum_aestivum_weebil.WeebilV1.pep.all.prot&TraesWEE_scaffold_113329_01G000100.1	Triticum_aestivum_lancer.PGSBv2.0.pep.all.prot&TraesLAC7D01G132700.1	Triticum_aestivum_julius.PGSBv2.0.pep.all.prot&TraesJUL7D01G134300.1	Triticum_aestivum_landmark.PGSBv2.0.pep.all.prot&TraesLDM7D01G132500.1	Triticum_aestivum_cadenza.EIv1.1.pep.all.prot&TraesCAD_scaffold_018913_01G000200.1	Triticum_aestivum_mace.PGSBv2.0.pep.all.prot&TraesMAC7D01G132900.1	fielder.release.protein.prot&TraesFLD7D01G140400.1	Triticum_aestivum_arinalrfor.PGSBv2.0.pep.all.prot&TraesARI7D01G130200.1	Triticum_aestivum_norin61.PGSBv2.0.pep.all.prot&TraesNOR7D01G134400.1
fam173	Triticum_aestivum.IWGSC.pep.all.prot&TraesCS3D02G154200.1.cds1	Triticum_aestivum_mattis.PGSBv2.0.pep.all.prot&TraesSYM3D01G159900.1	Triticum_aestivum_jagger.PGSBv2.0.pep.all.prot&TraesJAG3D01G163200.1	Triticum_aestivum_claire.EIv1.1.pep.all.prot&TraesCLE_scaffold_064324_01G000200.1	Triticum_aestivum_stanley.PGSBv2.1.pep.all.prot&TraesSTA3D01G186800.1	Triticum_aestivum_robigus.EIv1.1.pep.all.prot&TraesROB_scaffold_090535_01G000200.1	Triticum_aestivum_paragon.EIv1.1.pep.all.prot&TraesPAR_scaffold_105204_01G000200.1	Triticum_aestivum_weebil.WeebilV1.pep.all.prot&TraesWEE_scaffold_097047_01G000200.1	Triticum_aestivum_lancer.PGSBv2.0.pep.all.prot&TraesLAC3D01G170100.1	Triticum_aestivum_julius.PGSBv2.0.pep.all.prot&TraesJUL3D01G172300.1	Triticum_aestivum_landmark.PGSBv2.0.pep.all.prot&TraesLDM3D01G170500.1	Triticum_aestivum_cadenza.EIv1.1.pep.all.prot&TraesCAD_scaffold_112614_01G000200.1	Triticum_aestivum_mace.PGSBv2.0.pep.all.prot&TraesMAC3D01G156700.1	fielder.release.protein.prot&TraesFLD3D01G175800.1	Triticum_aestivum_arinalrfor.PGSBv2.0.pep.all.prot&TraesARI3D01G162400.1	Triticum_aestivum_norin61.PGSBv2.0.pep.all.prot&TraesNOR3D01G170300.1
fam174	Triticum_aestivum.IWGSC.pep.all.prot&TraesCS7B02G314600.1	Triticum_aestivum_mattis.PGSBv2.0.pep.all.prot&TraesSYM7B01G624000.1	Triticum_aestivum_jagger.PGSBv2.0.pep.all.prot&TraesJAG7B01G340500.1	Triticum_aestivum_claire.EIv1.1.pep.all.prot&TraesCLE_scaffold_032507_01G000100.1	Triticum_aestivum_stanley.PGSBv2.1.pep.all.prot&TraesSTA7B01G343600.1	Triticum_aestivum_robigus.EIv1.1.pep.all.prot&TraesROB_scaffold_045318_01G000100.1	Triticum_aestivum_paragon.EIv1.1.pep.all.prot&TraesPAR_scaffold_038734_01G000100.1	Triticum_aestivum_weebil.WeebilV1.pep.all.prot&TraesWEE_scaffold_034210_01G000100.1	Triticum_aestivum_lancer.PGSBv2.0.pep.all.prot&TraesLAC7B01G338500.1	Triticum_aestivum_julius.PGSBv2.0.pep.all.prot&TraesJUL7B01G338400.1	Triticum_aestivum_landmark.PGSBv2.0.pep.all.prot&TraesLDM7B01G342100.1	Triticum_aestivum_cadenza.EIv1.1.pep.all.prot&TraesCAD_scaffold_030457_01G000100.1	Triticum_aestivum_mace.PGSBv2.0.pep.all.prot&TraesMAC7B01G337600.1	fielder.release.protein.prot&TraesFLD7B01G336600.1	Triticum_aestivum_arinalrfor.PGSBv2.0.pep.all.prot&TraesARI7B01G214600.1	Triticum_aestivum_norin61.PGSBv2.0.pep.all.prot&TraesNOR7B01G343000.1
fam177	Triticum_aestivum.IWGSC.pep.all.prot&TraesCS1A02G058500.1	Triticum_aestivum_mattis.PGSBv2.0.pep.all.prot&TraesSYM1A01G065800.1	Triticum_aestivum_jagger.PGSBv2.0.pep.all.prot&TraesJAG1A01G070000.1	Triticum_aestivum_claire.EIv1.1.pep.all.prot&TraesCLE_scaffold_001288_01G000100.1	Triticum_aestivum_stanley.PGSBv2.1.pep.all.prot&TraesSTA1A01G063800.1	Triticum_aestivum_robigus.EIv1.1.pep.all.prot&TraesROB_scaffold_001643_01G000300.1	Triticum_aestivum_paragon.EIv1.1.pep.all.prot&TraesPAR_scaffold_001004_01G000300.1	Triticum_aestivum_weebil.WeebilV1.pep.all.prot&TraesWEE_scaffold_002139_01G000100.1	Triticum_aestivum_lancer.PGSBv2.0.pep.all.prot&TraesLAC1A01G070900.1	Triticum_aestivum_julius.PGSBv2.0.pep.all.prot&TraesJUL1A01G067700.1	Triticum_aestivum_landmark.PGSBv2.0.pep.all.prot&TraesLDM1A01G068900.1	Triticum_aestivum_cadenza.EIv1.1.pep.all.prot&TraesCAD_scaffold_047268_01G000100.1	Triticum_aestivum_mace.PGSBv2.0.pep.all.prot&TraesMAC1A01G067900.1	fielder.release.protein.prot&TraesFLD1A01G077100.1	Triticum_aestivum_arinalrfor.PGSBv2.0.pep.all.prot&TraesARI1A01G063300.1	Triticum_aestivum_norin61.PGSBv2.0.pep.all.prot&TraesNOR1A01G067200.1
fam182	Triticum_aestivum.IWGSC.pep.all.prot&TraesCS3D02G269300.1	Triticum_aestivum_mattis.PGSBv2.0.pep.all.prot&TraesSYM3D01G281600.1	Triticum_aestivum_jagger.PGSBv2.0.pep.all.prot&TraesJAG3D01G284100.1	Triticum_aestivum_claire.EIv1.1.pep.all.prot&TraesCLE_scaffold_323754_01G000100.1	Triticum_aestivum_stanley.PGSBv2.1.pep.all.prot&TraesSTA3D01G309500.1	Triticum_aestivum_robigus.EIv1.1.pep.all.prot&TraesROB_scaffold_024387_01G000200.1	Triticum_aestivum_paragon.EIv1.1.pep.all.prot&TraesPAR_scaffold_045710_01G000100.1	Triticum_aestivum_weebil.WeebilV1.pep.all.prot&TraesWEE_scaffold_040332_01G000300.1	Triticum_aestivum_lancer.PGSBv2.0.pep.all.prot&TraesLAC3D01G291800.1	Triticum_aestivum_julius.PGSBv2.0.pep.all.prot&TraesJUL3D01G294000.1	Triticum_aestivum_landmark.PGSBv2.0.pep.all.prot&TraesLDM3D01G291600.1	Triticum_aestivum_cadenza.EIv1.1.pep.all.prot&TraesCAD_scaffold_010383_01G000200.1	Triticum_aestivum_mace.PGSBv2.0.pep.all.prot&TraesMAC3D01G278100.1	fielder.release.protein.prot&TraesFLD3D01G298000.1	Triticum_aestivum_arinalrfor.PGSBv2.0.pep.all.prot&TraesARI3D01G284100.1	Triticum_aestivum_norin61.PGSBv2.0.pep.all.prot&TraesNOR3D01G291900.1
fam183	Triticum_aestivum.IWGSC.pep.all.prot&TraesCS5B02G049800.1	Triticum_aestivum_mattis.PGSBv2.0.pep.all.prot&TraesSYM5B01G051800.1	Triticum_aestivum_jagger.PGSBv2.0.pep.all.prot&TraesJAG5B01G053700.1	Triticum_aestivum_claire.EIv1.1.pep.all.prot&TraesCLE_scaffold_148738_01G000100.1	Triticum_aestivum_stanley.PGSBv2.1.pep.all.prot&TraesSTA5B01G057300.1	Triticum_aestivum_robigus.EIv1.1.pep.all.prot&TraesROB_scaffold_140447_01G000100.1	Triticum_aestivum_paragon.EIv1.1.pep.all.prot&TraesPAR_scaffold_114621_01G000100.1	Triticum_aestivum_weebil.WeebilV1.pep.all.prot&TraesWEE_scaffold_025345_01G000300.1	Triticum_aestivum_lancer.PGSBv2.0.pep.all.prot&TraesLAC5B01G057500.1	Triticum_aestivum_julius.PGSBv2.0.pep.all.prot&TraesJUL5B01G057400.1	Triticum_aestivum_landmark.PGSBv2.0.pep.all.prot&TraesLDM5B01G054600.1	Triticum_aestivum_cadenza.EIv1.1.pep.all.prot&TraesCAD_scaffold_131794_01G000100.1	Triticum_aestivum_mace.PGSBv2.0.pep.all.prot&TraesMAC5B01G057400.1	fielder.release.protein.prot&TraesFLD5B01G055400.1	Triticum_aestivum_arinalrfor.PGSBv2.0.pep.all.prot&TraesARI5B01G056900.1	Triticum_aestivum_norin61.PGSBv2.0.pep.all.prot&TraesNOR5B01G057100.1
fam184	Triticum_aestivum.IWGSC.pep.all.prot&TraesCS7A02G053900.1.cds1	Triticum_aestivum_mattis.PGSBv2.0.pep.all.prot&TraesSYM7A01G051400.1	Triticum_aestivum_jagger.PGSBv2.0.pep.all.prot&TraesJAG7A01G056100.1	Triticum_aestivum_claire.EIv1.1.pep.all.prot&TraesCLE_scaffold_104085_01G000400.1	Triticum_aestivum_stanley.PGSBv2.1.pep.all.prot&TraesSTA7A01G054400.1	Triticum_aestivum_robigus.EIv1.1.pep.all.prot&TraesROB_scaffold_082706_01G000400.1	Triticum_aestivum_paragon.EIv1.1.pep.all.prot&TraesPAR_scaffold_070489_01G000200.1	Triticum_aestivum_weebil.WeebilV1.pep.all.prot&TraesWEE_scaffold_089392_01G000100.1	Triticum_aestivum_lancer.PGSBv2.0.pep.all.prot&TraesLAC7A01G053300.1	Triticum_aestivum_julius.PGSBv2.0.pep.all.prot&TraesJUL7A01G057200.1	Triticum_aestivum_landmark.PGSBv2.0.pep.all.prot&TraesLDM7A01G050200.1	Triticum_aestivum_cadenza.EIv1.1.pep.all.prot&TraesCAD_scaffold_091414_01G000200.1	Triticum_aestivum_mace.PGSBv2.0.pep.all.prot&TraesMAC7A01G060600.1	fielder.release.protein.prot&TraesFLD7A01G056200.1	Triticum_aestivum_arinalrfor.PGSBv2.0.pep.all.prot&TraesARI7A01G057800.1	Triticum_aestivum_norin61.PGSBv2.0.pep.all.prot&TraesNOR7A01G053300.1
fam185	Triticum_aestivum.IWGSC.pep.all.prot&TraesCS5B02G510700.1	Triticum_aestivum_mattis.PGSBv2.0.pep.all.prot&TraesSYM7B01G068200.1	Triticum_aestivum_jagger.PGSBv2.0.pep.all.prot&TraesJAG5B01G545500.1	Triticum_aestivum_claire.EIv1.1.pep.all.prot&TraesCLE_scaffold_193375_01G000200.1	Triticum_aestivum_stanley.PGSBv2.1.pep.all.prot&TraesSTA5B01G550300.1	Triticum_aestivum_robigus.EIv1.1.pep.all.prot&TraesROB_scaffold_091088_01G000200.1	Triticum_aestivum_paragon.EIv1.1.pep.all.prot&TraesPAR_scaffold_086432_01G000200.1	Triticum_aestivum_weebil.WeebilV1.pep.all.prot&TraesWEE_scaffold_021432_01G000500.1	Triticum_aestivum_lancer.PGSBv2.0.pep.all.prot&TraesLAC5B01G550400.1	Triticum_aestivum_julius.PGSBv2.0.pep.all.prot&TraesJUL5B01G550400.1	Triticum_aestivum_landmark.PGSBv2.0.pep.all.prot&TraesLDM5B01G549700.1	Triticum_aestivum_cadenza.EIv1.1.pep.all.prot&TraesCAD_scaffold_025984_01G000500.1	Triticum_aestivum_mace.PGSBv2.0.pep.all.prot&TraesMAC5B01G547700.1	fielder.release.protein.prot&TraesFLD5B01G553800.1	Triticum_aestivum_arinalrfor.PGSBv2.0.pep.all.prot&TraesARI7B01G770800.1	Triticum_aestivum_norin61.PGSBv2.0.pep.all.prot&TraesNOR5B01G553800.1
fam189	Triticum_aestivum.IWGSC.pep.all.prot&TraesCS7A02G179200.1.cds1	Triticum_aestivum_mattis.PGSBv2.0.pep.all.prot&TraesSYM7A01G190900.1	Triticum_aestivum_jagger.PGSBv2.0.pep.all.prot&TraesJAG7A01G191600.1	Triticum_aestivum_claire.EIv1.1.pep.all.prot&TraesCLE_scaffold_122832_01G000200.1	Triticum_aestivum_stanley.PGSBv2.1.pep.all.prot&TraesSTA7A01G190700.1	Triticum_aestivum_robigus.EIv1.1.pep.all.prot&TraesROB_scaffold_092460_01G000400.1	Triticum_aestivum_paragon.EIv1.1.pep.all.prot&TraesPAR_scaffold_023226_01G000200.1	Triticum_aestivum_weebil.WeebilV1.pep.all.prot&TraesWEE_scaffold_000534_01G000400.1	Triticum_aestivum_lancer.PGSBv2.0.pep.all.prot&TraesLAC7A01G192100.1	Triticum_aestivum_julius.PGSBv2.0.pep.all.prot&TraesJUL7A01G191500.1	Triticum_aestivum_cadenza.EIv1.1.pep.all.prot&TraesCAD_scaffold_005096_01G000400.1	Triticum_aestivum_mace.PGSBv2.0.pep.all.prot&TraesMAC7A01G196400.1	fielder.release.protein.prot&TraesFLD7A01G200100.1	Triticum_aestivum_arinalrfor.PGSBv2.0.pep.all.prot&TraesARI7A01G203200.1	Triticum_aestivum_norin61.PGSBv2.0.pep.all.prot&TraesNOR7A01G192900.1
fam190	Triticum_aestivum.IWGSC.pep.all.prot&TraesCS2D02G202300.1	Triticum_aestivum_mattis.PGSBv2.0.pep.all.prot&TraesSYM2D01G227500.1	Triticum_aestivum_jagger.PGSBv2.0.pep.all.prot&TraesJAG2D01G232100.1	Triticum_aestivum_claire.EIv1.1.pep.all.prot&TraesCLE_scaffold_100084_01G000100.1	Triticum_aestivum_stanley.PGSBv2.1.pep.all.prot&TraesSTA2D01G227200.1	Triticum_aestivum_robigus.EIv1.1.pep.all.prot&TraesROB_scaffold_080894_01G000100.1	Triticum_aestivum_paragon.EIv1.1.pep.all.prot&TraesPAR_scaffold_098795_01G000100.1	Triticum_aestivum_weebil.WeebilV1.pep.all.prot&TraesWEE_scaffold_059281_01G000100.1	Triticum_aestivum_lancer.PGSBv2.0.pep.all.prot&TraesLAC2D01G229700.1	Triticum_aestivum_julius.PGSBv2.0.pep.all.prot&TraesJUL2D01G225200.1	Triticum_aestivum_landmark.PGSBv2.0.pep.all.prot&TraesLDM2D01G225800.1	Triticum_aestivum_cadenza.EIv1.1.pep.all.prot&TraesCAD_scaffold_105677_01G000100.1	Triticum_aestivum_mace.PGSBv2.0.pep.all.prot&TraesMAC2D01G228300.1	fielder.release.protein.prot&TraesFLD2D01G231300.1	Triticum_aestivum_arinalrfor.PGSBv2.0.pep.all.prot&TraesARI2D01G223900.1	Triticum_aestivum_norin61.PGSBv2.0.pep.all.prot&TraesNOR2D01G226500.1
fam191	Triticum_aestivum.IWGSC.pep.all.prot&TraesCS3D02G143200.1	Triticum_aestivum_mattis.PGSBv2.0.pep.all.prot&TraesSYM3D01G148600.1	Triticum_aestivum_jagger.PGSBv2.0.pep.all.prot&TraesJAG3D01G152000.1	Triticum_aestivum_claire.EIv1.1.pep.all.prot&TraesCLE_scaffold_036254_01G000100.1	Triticum_aestivum_stanley.PGSBv2.1.pep.all.prot&TraesSTA3D01G175500.1	Triticum_aestivum_robigus.EIv1.1.pep.all.prot&TraesROB_scaffold_039192_01G000100.1	Triticum_aestivum_paragon.EIv1.1.pep.all.prot&TraesPAR_scaffold_037683_01G000100.1	Triticum_aestivum_weebil.WeebilV1.pep.all.prot&TraesWEE_scaffold_037853_01G000100.1	Triticum_aestivum_lancer.PGSBv2.0.pep.all.prot&TraesLAC3D01G158700.1	Triticum_aestivum_julius.PGSBv2.0.pep.all.prot&TraesJUL3D01G161200.1	Triticum_aestivum_landmark.PGSBv2.0.pep.all.prot&TraesLDM3D01G159100.1	Triticum_aestivum_cadenza.EIv1.1.pep.all.prot&TraesCAD_scaffold_090816_01G000100.1	Triticum_aestivum_mace.PGSBv2.0.pep.all.prot&TraesMAC3D01G145400.1	fielder.release.protein.prot&TraesFLD3D01G164400.1	Triticum_aestivum_arinalrfor.PGSBv2.0.pep.all.prot&TraesARI3D01G151100.1	Triticum_aestivum_norin61.PGSBv2.0.pep.all.prot&TraesNOR3D01G158900.1
fam192	Triticum_aestivum.IWGSC.pep.all.prot&TraesCS5A02G485000.1	Triticum_aestivum_mattis.PGSBv2.0.pep.all.prot&TraesSYM5A01G507900.1	Triticum_aestivum_jagger.PGSBv2.0.pep.all.prot&TraesJAG5A01G512900.1	Triticum_aestivum_claire.EIv1.1.pep.all.prot&TraesCLE_scaffold_046879_01G000200.1	Triticum_aestivum_stanley.PGSBv2.1.pep.all.prot&TraesSTA5A01G510700.1	Triticum_aestivum_robigus.EIv1.1.pep.all.prot&TraesROB_scaffold_042689_01G000100.1	Triticum_aestivum_paragon.EIv1.1.pep.all.prot&TraesPAR_scaffold_057006_01G000200.1	Triticum_aestivum_weebil.WeebilV1.pep.all.prot&TraesWEE_scaffold_049298_01G000100.1	Triticum_aestivum_lancer.PGSBv2.0.pep.all.prot&TraesLAC5A01G513000.1	Triticum_aestivum_julius.PGSBv2.0.pep.all.prot&TraesJUL5A01G508100.1	Triticum_aestivum_landmark.PGSBv2.0.pep.all.prot&TraesLDM5A01G511000.1	Triticum_aestivum_cadenza.EIv1.1.pep.all.prot&TraesCAD_scaffold_014761_01G000200.1	Triticum_aestivum_mace.PGSBv2.0.pep.all.prot&TraesMAC5A01G509700.1	fielder.release.protein.prot&TraesFLD5A01G515900.1	Triticum_aestivum_arinalrfor.PGSBv2.0.pep.all.prot&TraesARI5A01G511500.1	Triticum_aestivum_norin61.PGSBv2.0.pep.all.prot&TraesNOR5A01G517000.1
fam197	Triticum_aestivum.IWGSC.pep.all.prot&TraesCS5D02G306100.1	Triticum_aestivum_mattis.PGSBv2.0.pep.all.prot&TraesSYM5D01G332000.1	Triticum_aestivum_jagger.PGSBv2.0.pep.all.prot&TraesJAG5D01G329400.1	Triticum_aestivum_claire.EIv1.1.pep.all.prot&TraesCLE_scaffold_044941_01G000100.1	Triticum_aestivum_stanley.PGSBv2.1.pep.all.prot&TraesSTA5D01G331900.1	Triticum_aestivum_robigus.EIv1.1.pep.all.prot&TraesROB_scaffold_054275_01G000100.1	Triticum_aestivum_paragon.EIv1.1.pep.all.prot&TraesPAR_scaffold_011264_01G000300.1	Triticum_aestivum_weebil.WeebilV1.pep.all.prot&TraesWEE_scaffold_012526_01G000300.1	Triticum_aestivum_lancer.PGSBv2.0.pep.all.prot&TraesLAC5D01G330300.1	Triticum_aestivum_julius.PGSBv2.0.pep.all.prot&TraesJUL5D01G331000.1	Triticum_aestivum_landmark.PGSBv2.0.pep.all.prot&TraesLDM5D01G329400.1	Triticum_aestivum_cadenza.EIv1.1.pep.all.prot&TraesCAD_scaffold_019232_01G000300.1	Triticum_aestivum_mace.PGSBv2.0.pep.all.prot&TraesMAC5D01G329500.1	fielder.release.protein.prot&TraesFLD5D01G332300.1	Triticum_aestivum_arinalrfor.PGSBv2.0.pep.all.prot&TraesARI5D01G331400.1	Triticum_aestivum_norin61.PGSBv2.0.pep.all.prot&TraesNOR5D01G329900.1
fam201	Triticum_aestivum.IWGSC.pep.all.prot&TraesCS6D02G165200.1	Triticum_aestivum_mattis.PGSBv2.0.pep.all.prot&TraesSYM6D01G193300.1	Triticum_aestivum_jagger.PGSBv2.0.pep.all.prot&TraesJAG6D01G159100.1	Triticum_aestivum_claire.EIv1.1.pep.all.prot&TraesCLE_scaffold_076270_01G000100.1	Triticum_aestivum_stanley.PGSBv2.1.pep.all.prot&TraesSTA6D01G196200.1	Triticum_aestivum_robigus.EIv1.1.pep.all.prot&TraesROB_scaffold_022746_01G000100.1	Triticum_aestivum_paragon.EIv1.1.pep.all.prot&TraesPAR_scaffold_010882_01G000100.1	Triticum_aestivum_weebil.WeebilV1.pep.all.prot&TraesWEE_scaffold_028629_01G000100.1	Triticum_aestivum_lancer.PGSBv2.0.pep.all.prot&TraesLAC6D01G171000.1	Triticum_aestivum_julius.PGSBv2.0.pep.all.prot&TraesJUL6D01G195100.1	Triticum_aestivum_landmark.PGSBv2.0.pep.all.prot&TraesLDM6D01G193200.1	Triticum_aestivum_cadenza.EIv1.1.pep.all.prot&TraesCAD_scaffold_026090_01G000100.1	Triticum_aestivum_mace.PGSBv2.0.pep.all.prot&TraesMAC6D01G187000.1	fielder.release.protein.prot&TraesFLD6D01G217900.1	Triticum_aestivum_arinalrfor.PGSBv2.0.pep.all.prot&TraesARI6D01G191600.1	Triticum_aestivum_norin61.PGSBv2.0.pep.all.prot&TraesNOR6D01G191300.1
fam203	Triticum_aestivum.IWGSC.pep.all.prot&TraesCS6B02G327300.1	Triticum_aestivum_mattis.PGSBv2.0.pep.all.prot&TraesSYM6B01G353900.1	Triticum_aestivum_jagger.PGSBv2.0.pep.all.prot&TraesJAG6B01G350500.1	Triticum_aestivum_claire.EIv1.1.pep.all.prot&TraesCLE_scaffold_129698_01G000100.1	Triticum_aestivum_stanley.PGSBv2.1.pep.all.prot&TraesSTA6B01G353400.1	Triticum_aestivum_robigus.EIv1.1.pep.all.prot&TraesROB_scaffold_085594_01G000100.1	Triticum_aestivum_paragon.EIv1.1.pep.all.prot&TraesPAR_scaffold_038583_01G000100.1	Triticum_aestivum_lancer.PGSBv2.0.pep.all.prot&TraesLAC6B01G349000.1	Triticum_aestivum_julius.PGSBv2.0.pep.all.prot&TraesJUL6B01G361000.1	Triticum_aestivum_landmark.PGSBv2.0.pep.all.prot&TraesLDM6B01G356800.1	Triticum_aestivum_cadenza.EIv1.1.pep.all.prot&TraesCAD_scaffold_099070_01G000100.1	Triticum_aestivum_mace.PGSBv2.0.pep.all.prot&TraesMAC6B01G354400.1	fielder.release.protein.prot&TraesFLD6B01G358200.1	Triticum_aestivum_arinalrfor.PGSBv2.0.pep.all.prot&TraesARI6B01G359200.1	Triticum_aestivum_norin61.PGSBv2.0.pep.all.prot&TraesNOR6B01G356100.1
fam207	Triticum_aestivum.IWGSC.pep.all.prot&TraesCS5D02G048800.1	Triticum_aestivum_mattis.PGSBv2.0.pep.all.prot&TraesSYM5D01G057300.1	Triticum_aestivum_jagger.PGSBv2.0.pep.all.prot&TraesJAG5D01G058400.1	Triticum_aestivum_claire.EIv1.1.pep.all.prot&TraesCLE_scaffold_026814_01G000500.1	Triticum_aestivum_stanley.PGSBv2.1.pep.all.prot&TraesSTA5D01G057200.1	Triticum_aestivum_robigus.EIv1.1.pep.all.prot&TraesROB_scaffold_030223_01G000100.1	Triticum_aestivum_paragon.EIv1.1.pep.all.prot&TraesPAR_scaffold_096183_01G000100.1	Triticum_aestivum_weebil.WeebilV1.pep.all.prot&TraesWEE_scaffold_086057_01G000200.1	Triticum_aestivum_lancer.PGSBv2.0.pep.all.prot&TraesLAC5D01G055900.1	Triticum_aestivum_julius.PGSBv2.0.pep.all.prot&TraesJUL5D01G057500.1	Triticum_aestivum_landmark.PGSBv2.0.pep.all.prot&TraesLDM5D01G056400.1	Triticum_aestivum_cadenza.EIv1.1.pep.all.prot&TraesCAD_scaffold_033867_01G000100.1	Triticum_aestivum_mace.PGSBv2.0.pep.all.prot&TraesMAC5D01G055800.1	fielder.release.protein.prot&TraesFLD5D01G057400.1	Triticum_aestivum_arinalrfor.PGSBv2.0.pep.all.prot&TraesARI5D01G057500.1	Triticum_aestivum_norin61.PGSBv2.0.pep.all.prot&TraesNOR5D01G055700.1
fam208	Triticum_aestivum.IWGSC.pep.all.prot&TraesCS5B02G533300.1.cds1	Triticum_aestivum_mattis.PGSBv2.0.pep.all.prot&TraesSYM7B01G052700.1	Triticum_aestivum_jagger.PGSBv2.0.pep.all.prot&TraesJAG5B01G570400.1	Triticum_aestivum_claire.EIv1.1.pep.all.prot&TraesCLE_scaffold_106626_01G000100.1	Triticum_aestivum_stanley.PGSBv2.1.pep.all.prot&TraesSTA5B01G575800.1	Triticum_aestivum_robigus.EIv1.1.pep.all.prot&TraesROB_scaffold_127264_01G000100.1	Triticum_aestivum_paragon.EIv1.1.pep.all.prot&TraesPAR_scaffold_035392_01G000200.1	Triticum_aestivum_weebil.WeebilV1.pep.all.prot&TraesWEE_scaffold_020001_01G000300.1	Triticum_aestivum_lancer.PGSBv2.0.pep.all.prot&TraesLAC5B01G576300.1	Triticum_aestivum_julius.PGSBv2.0.pep.all.prot&TraesJUL5B01G573300.1	Triticum_aestivum_landmark.PGSBv2.0.pep.all.prot&TraesLDM5B01G576000.1	Triticum_aestivum_cadenza.EIv1.1.pep.all.prot&TraesCAD_scaffold_042403_01G000100.1	Triticum_aestivum_mace.PGSBv2.0.pep.all.prot&TraesMAC5B01G573100.1	fielder.release.protein.prot&TraesFLD5B01G580200.1	Triticum_aestivum_arinalrfor.PGSBv2.0.pep.all.prot&TraesARI7B01G785800.1	Triticum_aestivum_norin61.PGSBv2.0.pep.all.prot&TraesNOR5B01G579800.1
fam211	Triticum_aestivum.IWGSC.pep.all.prot&TraesCS3B02G252900.1	Triticum_aestivum_mattis.PGSBv2.0.pep.all.prot&TraesSYM3B01G284800.1	Triticum_aestivum_jagger.PGSBv2.0.pep.all.prot&TraesJAG3B01G288200.1	Triticum_aestivum_claire.EIv1.1.pep.all.prot&TraesCLE_scaffold_011972_01G000100.1	Triticum_aestivum_stanley.PGSBv2.1.pep.all.prot&TraesSTA3B01G285500.1	Triticum_aestivum_robigus.EIv1.1.pep.all.prot&TraesROB_scaffold_006088_01G000100.1	Triticum_aestivum_paragon.EIv1.1.pep.all.prot&TraesPAR_scaffold_028269_01G000200.1	Triticum_aestivum_weebil.WeebilV1.pep.all.prot&TraesWEE_scaffold_031867_01G000200.1	Triticum_aestivum_lancer.PGSBv2.0.pep.all.prot&TraesLAC3B01G289300.1	Triticum_aestivum_julius.PGSBv2.0.pep.all.prot&TraesJUL3B01G284300.1	Triticum_aestivum_landmark.PGSBv2.0.pep.all.prot&TraesLDM3B01G284300.1	Triticum_aestivum_cadenza.EIv1.1.pep.all.prot&TraesCAD_scaffold_014964_01G000200.1	Triticum_aestivum_mace.PGSBv2.0.pep.all.prot&TraesMAC3B01G290600.1	fielder.release.protein.prot&TraesFLD3B01G296500.1	Triticum_aestivum_arinalrfor.PGSBv2.0.pep.all.prot&TraesARI3B01G286600.1	Triticum_aestivum_norin61.PGSBv2.0.pep.all.prot&TraesNOR3B01G287200.1
fam212	Triticum_aestivum.IWGSC.pep.all.prot&TraesCS5A02G475000.1.cds1	Triticum_aestivum_mattis.PGSBv2.0.pep.all.prot&TraesSYM5A01G497800.1	Triticum_aestivum_jagger.PGSBv2.0.pep.all.prot&TraesJAG5A01G502200.1	Triticum_aestivum_claire.EIv1.1.pep.all.prot&TraesCLE_scaffold_037289_01G000300.1	Triticum_aestivum_stanley.PGSBv2.1.pep.all.prot&TraesSTA5A01G499900.1	Triticum_aestivum_robigus.EIv1.1.pep.all.prot&TraesROB_scaffold_120276_01G000300.1	Triticum_aestivum_paragon.EIv1.1.pep.all.prot&TraesPAR_scaffold_047929_01G000300.1	Triticum_aestivum_weebil.WeebilV1.pep.all.prot&TraesWEE_scaffold_018833_01G000600.1	Triticum_aestivum_lancer.PGSBv2.0.pep.all.prot&TraesLAC5A01G502100.1	Triticum_aestivum_julius.PGSBv2.0.pep.all.prot&TraesJUL5A01G497900.1	Triticum_aestivum_landmark.PGSBv2.0.pep.all.prot&TraesLDM5A01G500200.1	Triticum_aestivum_cadenza.EIv1.1.pep.all.prot&TraesCAD_scaffold_109847_01G000100.1	Triticum_aestivum_mace.PGSBv2.0.pep.all.prot&TraesMAC5A01G498700.1	fielder.release.protein.prot&TraesFLD5A01G504900.1	Triticum_aestivum_arinalrfor.PGSBv2.0.pep.all.prot&TraesARI5A01G500700.1	Triticum_aestivum_norin61.PGSBv2.0.pep.all.prot&TraesNOR5A01G506200.1
fam213	Triticum_aestivum.IWGSC.pep.all.prot&TraesCS3D02G167900.1	Triticum_aestivum_mattis.PGSBv2.0.pep.all.prot&TraesSYM3D01G174300.1	Triticum_aestivum_jagger.PGSBv2.0.pep.all.prot&TraesJAG3D01G177200.1	Triticum_aestivum_claire.EIv1.1.pep.all.prot&TraesCLE_scaffold_046099_01G000200.1	Triticum_aestivum_robigus.EIv1.1.pep.all.prot&TraesROB_scaffold_030603_01G000200.1	Triticum_aestivum_paragon.EIv1.1.pep.all.prot&TraesPAR_scaffold_047550_01G000400.1	Triticum_aestivum_weebil.WeebilV1.pep.all.prot&TraesWEE_scaffold_002591_01G000400.1	Triticum_aestivum_lancer.PGSBv2.0.pep.all.prot&TraesLAC3D01G184200.1	Triticum_aestivum_julius.PGSBv2.0.pep.all.prot&TraesJUL3D01G186600.1	Triticum_aestivum_landmark.PGSBv2.0.pep.all.prot&TraesLDM3D01G184700.1	Triticum_aestivum_cadenza.EIv1.1.pep.all.prot&TraesCAD_scaffold_038743_01G000200.1	Triticum_aestivum_mace.PGSBv2.0.pep.all.prot&TraesMAC3D01G170800.1	fielder.release.protein.prot&TraesFLD3D01G189800.1	Triticum_aestivum_arinalrfor.PGSBv2.0.pep.all.prot&TraesARI3D01G176400.1	Triticum_aestivum_norin61.PGSBv2.0.pep.all.prot&TraesNOR3D01G184100.1
fam217	Triticum_aestivum.IWGSC.pep.all.prot&TraesCS3D02G192700.1.cds1	Triticum_aestivum_mattis.PGSBv2.0.pep.all.prot&TraesSYM3D01G200800.1	Triticum_aestivum_jagger.PGSBv2.0.pep.all.prot&TraesJAG3D01G203700.1	Triticum_aestivum_claire.EIv1.1.pep.all.prot&TraesCLE_scaffold_161838_01G000200.1	Triticum_aestivum_stanley.PGSBv2.1.pep.all.prot&TraesSTA3D01G228100.1	Triticum_aestivum_robigus.EIv1.1.pep.all.prot&TraesROB_scaffold_124222_01G000200.1	Triticum_aestivum_paragon.EIv1.1.pep.all.prot&TraesPAR_scaffold_130869_01G000100.1	Triticum_aestivum_weebil.WeebilV1.pep.all.prot&TraesWEE_scaffold_116517_01G000200.1	Triticum_aestivum_lancer.PGSBv2.0.pep.all.prot&TraesLAC3D01G210900.1	Triticum_aestivum_julius.PGSBv2.0.pep.all.prot&TraesJUL3D01G213300.1	Triticum_aestivum_landmark.PGSBv2.0.pep.all.prot&TraesLDM3D01G211000.1	Triticum_aestivum_cadenza.EIv1.1.pep.all.prot&TraesCAD_scaffold_001246_01G000200.1	Triticum_aestivum_mace.PGSBv2.0.pep.all.prot&TraesMAC3D01G197000.1	fielder.release.protein.prot&TraesFLD3D01G216500.1	Triticum_aestivum_arinalrfor.PGSBv2.0.pep.all.prot&TraesARI3D01G203200.1	Triticum_aestivum_norin61.PGSBv2.0.pep.all.prot&TraesNOR3D01G210800.1
fam218	Triticum_aestivum.IWGSC.pep.all.prot&TraesCS3D02G226200.1.cds1	Triticum_aestivum_mattis.PGSBv2.0.pep.all.prot&TraesSYM3D01G238400.1	Triticum_aestivum_jagger.PGSBv2.0.pep.all.prot&TraesJAG3D01G241400.1	Triticum_aestivum_claire.EIv1.1.pep.all.prot&TraesCLE_scaffold_123879_01G000200.1	Triticum_aestivum_stanley.PGSBv2.1.pep.all.prot&TraesSTA3D01G266000.1	Triticum_aestivum_robigus.EIv1.1.pep.all.prot&TraesROB_scaffold_014069_01G000200.1	Triticum_aestivum_paragon.EIv1.1.pep.all.prot&TraesPAR_scaffold_105464_01G000200.1	Triticum_aestivum_weebil.WeebilV1.pep.all.prot&TraesWEE_scaffold_120434_01G000200.1	Triticum_aestivum_lancer.PGSBv2.0.pep.all.prot&TraesLAC3D01G248600.1	Triticum_aestivum_julius.PGSBv2.0.pep.all.prot&TraesJUL3D01G250800.1	Triticum_aestivum_landmark.PGSBv2.0.pep.all.prot&TraesLDM3D01G248200.1	Triticum_aestivum_cadenza.EIv1.1.pep.all.prot&TraesCAD_scaffold_093222_01G000100.1	Triticum_aestivum_mace.PGSBv2.0.pep.all.prot&TraesMAC3D01G234700.1	fielder.release.protein.prot&TraesFLD3D01G254700.1	Triticum_aestivum_arinalrfor.PGSBv2.0.pep.all.prot&TraesARI3D01G240700.1	Triticum_aestivum_norin61.PGSBv2.0.pep.all.prot&TraesNOR3D01G248500.1
fam223	Triticum_aestivum.IWGSC.pep.all.prot&TraesCS7D02G078200.1.cds1	Triticum_aestivum_mattis.PGSBv2.0.pep.all.prot&TraesSYM7D01G089200.1	Triticum_aestivum_jagger.PGSBv2.0.pep.all.prot&TraesJAG7D01G091900.1	Triticum_aestivum_claire.EIv1.1.pep.all.prot&TraesCLE_scaffold_058741_01G000300.1	Triticum_aestivum_stanley.PGSBv2.1.pep.all.prot&TraesSTA7D01G090200.1	Triticum_aestivum_robigus.EIv1.1.pep.all.prot&TraesROB_scaffold_056988_01G000300.1	Triticum_aestivum_paragon.EIv1.1.pep.all.prot&TraesPAR_scaffold_023451_01G000300.1	Triticum_aestivum_weebil.WeebilV1.pep.all.prot&TraesWEE_scaffold_058827_01G000300.1	Triticum_aestivum_lancer.PGSBv2.0.pep.all.prot&TraesLAC7D01G090500.1	Triticum_aestivum_julius.PGSBv2.0.pep.all.prot&TraesJUL7D01G092800.1	Triticum_aestivum_landmark.PGSBv2.0.pep.all.prot&TraesLDM7D01G090200.1	Triticum_aestivum_cadenza.EIv1.1.pep.all.prot&TraesCAD_scaffold_056821_01G000200.1	Triticum_aestivum_mace.PGSBv2.0.pep.all.prot&TraesMAC7D01G090900.1	fielder.release.protein.prot&TraesFLD7D01G098400.1	Triticum_aestivum_arinalrfor.PGSBv2.0.pep.all.prot&TraesARI7D01G089400.1	Triticum_aestivum_norin61.PGSBv2.0.pep.all.prot&TraesNOR7D01G092500.1
fam224	Triticum_aestivum.IWGSC.pep.all.prot&TraesCS3D02G142400.1.cds1	Triticum_aestivum_mattis.PGSBv2.0.pep.all.prot&TraesSYM3D01G147800.1	Triticum_aestivum_jagger.PGSBv2.0.pep.all.prot&TraesJAG3D01G151100.1	Triticum_aestivum_claire.EIv1.1.pep.all.prot&TraesCLE_scaffold_075394_01G000100.1	Triticum_aestivum_stanley.PGSBv2.1.pep.all.prot&TraesSTA3D01G174700.1	Triticum_aestivum_robigus.EIv1.1.pep.all.prot&TraesROB_scaffold_121149_01G000100.1	Triticum_aestivum_paragon.EIv1.1.pep.all.prot&TraesPAR_scaffold_135184_01G000100.1	Triticum_aestivum_weebil.WeebilV1.pep.all.prot&TraesWEE_scaffold_135612_01G000100.1	Triticum_aestivum_lancer.PGSBv2.0.pep.all.prot&TraesLAC3D01G157900.1	Triticum_aestivum_julius.PGSBv2.0.pep.all.prot&TraesJUL3D01G160400.1	Triticum_aestivum_landmark.PGSBv2.0.pep.all.prot&TraesLDM3D01G158300.1	Triticum_aestivum_cadenza.EIv1.1.pep.all.prot&TraesCAD_scaffold_123605_01G000100.1	Triticum_aestivum_mace.PGSBv2.0.pep.all.prot&TraesMAC3D01G144600.1	fielder.release.protein.prot&TraesFLD3D01G163500.1	Triticum_aestivum_arinalrfor.PGSBv2.0.pep.all.prot&TraesARI3D01G150300.1	Triticum_aestivum_norin61.PGSBv2.0.pep.all.prot&TraesNOR3D01G158100.1
fam225	Triticum_aestivum.IWGSC.pep.all.prot&TraesCS1B02G365200.1.cds1	Triticum_aestivum_mattis.PGSBv2.0.pep.all.prot&TraesSYM1B01G387100.1	Triticum_aestivum_jagger.PGSBv2.0.pep.all.prot&TraesJAG1B01G395400.1	Triticum_aestivum_claire.EIv1.1.pep.all.prot&TraesCLE_scaffold_086421_01G000100.1	Triticum_aestivum_stanley.PGSBv2.1.pep.all.prot&TraesSTA1B01G393000.1	Triticum_aestivum_robigus.EIv1.1.pep.all.prot&TraesROB_scaffold_067324_01G000100.1	Triticum_aestivum_paragon.EIv1.1.pep.all.prot&TraesPAR_scaffold_062883_01G000100.1	Triticum_aestivum_weebil.WeebilV1.pep.all.prot&TraesWEE_scaffold_036988_01G000100.1	Triticum_aestivum_lancer.PGSBv2.0.pep.all.prot&TraesLAC1B01G395900.1	Triticum_aestivum_julius.PGSBv2.0.pep.all.prot&TraesJUL1B01G391300.1	Triticum_aestivum_landmark.PGSBv2.0.pep.all.prot&TraesLDM1B01G391300.1	Triticum_aestivum_cadenza.EIv1.1.pep.all.prot&TraesCAD_scaffold_048072_01G000100.1	Triticum_aestivum_mace.PGSBv2.0.pep.all.prot&TraesMAC1B01G393600.1	fielder.release.protein.prot&TraesFLD1B01G400000.1	Triticum_aestivum_arinalrfor.PGSBv2.0.pep.all.prot&TraesARI1B01G392400.1	Triticum_aestivum_norin61.PGSBv2.0.pep.all.prot&TraesNOR1B01G397000.1
fam226	Triticum_aestivum.IWGSC.pep.all.prot&TraesCS6B02G124700.1.cds1	Triticum_aestivum_mattis.PGSBv2.0.pep.all.prot&TraesSYM6B01G142400.1	Triticum_aestivum_jagger.PGSBv2.0.pep.all.prot&TraesJAG6B01G135300.1	Triticum_aestivum_claire.EIv1.1.pep.all.prot&TraesCLE_scaffold_031111_01G000200.1	Triticum_aestivum_stanley.PGSBv2.1.pep.all.prot&TraesSTA6B01G139600.1	Triticum_aestivum_robigus.EIv1.1.pep.all.prot&TraesROB_scaffold_039653_01G000200.1	Triticum_aestivum_paragon.EIv1.1.pep.all.prot&TraesPAR_scaffold_003995_01G000300.1	Triticum_aestivum_weebil.WeebilV1.pep.all.prot&TraesWEE_scaffold_067211_01G000200.1	Triticum_aestivum_lancer.PGSBv2.0.pep.all.prot&TraesLAC6B01G135600.1	Triticum_aestivum_julius.PGSBv2.0.pep.all.prot&TraesJUL6B01G146500.1	Triticum_aestivum_landmark.PGSBv2.0.pep.all.prot&TraesLDM6B01G143000.1	Triticum_aestivum_cadenza.EIv1.1.pep.all.prot&TraesCAD_scaffold_018093_01G000200.1	Triticum_aestivum_mace.PGSBv2.0.pep.all.prot&TraesMAC6B01G141400.1	fielder.release.protein.prot&TraesFLD6B01G144100.1	Triticum_aestivum_arinalrfor.PGSBv2.0.pep.all.prot&TraesARI6B01G142700.1	Triticum_aestivum_norin61.PGSBv2.0.pep.all.prot&TraesNOR6B01G139200.1
fam227	Triticum_aestivum.IWGSC.pep.all.prot&TraesCS4A02G079700.1	Triticum_aestivum_mattis.PGSBv2.0.pep.all.prot&TraesSYM4A01G084400.1	Triticum_aestivum_jagger.PGSBv2.0.pep.all.prot&TraesJAG4A01G082900.1	Triticum_aestivum_claire.EIv1.1.pep.all.prot&TraesCLE_scaffold_097988_01G000100.1	Triticum_aestivum_stanley.PGSBv2.1.pep.all.prot&TraesSTA4A01G085700.1	Triticum_aestivum_robigus.EIv1.1.pep.all.prot&TraesROB_scaffold_043780_01G000100.1	Triticum_aestivum_paragon.EIv1.1.pep.all.prot&TraesPAR_scaffold_108206_01G000200.1	Triticum_aestivum_weebil.WeebilV1.pep.all.prot&TraesWEE_scaffold_057664_01G000200.1	Triticum_aestivum_lancer.PGSBv2.0.pep.all.prot&TraesLAC4A01G082300.1	Triticum_aestivum_julius.PGSBv2.0.pep.all.prot&TraesJUL4A01G083900.1	Triticum_aestivum_landmark.PGSBv2.0.pep.all.prot&TraesLDM4A01G083100.1	Triticum_aestivum_cadenza.EIv1.1.pep.all.prot&TraesCAD_scaffold_094223_01G000100.1	Triticum_aestivum_mace.PGSBv2.0.pep.all.prot&TraesMAC4A01G085100.1	fielder.release.protein.prot&TraesFLD4A01G082700.1	Triticum_aestivum_arinalrfor.PGSBv2.0.pep.all.prot&TraesARI4A01G084900.1	Triticum_aestivum_norin61.PGSBv2.0.pep.all.prot&TraesNOR4A01G082600.1
fam228	Triticum_aestivum.IWGSC.pep.all.prot&TraesCS3B02G306500.1	Triticum_aestivum_mattis.PGSBv2.0.pep.all.prot&TraesSYM3B01G339200.1	Triticum_aestivum_jagger.PGSBv2.0.pep.all.prot&TraesJAG3B01G343300.1	Triticum_aestivum_claire.EIv1.1.pep.all.prot&TraesCLE_scaffold_031237_01G000100.1	Triticum_aestivum_stanley.PGSBv2.1.pep.all.prot&TraesSTA3B01G341200.1	Triticum_aestivum_robigus.EIv1.1.pep.all.prot&TraesROB_scaffold_014784_01G000100.1	Triticum_aestivum_paragon.EIv1.1.pep.all.prot&TraesPAR_scaffold_010660_01G000100.1	Triticum_aestivum_weebil.WeebilV1.pep.all.prot&TraesWEE_scaffold_002332_01G000200.1	Triticum_aestivum_lancer.PGSBv2.0.pep.all.prot&TraesLAC3B01G345200.1	Triticum_aestivum_julius.PGSBv2.0.pep.all.prot&TraesJUL3B01G339400.1	Triticum_aestivum_landmark.PGSBv2.0.pep.all.prot&TraesLDM3B01G340400.1	Triticum_aestivum_cadenza.EIv1.1.pep.all.prot&TraesCAD_scaffold_008326_01G000100.1	Triticum_aestivum_mace.PGSBv2.0.pep.all.prot&TraesMAC3B01G345700.1	fielder.release.protein.prot&TraesFLD3B01G352400.1	Triticum_aestivum_arinalrfor.PGSBv2.0.pep.all.prot&TraesARI3B01G333700.1	Triticum_aestivum_norin61.PGSBv2.0.pep.all.prot&TraesNOR3B01G342900.1
fam229	Triticum_aestivum.IWGSC.pep.all.prot&TraesCS3D02G378700.1	Triticum_aestivum_mattis.PGSBv2.0.pep.all.prot&TraesSYM3D01G397200.1	Triticum_aestivum_jagger.PGSBv2.0.pep.all.prot&TraesJAG3D01G398500.1	Triticum_aestivum_claire.EIv1.1.pep.all.prot&TraesCLE_scaffold_093527_01G000200.1	Triticum_aestivum_stanley.PGSBv2.1.pep.all.prot&TraesSTA3D01G388800.1	Triticum_aestivum_robigus.EIv1.1.pep.all.prot&TraesROB_scaffold_105898_01G000200.1	Triticum_aestivum_paragon.EIv1.1.pep.all.prot&TraesPAR_scaffold_104868_01G000200.1	Triticum_aestivum_weebil.WeebilV1.pep.all.prot&TraesWEE_scaffold_104995_01G000200.1	Triticum_aestivum_lancer.PGSBv2.0.pep.all.prot&TraesLAC3D01G407500.1	Triticum_aestivum_julius.PGSBv2.0.pep.all.prot&TraesJUL3D01G410000.1	Triticum_aestivum_landmark.PGSBv2.0.pep.all.prot&TraesLDM3D01G370000.1	Triticum_aestivum_cadenza.EIv1.1.pep.all.prot&TraesCAD_scaffold_093280_01G000200.1	Triticum_aestivum_mace.PGSBv2.0.pep.all.prot&TraesMAC3D01G393200.1	fielder.release.protein.prot&TraesFLD3D01G376700.1	Triticum_aestivum_arinalrfor.PGSBv2.0.pep.all.prot&TraesARI3D01G399800.1	Triticum_aestivum_norin61.PGSBv2.0.pep.all.prot&TraesNOR3D01G406300.1
fam230	Triticum_aestivum.IWGSC.pep.all.prot&TraesCS1D02G278100.1.cds1	Triticum_aestivum_mattis.PGSBv2.0.pep.all.prot&TraesSYM1D01G302100.1	Triticum_aestivum_jagger.PGSBv2.0.pep.all.prot&TraesJAG1D01G298500.1	Triticum_aestivum_claire.EIv1.1.pep.all.prot&TraesCLE_scaffold_023718_01G000100.1	Triticum_aestivum_stanley.PGSBv2.1.pep.all.prot&TraesSTA1D01G305300.1	Triticum_aestivum_robigus.EIv1.1.pep.all.prot&TraesROB_scaffold_038782_01G000200.1	Triticum_aestivum_paragon.EIv1.1.pep.all.prot&TraesPAR_scaffold_040978_01G000100.1	Triticum_aestivum_weebil.WeebilV1.pep.all.prot&TraesWEE_scaffold_034716_01G000200.1	Triticum_aestivum_lancer.PGSBv2.0.pep.all.prot&TraesLAC1D01G304300.1	Triticum_aestivum_julius.PGSBv2.0.pep.all.prot&TraesJUL1D01G306300.1	Triticum_aestivum_landmark.PGSBv2.0.pep.all.prot&TraesLDM1D01G307500.1	Triticum_aestivum_cadenza.EIv1.1.pep.all.prot&TraesCAD_scaffold_046243_01G000100.1	Triticum_aestivum_mace.PGSBv2.0.pep.all.prot&TraesMAC1D01G301300.1	fielder.release.protein.prot&TraesFLD1D01G303000.1	Triticum_aestivum_arinalrfor.PGSBv2.0.pep.all.prot&TraesARI1D01G306000.1	Triticum_aestivum_norin61.PGSBv2.0.pep.all.prot&TraesNOR1D01G309400.1
fam232	Triticum_aestivum.IWGSC.pep.all.prot&TraesCS1D02G223600.1	Triticum_aestivum_mattis.PGSBv2.0.pep.all.prot&TraesSYM1D01G246400.1	Triticum_aestivum_jagger.PGSBv2.0.pep.all.prot&TraesJAG1D01G241700.1	Triticum_aestivum_claire.EIv1.1.pep.all.prot&TraesCLE_scaffold_103733_01G000200.1	Triticum_aestivum_stanley.PGSBv2.1.pep.all.prot&TraesSTA1D01G248200.1	Triticum_aestivum_robigus.EIv1.1.pep.all.prot&TraesROB_scaffold_024860_01G000100.1	Triticum_aestivum_weebil.WeebilV1.pep.all.prot&TraesWEE_scaffold_079350_01G000300.1	Triticum_aestivum_lancer.PGSBv2.0.pep.all.prot&TraesLAC1D01G246600.1	Triticum_aestivum_julius.PGSBv2.0.pep.all.prot&TraesJUL1D01G249100.1	Triticum_aestivum_landmark.PGSBv2.0.pep.all.prot&TraesLDM1D01G250600.1	Triticum_aestivum_cadenza.EIv1.1.pep.all.prot&TraesCAD_scaffold_073893_01G000200.1	Triticum_aestivum_mace.PGSBv2.0.pep.all.prot&TraesMAC1D01G243700.1	fielder.release.protein.prot&TraesFLD1D01G245000.1	Triticum_aestivum_arinalrfor.PGSBv2.0.pep.all.prot&TraesARI1D01G248200.1	Triticum_aestivum_norin61.PGSBv2.0.pep.all.prot&TraesNOR1D01G251600.1
fam233	Triticum_aestivum.IWGSC.pep.all.prot&TraesCS2A02G141000.1	Triticum_aestivum_mattis.PGSBv2.0.pep.all.prot&TraesSYM2A01G147900.1	Triticum_aestivum_jagger.PGSBv2.0.pep.all.prot&TraesJAG2A01G150000.1	Triticum_aestivum_claire.EIv1.1.pep.all.prot&TraesCLE_scaffold_125507_01G000100.1	Triticum_aestivum_stanley.PGSBv2.1.pep.all.prot&TraesSTA2A01G147600.1	Triticum_aestivum_robigus.EIv1.1.pep.all.prot&TraesROB_scaffold_052503_01G000300.1	Triticum_aestivum_paragon.EIv1.1.pep.all.prot&TraesPAR_scaffold_177178_01G000100.1	Triticum_aestivum_weebil.WeebilV1.pep.all.prot&TraesWEE_scaffold_047172_01G000200.1	Triticum_aestivum_lancer.PGSBv2.0.pep.all.prot&TraesLAC2A01G157500.1	Triticum_aestivum_julius.PGSBv2.0.pep.all.prot&TraesJUL2A01G158900.1	Triticum_aestivum_landmark.PGSBv2.0.pep.all.prot&TraesLDM2A01G156000.1	Triticum_aestivum_cadenza.EIv1.1.pep.all.prot&TraesCAD_scaffold_084551_01G000100.1	Triticum_aestivum_mace.PGSBv2.0.pep.all.prot&TraesMAC2A01G148200.1	fielder.release.protein.prot&TraesFLD2A01G168100.1	Triticum_aestivum_arinalrfor.PGSBv2.0.pep.all.prot&TraesARI2A01G157100.1	Triticum_aestivum_norin61.PGSBv2.0.pep.all.prot&TraesNOR2A01G160000.1
fam234	Triticum_aestivum.IWGSC.pep.all.prot&TraesCS1D02G078700.1	Triticum_aestivum_mattis.PGSBv2.0.pep.all.prot&TraesSYM1D01G091500.1	Triticum_aestivum_jagger.PGSBv2.0.pep.all.prot&TraesJAG1D01G086800.1	Triticum_aestivum_claire.EIv1.1.pep.all.prot&TraesCLE_scaffold_007830_01G000200.1	Triticum_aestivum_stanley.PGSBv2.1.pep.all.prot&TraesSTA1D01G091600.1	Triticum_aestivum_robigus.EIv1.1.pep.all.prot&TraesROB_scaffold_015688_01G000200.1	Triticum_aestivum_paragon.EIv1.1.pep.all.prot&TraesPAR_scaffold_014400_01G000200.1	Triticum_aestivum_weebil.WeebilV1.pep.all.prot&TraesWEE_scaffold_025904_01G000200.1	Triticum_aestivum_lancer.PGSBv2.0.pep.all.prot&TraesLAC1D01G091500.1	Triticum_aestivum_julius.PGSBv2.0.pep.all.prot&TraesJUL1D01G091800.1	Triticum_aestivum_landmark.PGSBv2.0.pep.all.prot&TraesLDM1D01G091600.1	Triticum_aestivum_cadenza.EIv1.1.pep.all.prot&TraesCAD_scaffold_029326_01G000200.1	Triticum_aestivum_mace.PGSBv2.0.pep.all.prot&TraesMAC1D01G089400.1	fielder.release.protein.prot&TraesFLD1D01G092000.1	Triticum_aestivum_arinalrfor.PGSBv2.0.pep.all.prot&TraesARI1D01G091400.1	Triticum_aestivum_norin61.PGSBv2.0.pep.all.prot&TraesNOR1D01G093900.1
fam239	Triticum_aestivum.IWGSC.pep.all.prot&TraesCS1D02G420500.1	Triticum_aestivum_mattis.PGSBv2.0.pep.all.prot&TraesSYM1D01G458900.1	Triticum_aestivum_jagger.PGSBv2.0.pep.all.prot&TraesJAG1D01G452800.1	Triticum_aestivum_claire.EIv1.1.pep.all.prot&TraesCLE_scaffold_064620_01G000400.1	Triticum_aestivum_stanley.PGSBv2.1.pep.all.prot&TraesSTA1D01G461400.1	Triticum_aestivum_robigus.EIv1.1.pep.all.prot&TraesROB_scaffold_001741_01G000200.1	Triticum_aestivum_paragon.EIv1.1.pep.all.prot&TraesPAR_scaffold_118162_01G000200.1	Triticum_aestivum_weebil.WeebilV1.pep.all.prot&TraesWEE_scaffold_119567_01G000200.1	Triticum_aestivum_lancer.PGSBv2.0.pep.all.prot&TraesLAC1D01G460100.1	Triticum_aestivum_julius.PGSBv2.0.pep.all.prot&TraesJUL1D01G462200.1	Triticum_aestivum_landmark.PGSBv2.0.pep.all.prot&TraesLDM1D01G461600.1	Triticum_aestivum_cadenza.EIv1.1.pep.all.prot&TraesCAD_scaffold_073336_01G000200.1	Triticum_aestivum_mace.PGSBv2.0.pep.all.prot&TraesMAC1D01G457200.1	fielder.release.protein.prot&TraesFLD1D01G492000.1	Triticum_aestivum_arinalrfor.PGSBv2.0.pep.all.prot&TraesARI1D01G462000.1	Triticum_aestivum_norin61.PGSBv2.0.pep.all.prot&TraesNOR1D01G465300.1
fam241	Triticum_aestivum.IWGSC.pep.all.prot&TraesCS7B02G300100.1.cds1	Triticum_aestivum_mattis.PGSBv2.0.pep.all.prot&TraesSYM7B01G609700.1	Triticum_aestivum_jagger.PGSBv2.0.pep.all.prot&TraesJAG7B01G324600.1	Triticum_aestivum_claire.EIv1.1.pep.all.prot&TraesCLE_scaffold_025474_01G000100.1	Triticum_aestivum_stanley.PGSBv2.1.pep.all.prot&TraesSTA7B01G327100.1	Triticum_aestivum_robigus.EIv1.1.pep.all.prot&TraesROB_scaffold_017254_01G000300.1	Triticum_aestivum_paragon.EIv1.1.pep.all.prot&TraesPAR_scaffold_022928_01G000100.1	Triticum_aestivum_weebil.WeebilV1.pep.all.prot&TraesWEE_scaffold_015110_01G000100.1	Triticum_aestivum_julius.PGSBv2.0.pep.all.prot&TraesJUL7B01G323900.1	Triticum_aestivum_landmark.PGSBv2.0.pep.all.prot&TraesLDM7B01G325200.1	Triticum_aestivum_cadenza.EIv1.1.pep.all.prot&TraesCAD_scaffold_020399_01G000100.1	Triticum_aestivum_mace.PGSBv2.0.pep.all.prot&TraesMAC7B01G322600.1	fielder.release.protein.prot&TraesFLD7B01G321700.1	Triticum_aestivum_arinalrfor.PGSBv2.0.pep.all.prot&TraesARI7B01G229100.1	Triticum_aestivum_norin61.PGSBv2.0.pep.all.prot&TraesNOR7B01G327100.1
fam242	Triticum_aestivum.IWGSC.pep.all.prot&TraesCS7D02G377500.1	Triticum_aestivum_mattis.PGSBv2.0.pep.all.prot&TraesSYM7D01G410900.1	Triticum_aestivum_jagger.PGSBv2.0.pep.all.prot&TraesJAG7D01G415000.1	Triticum_aestivum_claire.EIv1.1.pep.all.prot&TraesCLE_scaffold_075747_01G000300.1	Triticum_aestivum_stanley.PGSBv2.1.pep.all.prot&TraesSTA7D01G412800.1	Triticum_aestivum_robigus.EIv1.1.pep.all.prot&TraesROB_scaffold_057225_01G000500.1	Triticum_aestivum_paragon.EIv1.1.pep.all.prot&TraesPAR_scaffold_041852_01G000500.1	Triticum_aestivum_weebil.WeebilV1.pep.all.prot&TraesWEE_scaffold_047745_01G000500.1	Triticum_aestivum_lancer.PGSBv2.0.pep.all.prot&TraesLAC7D01G414100.1	Triticum_aestivum_julius.PGSBv2.0.pep.all.prot&TraesJUL7D01G415600.1	Triticum_aestivum_landmark.PGSBv2.0.pep.all.prot&TraesLDM7D01G413600.1	Triticum_aestivum_cadenza.EIv1.1.pep.all.prot&TraesCAD_scaffold_038662_01G000500.1	Triticum_aestivum_mace.PGSBv2.0.pep.all.prot&TraesMAC7D01G411700.1	fielder.release.protein.prot&TraesFLD7D01G418800.1	Triticum_aestivum_arinalrfor.PGSBv2.0.pep.all.prot&TraesARI7D01G409800.1	Triticum_aestivum_norin61.PGSBv2.0.pep.all.prot&TraesNOR7D01G416800.1
fam243	Triticum_aestivum.IWGSC.pep.all.prot&TraesCS4B02G354700.1.cds1	Triticum_aestivum_mattis.PGSBv2.0.pep.all.prot&TraesSYM4B01G382300.1	Triticum_aestivum_jagger.PGSBv2.0.pep.all.prot&TraesJAG4B01G379700.1	Triticum_aestivum_claire.EIv1.1.pep.all.prot&TraesCLE_scaffold_140540_01G000300.1	Triticum_aestivum_stanley.PGSBv2.1.pep.all.prot&TraesSTA4B01G382800.1	Triticum_aestivum_robigus.EIv1.1.pep.all.prot&TraesROB_scaffold_012844_01G000100.1	Triticum_aestivum_paragon.EIv1.1.pep.all.prot&TraesPAR_scaffold_037413_01G000600.1	Triticum_aestivum_weebil.WeebilV1.pep.all.prot&TraesWEE_scaffold_012163_01G000600.1	Triticum_aestivum_lancer.PGSBv2.0.pep.all.prot&TraesLAC4B01G383600.1	Triticum_aestivum_julius.PGSBv2.0.pep.all.prot&TraesJUL4B01G381400.1	Triticum_aestivum_landmark.PGSBv2.0.pep.all.prot&TraesLDM4B01G388500.1	Triticum_aestivum_cadenza.EIv1.1.pep.all.prot&TraesCAD_scaffold_011000_01G000100.1	Triticum_aestivum_mace.PGSBv2.0.pep.all.prot&TraesMAC4B01G386500.1	fielder.release.protein.prot&TraesFLD4B01G388500.1	Triticum_aestivum_arinalrfor.PGSBv2.0.pep.all.prot&TraesARI4B01G382500.1	Triticum_aestivum_norin61.PGSBv2.0.pep.all.prot&TraesNOR4B01G386700.1
fam244	Triticum_aestivum.IWGSC.pep.all.prot&TraesCS5D02G395400.1	Triticum_aestivum_mattis.PGSBv2.0.pep.all.prot&TraesSYM5D01G431500.1	Triticum_aestivum_jagger.PGSBv2.0.pep.all.prot&TraesJAG5D01G428500.1	Triticum_aestivum_claire.EIv1.1.pep.all.prot&TraesCLE_scaffold_030140_01G000200.1	Triticum_aestivum_stanley.PGSBv2.1.pep.all.prot&TraesSTA5D01G432400.1	Triticum_aestivum_robigus.EIv1.1.pep.all.prot&TraesROB_scaffold_114141_01G000100.1	Triticum_aestivum_paragon.EIv1.1.pep.all.prot&TraesPAR_scaffold_066909_01G000100.1	Triticum_aestivum_weebil.WeebilV1.pep.all.prot&TraesWEE_scaffold_110624_01G000100.1	Triticum_aestivum_lancer.PGSBv2.0.pep.all.prot&TraesLAC5D01G428900.1	Triticum_aestivum_julius.PGSBv2.0.pep.all.prot&TraesJUL5D01G429900.1	Triticum_aestivum_landmark.PGSBv2.0.pep.all.prot&TraesLDM5D01G427300.1	Triticum_aestivum_cadenza.EIv1.1.pep.all.prot&TraesCAD_scaffold_051301_01G000200.1	Triticum_aestivum_mace.PGSBv2.0.pep.all.prot&TraesMAC5D01G429400.1	fielder.release.protein.prot&TraesFLD5D01G431600.1	Triticum_aestivum_arinalrfor.PGSBv2.0.pep.all.prot&TraesARI5D01G431000.1	Triticum_aestivum_norin61.PGSBv2.0.pep.all.prot&TraesNOR5D01G428400.1
fam246	Triticum_aestivum.IWGSC.pep.all.prot&TraesCS5D02G036500.1.cds1	Triticum_aestivum_mattis.PGSBv2.0.pep.all.prot&TraesSYM5D01G043300.1	Triticum_aestivum_jagger.PGSBv2.0.pep.all.prot&TraesJAG5D01G044900.1	Triticum_aestivum_claire.EIv1.1.pep.all.prot&TraesCLE_scaffold_117129_01G000100.1	Triticum_aestivum_stanley.PGSBv2.1.pep.all.prot&TraesSTA5D01G043100.1	Triticum_aestivum_robigus.EIv1.1.pep.all.prot&TraesROB_scaffold_036609_01G000100.1	Triticum_aestivum_paragon.EIv1.1.pep.all.prot&TraesPAR_scaffold_032123_01G000100.1	Triticum_aestivum_weebil.WeebilV1.pep.all.prot&TraesWEE_scaffold_006049_01G000100.1	Triticum_aestivum_lancer.PGSBv2.0.pep.all.prot&TraesLAC5D01G041800.1	Triticum_aestivum_julius.PGSBv2.0.pep.all.prot&TraesJUL5D01G043800.1	Triticum_aestivum_landmark.PGSBv2.0.pep.all.prot&TraesLDM5D01G042600.1	Triticum_aestivum_cadenza.EIv1.1.pep.all.prot&TraesCAD_scaffold_064766_01G000500.1	Triticum_aestivum_mace.PGSBv2.0.pep.all.prot&TraesMAC5D01G042000.1	fielder.release.protein.prot&TraesFLD5D01G043400.1	Triticum_aestivum_arinalrfor.PGSBv2.0.pep.all.prot&TraesARI5D01G043800.1	Triticum_aestivum_norin61.PGSBv2.0.pep.all.prot&TraesNOR5D01G042000.1
fam247	Triticum_aestivum.IWGSC.pep.all.prot&TraesCS3B02G121100.1	Triticum_aestivum_mattis.PGSBv2.0.pep.all.prot&TraesSYM3B01G148400.1	Triticum_aestivum_jagger.PGSBv2.0.pep.all.prot&TraesJAG3B01G148700.1	Triticum_aestivum_claire.EIv1.1.pep.all.prot&TraesCLE_scaffold_034539_01G000200.1	Triticum_aestivum_stanley.PGSBv2.1.pep.all.prot&TraesSTA3B01G146200.1	Triticum_aestivum_robigus.EIv1.1.pep.all.prot&TraesROB_scaffold_073186_01G000200.1	Triticum_aestivum_paragon.EIv1.1.pep.all.prot&TraesPAR_scaffold_032069_01G000200.1	Triticum_aestivum_weebil.WeebilV1.pep.all.prot&TraesWEE_scaffold_061995_01G000200.1	Triticum_aestivum_lancer.PGSBv2.0.pep.all.prot&TraesLAC3B01G148700.1	Triticum_aestivum_julius.PGSBv2.0.pep.all.prot&TraesJUL3B01G146700.1	Triticum_aestivum_landmark.PGSBv2.0.pep.all.prot&TraesLDM3B01G145100.1	Triticum_aestivum_mace.PGSBv2.0.pep.all.prot&TraesMAC3B01G155500.1	fielder.release.protein.prot&TraesFLD3B01G157300.1	Triticum_aestivum_arinalrfor.PGSBv2.0.pep.all.prot&TraesARI3B01G152000.1	Triticum_aestivum_norin61.PGSBv2.0.pep.all.prot&TraesNOR3B01G147600.1
fam248	Triticum_aestivum.IWGSC.pep.all.prot&TraesCS5A02G389700.1	Triticum_aestivum_mattis.PGSBv2.0.pep.all.prot&TraesSYM5A01G406000.1	Triticum_aestivum_jagger.PGSBv2.0.pep.all.prot&TraesJAG5A01G411400.1	Triticum_aestivum_claire.EIv1.1.pep.all.prot&TraesCLE_scaffold_005923_01G000600.1	Triticum_aestivum_stanley.PGSBv2.1.pep.all.prot&TraesSTA5A01G409900.1	Triticum_aestivum_robigus.EIv1.1.pep.all.prot&TraesROB_scaffold_027218_01G000400.1	Triticum_aestivum_paragon.EIv1.1.pep.all.prot&TraesPAR_scaffold_009896_01G000500.1	Triticum_aestivum_weebil.WeebilV1.pep.all.prot&TraesWEE_scaffold_090413_01G000200.1	Triticum_aestivum_lancer.PGSBv2.0.pep.all.prot&TraesLAC5A01G411700.1	Triticum_aestivum_julius.PGSBv2.0.pep.all.prot&TraesJUL5A01G407500.1	Triticum_aestivum_landmark.PGSBv2.0.pep.all.prot&TraesLDM5A01G409200.1	Triticum_aestivum_cadenza.EIv1.1.pep.all.prot&TraesCAD_scaffold_021889_01G000500.1	Triticum_aestivum_mace.PGSBv2.0.pep.all.prot&TraesMAC5A01G407800.1	fielder.release.protein.prot&TraesFLD5A01G413000.1	Triticum_aestivum_arinalrfor.PGSBv2.0.pep.all.prot&TraesARI5A01G409500.1	Triticum_aestivum_norin61.PGSBv2.0.pep.all.prot&TraesNOR5A01G414500.1
fam249	Triticum_aestivum.IWGSC.pep.all.prot&TraesCS1D02G036800.1.cds1	Triticum_aestivum_mattis.PGSBv2.0.pep.all.prot&TraesSYM1D01G044000.1	Triticum_aestivum_jagger.PGSBv2.0.pep.all.prot&TraesJAG1D01G039200.1	Triticum_aestivum_claire.EIv1.1.pep.all.prot&TraesCLE_scaffold_006924_01G000300.1	Triticum_aestivum_stanley.PGSBv2.1.pep.all.prot&TraesSTA1D01G043400.1	Triticum_aestivum_robigus.EIv1.1.pep.all.prot&TraesROB_scaffold_033607_01G000100.1	Triticum_aestivum_paragon.EIv1.1.pep.all.prot&TraesPAR_scaffold_037364_01G000200.1	Triticum_aestivum_weebil.WeebilV1.pep.all.prot&TraesWEE_scaffold_013205_01G000500.1	Triticum_aestivum_lancer.PGSBv2.0.pep.all.prot&TraesLAC1D01G044300.1	Triticum_aestivum_julius.PGSBv2.0.pep.all.prot&TraesJUL1D01G043700.1	Triticum_aestivum_landmark.PGSBv2.0.pep.all.prot&TraesLDM1D01G043500.1	Triticum_aestivum_cadenza.EIv1.1.pep.all.prot&TraesCAD_scaffold_030718_01G000100.1	Triticum_aestivum_mace.PGSBv2.0.pep.all.prot&TraesMAC1D01G041700.1	fielder.release.protein.prot&TraesFLD1D01G045200.1	Triticum_aestivum_arinalrfor.PGSBv2.0.pep.all.prot&TraesARI1D01G043300.1	Triticum_aestivum_norin61.PGSBv2.0.pep.all.prot&TraesNOR1D01G046100.1
fam250	Triticum_aestivum.IWGSC.pep.all.prot&TraesCS3A02G252100.1.cds1	Triticum_aestivum_mattis.PGSBv2.0.pep.all.prot&TraesSYM3A01G282400.1	Triticum_aestivum_jagger.PGSBv2.0.pep.all.prot&TraesJAG3A01G282700.1	Triticum_aestivum_claire.EIv1.1.pep.all.prot&TraesCLE_scaffold_051311_01G000200.1	Triticum_aestivum_stanley.PGSBv2.1.pep.all.prot&TraesSTA3A01G280000.1	Triticum_aestivum_robigus.EIv1.1.pep.all.prot&TraesROB_scaffold_019485_01G000100.1	Triticum_aestivum_paragon.EIv1.1.pep.all.prot&TraesPAR_scaffold_019722_01G000100.1	Triticum_aestivum_weebil.WeebilV1.pep.all.prot&TraesWEE_scaffold_076775_01G000200.1	Triticum_aestivum_lancer.PGSBv2.0.pep.all.prot&TraesLAC3A01G278900.1	Triticum_aestivum_julius.PGSBv2.0.pep.all.prot&TraesJUL3A01G281400.1	Triticum_aestivum_landmark.PGSBv2.0.pep.all.prot&TraesLDM3A01G279600.1	Triticum_aestivum_cadenza.EIv1.1.pep.all.prot&TraesCAD_scaffold_004553_01G000100.1	Triticum_aestivum_mace.PGSBv2.0.pep.all.prot&TraesMAC3A01G272700.1	fielder.release.protein.prot&TraesFLD3A01G277400.1	Triticum_aestivum_arinalrfor.PGSBv2.0.pep.all.prot&TraesARI3A01G279700.1	Triticum_aestivum_norin61.PGSBv2.0.pep.all.prot&TraesNOR3A01G281600.1
fam252	Triticum_aestivum.IWGSC.pep.all.prot&TraesCS2A02G540400.1	Triticum_aestivum_mattis.PGSBv2.0.pep.all.prot&TraesSYM2A01G574500.1	Triticum_aestivum_jagger.PGSBv2.0.pep.all.prot&TraesJAG2A01G584500.1	Triticum_aestivum_claire.EIv1.1.pep.all.prot&TraesCLE_scaffold_113634_01G000100.1	Triticum_aestivum_stanley.PGSBv2.1.pep.all.prot&TraesSTA2A01G574700.1	Triticum_aestivum_robigus.EIv1.1.pep.all.prot&TraesROB_scaffold_126926_01G000100.1	Triticum_aestivum_paragon.EIv1.1.pep.all.prot&TraesPAR_scaffold_145381_01G000100.1	Triticum_aestivum_weebil.WeebilV1.pep.all.prot&TraesWEE_scaffold_138781_01G000100.1	Triticum_aestivum_lancer.PGSBv2.0.pep.all.prot&TraesLAC2A01G586300.1	Triticum_aestivum_julius.PGSBv2.0.pep.all.prot&TraesJUL2A01G590700.1	Triticum_aestivum_landmark.PGSBv2.0.pep.all.prot&TraesLDM2A01G582100.1	Triticum_aestivum_cadenza.EIv1.1.pep.all.prot&TraesCAD_scaffold_130002_01G000100.1	Triticum_aestivum_mace.PGSBv2.0.pep.all.prot&TraesMAC2A01G573200.1	fielder.release.protein.prot&TraesFLD2A01G598100.1	Triticum_aestivum_arinalrfor.PGSBv2.0.pep.all.prot&TraesARI2A01G583900.1	Triticum_aestivum_norin61.PGSBv2.0.pep.all.prot&TraesNOR2A01G586400.1
fam254	Triticum_aestivum.IWGSC.pep.all.prot&TraesCS1D02G228600.1	Triticum_aestivum_mattis.PGSBv2.0.pep.all.prot&TraesSYM1D01G251400.1	Triticum_aestivum_jagger.PGSBv2.0.pep.all.prot&TraesJAG1D01G246600.1	Triticum_aestivum_claire.EIv1.1.pep.all.prot&TraesCLE_scaffold_064290_01G000100.1	Triticum_aestivum_stanley.PGSBv2.1.pep.all.prot&TraesSTA1D01G253000.1	Triticum_aestivum_robigus.EIv1.1.pep.all.prot&TraesROB_scaffold_072291_01G000100.1	Triticum_aestivum_paragon.EIv1.1.pep.all.prot&TraesPAR_scaffold_073763_01G000100.1	Triticum_aestivum_weebil.WeebilV1.pep.all.prot&TraesWEE_scaffold_052909_01G000300.1	Triticum_aestivum_lancer.PGSBv2.0.pep.all.prot&TraesLAC1D01G251500.1	Triticum_aestivum_julius.PGSBv2.0.pep.all.prot&TraesJUL1D01G254000.1	Triticum_aestivum_landmark.PGSBv2.0.pep.all.prot&TraesLDM1D01G255300.1	Triticum_aestivum_cadenza.EIv1.1.pep.all.prot&TraesCAD_scaffold_060140_01G000300.1	Triticum_aestivum_mace.PGSBv2.0.pep.all.prot&TraesMAC1D01G248400.1	fielder.release.protein.prot&TraesFLD1D01G249700.1	Triticum_aestivum_arinalrfor.PGSBv2.0.pep.all.prot&TraesARI1D01G253200.1	Triticum_aestivum_norin61.PGSBv2.0.pep.all.prot&TraesNOR1D01G256600.1
fam255	Triticum_aestivum.IWGSC.pep.all.prot&TraesCS6A02G334200.1	Triticum_aestivum_mattis.PGSBv2.0.pep.all.prot&TraesSYM6A01G356300.1	Triticum_aestivum_jagger.PGSBv2.0.pep.all.prot&TraesJAG6A01G349500.1	Triticum_aestivum_claire.EIv1.1.pep.all.prot&TraesCLE_scaffold_125637_01G000200.1	Triticum_aestivum_stanley.PGSBv2.1.pep.all.prot&TraesSTA6A01G357800.1	Triticum_aestivum_robigus.EIv1.1.pep.all.prot&TraesROB_scaffold_121802_01G000200.1	Triticum_aestivum_paragon.EIv1.1.pep.all.prot&TraesPAR_scaffold_193149_01G000100.1	Triticum_aestivum_weebil.WeebilV1.pep.all.prot&TraesWEE_scaffold_067870_01G000100.1	Triticum_aestivum_lancer.PGSBv2.0.pep.all.prot&TraesLAC6A01G358500.1	Triticum_aestivum_julius.PGSBv2.0.pep.all.prot&TraesJUL6A01G360700.1	Triticum_aestivum_landmark.PGSBv2.0.pep.all.prot&TraesLDM6A01G355800.1	Triticum_aestivum_cadenza.EIv1.1.pep.all.prot&TraesCAD_scaffold_099231_01G000100.1	Triticum_aestivum_mace.PGSBv2.0.pep.all.prot&TraesMAC6A01G359100.1	fielder.release.protein.prot&TraesFLD6A01G371600.1	Triticum_aestivum_arinalrfor.PGSBv2.0.pep.all.prot&TraesARI6A01G356500.1	Triticum_aestivum_norin61.PGSBv2.0.pep.all.prot&TraesNOR6A01G362900.1
fam256	Triticum_aestivum.IWGSC.pep.all.prot&TraesCS3D02G419600.1	Triticum_aestivum_mattis.PGSBv2.0.pep.all.prot&TraesSYM3D01G440800.1	Triticum_aestivum_jagger.PGSBv2.0.pep.all.prot&TraesJAG3D01G442300.1	Triticum_aestivum_claire.EIv1.1.pep.all.prot&TraesCLE_scaffold_022143_01G000500.1	Triticum_aestivum_stanley.PGSBv2.1.pep.all.prot&TraesSTA3D01G468400.1	Triticum_aestivum_robigus.EIv1.1.pep.all.prot&TraesROB_scaffold_052794_01G000300.1	Triticum_aestivum_paragon.EIv1.1.pep.all.prot&TraesPAR_scaffold_038849_01G000100.1	Triticum_aestivum_weebil.WeebilV1.pep.all.prot&TraesWEE_scaffold_026298_01G000500.1	Triticum_aestivum_lancer.PGSBv2.0.pep.all.prot&TraesLAC3D01G451400.1	Triticum_aestivum_julius.PGSBv2.0.pep.all.prot&TraesJUL3D01G454000.1	Triticum_aestivum_landmark.PGSBv2.0.pep.all.prot&TraesLDM3D01G449600.1	Triticum_aestivum_cadenza.EIv1.1.pep.all.prot&TraesCAD_scaffold_027931_01G000100.1	Triticum_aestivum_mace.PGSBv2.0.pep.all.prot&TraesMAC3D01G437100.1	fielder.release.protein.prot&TraesFLD3D01G456200.1	Triticum_aestivum_arinalrfor.PGSBv2.0.pep.all.prot&TraesARI3D01G443200.1	Triticum_aestivum_norin61.PGSBv2.0.pep.all.prot&TraesNOR3D01G449800.1
fam257	Triticum_aestivum.IWGSC.pep.all.prot&TraesCS7D02G186700.1.cds1	Triticum_aestivum_mattis.PGSBv2.0.pep.all.prot&TraesSYM7D01G206300.1	Triticum_aestivum_jagger.PGSBv2.0.pep.all.prot&TraesJAG7D01G209800.1	Triticum_aestivum_claire.EIv1.1.pep.all.prot&TraesCLE_scaffold_052726_01G000100.1	Triticum_aestivum_stanley.PGSBv2.1.pep.all.prot&TraesSTA7D01G208800.1	Triticum_aestivum_robigus.EIv1.1.pep.all.prot&TraesROB_scaffold_149566_01G000100.1	Triticum_aestivum_paragon.EIv1.1.pep.all.prot&TraesPAR_scaffold_079650_01G000100.1	Triticum_aestivum_weebil.WeebilV1.pep.all.prot&TraesWEE_scaffold_130738_01G000100.1	Triticum_aestivum_lancer.PGSBv2.0.pep.all.prot&TraesLAC7D01G208300.1	Triticum_aestivum_julius.PGSBv2.0.pep.all.prot&TraesJUL7D01G210200.1	Triticum_aestivum_landmark.PGSBv2.0.pep.all.prot&TraesLDM7D01G208800.1	Triticum_aestivum_cadenza.EIv1.1.pep.all.prot&TraesCAD_scaffold_084389_01G000200.1	Triticum_aestivum_mace.PGSBv2.0.pep.all.prot&TraesMAC7D01G209400.1	fielder.release.protein.prot&TraesFLD7D01G215400.1	Triticum_aestivum_arinalrfor.PGSBv2.0.pep.all.prot&TraesARI7D01G205900.1	Triticum_aestivum_norin61.PGSBv2.0.pep.all.prot&TraesNOR7D01G211600.1
fam259	Triticum_aestivum.IWGSC.pep.all.prot&TraesCS2D02G187500.1.cds1	Triticum_aestivum_mattis.PGSBv2.0.pep.all.prot&TraesSYM2D01G210700.1	Triticum_aestivum_jagger.PGSBv2.0.pep.all.prot&TraesJAG2D01G215600.1	Triticum_aestivum_claire.EIv1.1.pep.all.prot&TraesCLE_scaffold_015582_01G000300.1	Triticum_aestivum_stanley.PGSBv2.1.pep.all.prot&TraesSTA2D01G210600.1	Triticum_aestivum_robigus.EIv1.1.pep.all.prot&TraesROB_scaffold_015900_01G000800.1	Triticum_aestivum_paragon.EIv1.1.pep.all.prot&TraesPAR_scaffold_136990_01G000300.1	Triticum_aestivum_weebil.WeebilV1.pep.all.prot&TraesWEE_scaffold_015865_01G000300.1	Triticum_aestivum_julius.PGSBv2.0.pep.all.prot&TraesJUL2D01G208300.1	Triticum_aestivum_landmark.PGSBv2.0.pep.all.prot&TraesLDM2D01G209300.1	Triticum_aestivum_cadenza.EIv1.1.pep.all.prot&TraesCAD_scaffold_018836_01G000300.1	Triticum_aestivum_mace.PGSBv2.0.pep.all.prot&TraesMAC2D01G211900.1	fielder.release.protein.prot&TraesFLD2D01G214800.1	Triticum_aestivum_arinalrfor.PGSBv2.0.pep.all.prot&TraesARI2D01G207200.1	Triticum_aestivum_norin61.PGSBv2.0.pep.all.prot&TraesNOR2D01G209600.1
fam263	Triticum_aestivum.IWGSC.pep.all.prot&TraesCS5D02G274700.1	Triticum_aestivum_mattis.PGSBv2.0.pep.all.prot&TraesSYM5D01G297900.1	Triticum_aestivum_jagger.PGSBv2.0.pep.all.prot&TraesJAG5D01G295600.1	Triticum_aestivum_claire.EIv1.1.pep.all.prot&TraesCLE_scaffold_081147_01G000300.1	Triticum_aestivum_stanley.PGSBv2.1.pep.all.prot&TraesSTA5D01G297900.1	Triticum_aestivum_robigus.EIv1.1.pep.all.prot&TraesROB_scaffold_081881_01G000100.1	Triticum_aestivum_paragon.EIv1.1.pep.all.prot&TraesPAR_scaffold_079598_01G000300.1	Triticum_aestivum_weebil.WeebilV1.pep.all.prot&TraesWEE_scaffold_082373_01G000100.1	Triticum_aestivum_lancer.PGSBv2.0.pep.all.prot&TraesLAC5D01G296300.1	Triticum_aestivum_julius.PGSBv2.0.pep.all.prot&TraesJUL5D01G297100.1	Triticum_aestivum_landmark.PGSBv2.0.pep.all.prot&TraesLDM5D01G295300.1	Triticum_aestivum_cadenza.EIv1.1.pep.all.prot&TraesCAD_scaffold_078370_01G000100.1	Triticum_aestivum_mace.PGSBv2.0.pep.all.prot&TraesMAC5D01G295800.1	fielder.release.protein.prot&TraesFLD5D01G298500.1	Triticum_aestivum_arinalrfor.PGSBv2.0.pep.all.prot&TraesARI5D01G297900.1	Triticum_aestivum_norin61.PGSBv2.0.pep.all.prot&TraesNOR5D01G295900.1
fam270	Triticum_aestivum.IWGSC.pep.all.prot&TraesCS4A02G204900.1	Triticum_aestivum_mattis.PGSBv2.0.pep.all.prot&TraesSYM4A01G214600.1	Triticum_aestivum_jagger.PGSBv2.0.pep.all.prot&TraesJAG4A01G213000.1	Triticum_aestivum_claire.EIv1.1.pep.all.prot&TraesCLE_scaffold_007431_01G000200.1	Triticum_aestivum_stanley.PGSBv2.1.pep.all.prot&TraesSTA4A01G217200.1	Triticum_aestivum_robigus.EIv1.1.pep.all.prot&TraesROB_scaffold_102142_01G000200.1	Triticum_aestivum_paragon.EIv1.1.pep.all.prot&TraesPAR_scaffold_055301_01G000300.1	Triticum_aestivum_weebil.WeebilV1.pep.all.prot&TraesWEE_scaffold_055126_01G000100.1	Triticum_aestivum_lancer.PGSBv2.0.pep.all.prot&TraesLAC4A01G214300.1	Triticum_aestivum_julius.PGSBv2.0.pep.all.prot&TraesJUL4A01G214200.1	Triticum_aestivum_landmark.PGSBv2.0.pep.all.prot&TraesLDM4A01G213800.1	Triticum_aestivum_cadenza.EIv1.1.pep.all.prot&TraesCAD_scaffold_003498_01G000200.1	Triticum_aestivum_mace.PGSBv2.0.pep.all.prot&TraesMAC4A01G217000.1	fielder.release.protein.prot&TraesFLD4A01G212400.1	Triticum_aestivum_arinalrfor.PGSBv2.0.pep.all.prot&TraesARI4A01G215600.1	Triticum_aestivum_norin61.PGSBv2.0.pep.all.prot&TraesNOR4A01G213800.1
fam273	Triticum_aestivum.IWGSC.pep.all.prot&TraesCS3B02G267000.1	Triticum_aestivum_mattis.PGSBv2.0.pep.all.prot&TraesSYM3B01G299700.1	Triticum_aestivum_jagger.PGSBv2.0.pep.all.prot&TraesJAG3D01G253200.1	Triticum_aestivum_claire.EIv1.1.pep.all.prot&TraesCLE_scaffold_042617_01G000200.1	Triticum_aestivum_stanley.PGSBv2.1.pep.all.prot&TraesSTA3D01G278000.1	Triticum_aestivum_robigus.EIv1.1.pep.all.prot&TraesROB_scaffold_004620_01G000200.1	Triticum_aestivum_paragon.EIv1.1.pep.all.prot&TraesPAR_scaffold_001644_01G000200.1	Triticum_aestivum_weebil.WeebilV1.pep.all.prot&TraesWEE_scaffold_025241_01G000300.1	Triticum_aestivum_lancer.PGSBv2.0.pep.all.prot&TraesLAC3B01G304500.1	Triticum_aestivum_julius.PGSBv2.0.pep.all.prot&TraesJUL3B01G299300.1	Triticum_aestivum_landmark.PGSBv2.0.pep.all.prot&TraesLDM3B01G299500.1	Triticum_aestivum_cadenza.EIv1.1.pep.all.prot&TraesCAD_scaffold_028487_01G000300.1	Triticum_aestivum_mace.PGSBv2.0.pep.all.prot&TraesMAC3B01G305900.1	fielder.release.protein.prot&TraesFLD3B01G311500.1	Triticum_aestivum_arinalrfor.PGSBv2.0.pep.all.prot&TraesARI3D01G252500.1	Triticum_aestivum_norin61.PGSBv2.0.pep.all.prot&TraesNOR3D01G260600.1
fam276	Triticum_aestivum.IWGSC.pep.all.prot&TraesCS1B02G394000.1	Triticum_aestivum_mattis.PGSBv2.0.pep.all.prot&TraesSYM1B01G417900.1	Triticum_aestivum_jagger.PGSBv2.0.pep.all.prot&TraesJAG1B01G427500.1	Triticum_aestivum_claire.EIv1.1.pep.all.prot&TraesCLE_scaffold_036260_01G000200.1	Triticum_aestivum_stanley.PGSBv2.1.pep.all.prot&TraesSTA1B01G424300.1	Triticum_aestivum_robigus.EIv1.1.pep.all.prot&TraesROB_scaffold_054243_01G000200.1	Triticum_aestivum_paragon.EIv1.1.pep.all.prot&TraesPAR_scaffold_034858_01G000300.1	Triticum_aestivum_weebil.WeebilV1.pep.all.prot&TraesWEE_scaffold_074180_01G000300.1	Triticum_aestivum_lancer.PGSBv2.0.pep.all.prot&TraesLAC1B01G426600.1	Triticum_aestivum_julius.PGSBv2.0.pep.all.prot&TraesJUL1B01G422900.1	Triticum_aestivum_landmark.PGSBv2.0.pep.all.prot&TraesLDM1B01G422900.1	Triticum_aestivum_cadenza.EIv1.1.pep.all.prot&TraesCAD_scaffold_030278_01G000300.1	Triticum_aestivum_mace.PGSBv2.0.pep.all.prot&TraesMAC1B01G424400.1	fielder.release.protein.prot&TraesFLD1B01G430700.1	Triticum_aestivum_arinalrfor.PGSBv2.0.pep.all.prot&TraesARI1B01G423200.1	Triticum_aestivum_norin61.PGSBv2.0.pep.all.prot&TraesNOR1B01G428600.1
fam277	Triticum_aestivum.IWGSC.pep.all.prot&TraesCS6D02G080300.1	Triticum_aestivum_mattis.PGSBv2.0.pep.all.prot&TraesSYM6D01G097700.1	Triticum_aestivum_jagger.PGSBv2.0.pep.all.prot&TraesJAG6D01G064600.1	Triticum_aestivum_claire.EIv1.1.pep.all.prot&TraesCLE_scaffold_194810_01G000100.1	Triticum_aestivum_stanley.PGSBv2.1.pep.all.prot&TraesSTA6D01G102500.1	Triticum_aestivum_robigus.EIv1.1.pep.all.prot&TraesROB_scaffold_183941_01G000100.1	Triticum_aestivum_paragon.EIv1.1.pep.all.prot&TraesPAR_scaffold_196255_01G000100.1	Triticum_aestivum_weebil.WeebilV1.pep.all.prot&TraesWEE_scaffold_174734_01G000100.1	Triticum_aestivum_lancer.PGSBv2.0.pep.all.prot&TraesLAC6D01G075500.1	Triticum_aestivum_julius.PGSBv2.0.pep.all.prot&TraesJUL6D01G101100.1	Triticum_aestivum_landmark.PGSBv2.0.pep.all.prot&TraesLDM6D01G099100.1	Triticum_aestivum_cadenza.EIv1.1.pep.all.prot&TraesCAD_scaffold_167011_01G000100.1	Triticum_aestivum_mace.PGSBv2.0.pep.all.prot&TraesMAC6D01G093200.1	fielder.release.protein.prot&TraesFLD6D01G123100.1	Triticum_aestivum_arinalrfor.PGSBv2.0.pep.all.prot&TraesARI6D01G096900.1	Triticum_aestivum_norin61.PGSBv2.0.pep.all.prot&TraesNOR6D01G097600.1
fam278	Triticum_aestivum.IWGSC.pep.all.prot&TraesCS4A02G279000.1	Triticum_aestivum_mattis.PGSBv2.0.pep.all.prot&TraesSYM4A01G293000.1	Triticum_aestivum_jagger.PGSBv2.0.pep.all.prot&TraesJAG4A01G291400.1	Triticum_aestivum_claire.EIv1.1.pep.all.prot&TraesCLE_scaffold_135497_01G000100.1	Triticum_aestivum_stanley.PGSBv2.1.pep.all.prot&TraesSTA4A01G296000.1	Triticum_aestivum_robigus.EIv1.1.pep.all.prot&TraesROB_scaffold_035889_01G000100.1	Triticum_aestivum_paragon.EIv1.1.pep.all.prot&TraesPAR_scaffold_044659_01G000300.1	Triticum_aestivum_weebil.WeebilV1.pep.all.prot&TraesWEE_scaffold_050134_01G000100.1	Triticum_aestivum_lancer.PGSBv2.0.pep.all.prot&TraesLAC4A01G291000.1	Triticum_aestivum_julius.PGSBv2.0.pep.all.prot&TraesJUL4A01G292600.1	Triticum_aestivum_landmark.PGSBv2.0.pep.all.prot&TraesLDM4A01G292900.1	Triticum_aestivum_cadenza.EIv1.1.pep.all.prot&TraesCAD_scaffold_209917_01G000100.1	Triticum_aestivum_mace.PGSBv2.0.pep.all.prot&TraesMAC4A01G293500.1	fielder.release.protein.prot&TraesFLD4A01G291100.1	Triticum_aestivum_arinalrfor.PGSBv2.0.pep.all.prot&TraesARI4A01G294200.1	Triticum_aestivum_norin61.PGSBv2.0.pep.all.prot&TraesNOR4A01G292400.1
fam280	Triticum_aestivum.IWGSC.pep.all.prot&TraesCS7B02G434300.1	Triticum_aestivum_mattis.PGSBv2.0.pep.all.prot&TraesSYM7B01G760400.1	Triticum_aestivum_jagger.PGSBv2.0.pep.all.prot&TraesJAG7B01G475700.1	Triticum_aestivum_claire.EIv1.1.pep.all.prot&TraesCLE_scaffold_044171_01G000200.1	Triticum_aestivum_stanley.PGSBv2.1.pep.all.prot&TraesSTA7B01G468400.1	Triticum_aestivum_paragon.EIv1.1.pep.all.prot&TraesPAR_scaffold_087886_01G000100.1	Triticum_aestivum_weebil.WeebilV1.pep.all.prot&TraesWEE_scaffold_073207_01G000100.1	Triticum_aestivum_lancer.PGSBv2.0.pep.all.prot&TraesLAC7B01G475000.1	Triticum_aestivum_julius.PGSBv2.0.pep.all.prot&TraesJUL7B01G475300.1	Triticum_aestivum_landmark.PGSBv2.0.pep.all.prot&TraesLDM7B01G476700.1	Triticum_aestivum_cadenza.EIv1.1.pep.all.prot&TraesCAD_scaffold_060265_01G000100.1	Triticum_aestivum_mace.PGSBv2.0.pep.all.prot&TraesMAC7B01G465000.1	fielder.release.protein.prot&TraesFLD7B01G466000.1	Triticum_aestivum_arinalrfor.PGSBv2.0.pep.all.prot&TraesARI7B01G076300.1	Triticum_aestivum_norin61.PGSBv2.0.pep.all.prot&TraesNOR7B01G479500.1
fam283	Triticum_aestivum.IWGSC.pep.all.prot&TraesCS2B02G313600.1	Triticum_aestivum_mattis.PGSBv2.0.pep.all.prot&TraesSYM2B01G338500.1	Triticum_aestivum_jagger.PGSBv2.0.pep.all.prot&TraesJAG2B01G339800.1	Triticum_aestivum_claire.EIv1.1.pep.all.prot&TraesCLE_scaffold_046736_01G000300.1	Triticum_aestivum_stanley.PGSBv2.1.pep.all.prot&TraesSTA2B01G349800.1	Triticum_aestivum_robigus.EIv1.1.pep.all.prot&TraesROB_scaffold_131443_01G000300.1	Triticum_aestivum_paragon.EIv1.1.pep.all.prot&TraesPAR_scaffold_127781_01G000100.1	Triticum_aestivum_weebil.WeebilV1.pep.all.prot&TraesWEE_scaffold_016617_01G000300.1	Triticum_aestivum_lancer.PGSBv2.0.pep.all.prot&TraesLAC2B01G324100.1	Triticum_aestivum_julius.PGSBv2.0.pep.all.prot&TraesJUL2B01G340400.1	Triticum_aestivum_landmark.PGSBv2.0.pep.all.prot&TraesLDM2B01G335500.1	Triticum_aestivum_cadenza.EIv1.1.pep.all.prot&TraesCAD_scaffold_018187_01G000300.1	Triticum_aestivum_mace.PGSBv2.0.pep.all.prot&TraesMAC2B01G344700.1	fielder.release.protein.prot&TraesFLD2B01G342000.1	Triticum_aestivum_arinalrfor.PGSBv2.0.pep.all.prot&TraesARI2B01G342500.1	Triticum_aestivum_norin61.PGSBv2.0.pep.all.prot&TraesNOR2B01G346700.1
fam287	Triticum_aestivum.IWGSC.pep.all.prot&TraesCS5D02G331400.1.cds1	Triticum_aestivum_mattis.PGSBv2.0.pep.all.prot&TraesSYM5D01G359900.1	Triticum_aestivum_jagger.PGSBv2.0.pep.all.prot&TraesJAG5D01G356500.1	Triticum_aestivum_claire.EIv1.1.pep.all.prot&TraesCLE_scaffold_003080_01G000300.1	Triticum_aestivum_stanley.PGSBv2.1.pep.all.prot&TraesSTA5D01G359600.1	Triticum_aestivum_robigus.EIv1.1.pep.all.prot&TraesROB_scaffold_030185_01G000300.1	Triticum_aestivum_paragon.EIv1.1.pep.all.prot&TraesPAR_scaffold_023464_01G000300.1	Triticum_aestivum_weebil.WeebilV1.pep.all.prot&TraesWEE_scaffold_056452_01G000300.1	Triticum_aestivum_lancer.PGSBv2.0.pep.all.prot&TraesLAC5D01G358000.1	Triticum_aestivum_julius.PGSBv2.0.pep.all.prot&TraesJUL5D01G358500.1	Triticum_aestivum_landmark.PGSBv2.0.pep.all.prot&TraesLDM5D01G356800.1	Triticum_aestivum_cadenza.EIv1.1.pep.all.prot&TraesCAD_scaffold_005133_01G000300.1	Triticum_aestivum_mace.PGSBv2.0.pep.all.prot&TraesMAC5D01G358100.1	fielder.release.protein.prot&TraesFLD5D01G360200.1	Triticum_aestivum_arinalrfor.PGSBv2.0.pep.all.prot&TraesARI5D01G359000.1	Triticum_aestivum_norin61.PGSBv2.0.pep.all.prot&TraesNOR5D01G357600.1
fam288	Triticum_aestivum.IWGSC.pep.all.prot&TraesCS1A02G355400.1	Triticum_aestivum_mattis.PGSBv2.0.pep.all.prot&TraesSYM1A01G377000.1	Triticum_aestivum_jagger.PGSBv2.0.pep.all.prot&TraesJAG1A01G381300.1	Triticum_aestivum_claire.EIv1.1.pep.all.prot&TraesCLE_scaffold_050665_01G000200.1	Triticum_aestivum_stanley.PGSBv2.1.pep.all.prot&TraesSTA1A01G375900.1	Triticum_aestivum_robigus.EIv1.1.pep.all.prot&TraesROB_scaffold_078779_01G000300.1	Triticum_aestivum_paragon.EIv1.1.pep.all.prot&TraesPAR_scaffold_084993_01G000300.1	Triticum_aestivum_weebil.WeebilV1.pep.all.prot&TraesWEE_scaffold_076078_01G000200.1	Triticum_aestivum_lancer.PGSBv2.0.pep.all.prot&TraesLAC1A01G381900.1	Triticum_aestivum_julius.PGSBv2.0.pep.all.prot&TraesJUL1A01G380200.1	Triticum_aestivum_landmark.PGSBv2.0.pep.all.prot&TraesLDM1A01G378500.1	Triticum_aestivum_cadenza.EIv1.1.pep.all.prot&TraesCAD_scaffold_095755_01G000200.1	Triticum_aestivum_mace.PGSBv2.0.pep.all.prot&TraesMAC1A01G378100.1	fielder.release.protein.prot&TraesFLD1A01G392600.1	Triticum_aestivum_arinalrfor.PGSBv2.0.pep.all.prot&TraesARI1A01G376200.1	Triticum_aestivum_norin61.PGSBv2.0.pep.all.prot&TraesNOR1A01G380100.1
fam289	Triticum_aestivum.IWGSC.pep.all.prot&TraesCS2A02G326000.1	Triticum_aestivum_mattis.PGSBv2.0.pep.all.prot&TraesSYM2A01G356800.1	Triticum_aestivum_jagger.PGSBv2.0.pep.all.prot&TraesJAG2A01G367400.1	Triticum_aestivum_claire.EIv1.1.pep.all.prot&TraesCLE_scaffold_052755_01G000200.1	Triticum_aestivum_stanley.PGSBv2.1.pep.all.prot&TraesSTA2A01G355800.1	Triticum_aestivum_robigus.EIv1.1.pep.all.prot&TraesROB_scaffold_075770_01G000100.1	Triticum_aestivum_paragon.EIv1.1.pep.all.prot&TraesPAR_scaffold_053258_01G000200.1	Triticum_aestivum_weebil.WeebilV1.pep.all.prot&TraesWEE_scaffold_027212_01G000200.1	Triticum_aestivum_lancer.PGSBv2.0.pep.all.prot&TraesLAC2A01G366900.1	Triticum_aestivum_julius.PGSBv2.0.pep.all.prot&TraesJUL2A01G366700.1	Triticum_aestivum_landmark.PGSBv2.0.pep.all.prot&TraesLDM2A01G366900.1	Triticum_aestivum_cadenza.EIv1.1.pep.all.prot&TraesCAD_scaffold_059244_01G000200.1	Triticum_aestivum_mace.PGSBv2.0.pep.all.prot&TraesMAC2A01G356800.1	fielder.release.protein.prot&TraesFLD2A01G377000.1	Triticum_aestivum_arinalrfor.PGSBv2.0.pep.all.prot&TraesARI2A01G366700.1	Triticum_aestivum_norin61.PGSBv2.0.pep.all.prot&TraesNOR2A01G370000.1
fam290	Triticum_aestivum.IWGSC.pep.all.prot&TraesCS6D02G139000.1	Triticum_aestivum_mattis.PGSBv2.0.pep.all.prot&TraesSYM6D01G164900.1	Triticum_aestivum_jagger.PGSBv2.0.pep.all.prot&TraesJAG6D01G130900.1	Triticum_aestivum_claire.EIv1.1.pep.all.prot&TraesCLE_scaffold_094799_01G000100.1	Triticum_aestivum_stanley.PGSBv2.1.pep.all.prot&TraesSTA6D01G169100.1	Triticum_aestivum_robigus.EIv1.1.pep.all.prot&TraesROB_scaffold_070488_01G000300.1	Triticum_aestivum_paragon.EIv1.1.pep.all.prot&TraesPAR_scaffold_116934_01G000300.1	Triticum_aestivum_weebil.WeebilV1.pep.all.prot&TraesWEE_scaffold_104742_01G000300.1	Triticum_aestivum_lancer.PGSBv2.0.pep.all.prot&TraesLAC6D01G142500.1	Triticum_aestivum_julius.PGSBv2.0.pep.all.prot&TraesJUL6D01G167400.1	Triticum_aestivum_landmark.PGSBv2.0.pep.all.prot&TraesLDM6D01G166200.1	Triticum_aestivum_cadenza.EIv1.1.pep.all.prot&TraesCAD_scaffold_054081_01G000100.1	Triticum_aestivum_mace.PGSBv2.0.pep.all.prot&TraesMAC6D01G159800.1	fielder.release.protein.prot&TraesFLD6D01G190100.1	Triticum_aestivum_arinalrfor.PGSBv2.0.pep.all.prot&TraesARI6D01G163600.1	Triticum_aestivum_norin61.PGSBv2.0.pep.all.prot&TraesNOR6D01G163600.1
fam291	Triticum_aestivum.IWGSC.pep.all.prot&TraesCS5A02G170700.1.cds1	Triticum_aestivum_mattis.PGSBv2.0.pep.all.prot&TraesSYM5A01G178600.1	Triticum_aestivum_jagger.PGSBv2.0.pep.all.prot&TraesJAG5A01G181700.1	Triticum_aestivum_claire.EIv1.1.pep.all.prot&TraesCLE_scaffold_167419_01G000100.1	Triticum_aestivum_stanley.PGSBv2.1.pep.all.prot&TraesSTA5A01G181000.1	Triticum_aestivum_robigus.EIv1.1.pep.all.prot&TraesROB_scaffold_147188_01G000100.1	Triticum_aestivum_paragon.EIv1.1.pep.all.prot&TraesPAR_scaffold_157843_01G000100.1	Triticum_aestivum_weebil.WeebilV1.pep.all.prot&TraesWEE_scaffold_142628_01G000100.1	Triticum_aestivum_lancer.PGSBv2.0.pep.all.prot&TraesLAC5A01G182900.1	Triticum_aestivum_julius.PGSBv2.0.pep.all.prot&TraesJUL5A01G181100.1	Triticum_aestivum_landmark.PGSBv2.0.pep.all.prot&TraesLDM5A01G182600.1	Triticum_aestivum_cadenza.EIv1.1.pep.all.prot&TraesCAD_scaffold_130350_01G000100.1	Triticum_aestivum_mace.PGSBv2.0.pep.all.prot&TraesMAC5A01G180200.1	fielder.release.protein.prot&TraesFLD5A01G180900.1	Triticum_aestivum_arinalrfor.PGSBv2.0.pep.all.prot&TraesARI5A01G180600.1	Triticum_aestivum_norin61.PGSBv2.0.pep.all.prot&TraesNOR5A01G184300.1
fam293	Triticum_aestivum.IWGSC.pep.all.prot&TraesCS1D02G354700.1	Triticum_aestivum_mattis.PGSBv2.0.pep.all.prot&TraesSYM1D01G386500.1	Triticum_aestivum_jagger.PGSBv2.0.pep.all.prot&TraesJAG1D01G381400.1	Triticum_aestivum_claire.EIv1.1.pep.all.prot&TraesCLE_scaffold_047350_01G000200.1	Triticum_aestivum_stanley.PGSBv2.1.pep.all.prot&TraesSTA1D01G387700.1	Triticum_aestivum_robigus.EIv1.1.pep.all.prot&TraesROB_scaffold_096494_01G000200.1	Triticum_aestivum_paragon.EIv1.1.pep.all.prot&TraesPAR_scaffold_044179_01G000100.1	Triticum_aestivum_weebil.WeebilV1.pep.all.prot&TraesWEE_scaffold_045161_01G000100.1	Triticum_aestivum_lancer.PGSBv2.0.pep.all.prot&TraesLAC1D01G388400.1	Triticum_aestivum_julius.PGSBv2.0.pep.all.prot&TraesJUL1D01G390900.1	Triticum_aestivum_landmark.PGSBv2.0.pep.all.prot&TraesLDM1D01G389400.1	Triticum_aestivum_cadenza.EIv1.1.pep.all.prot&TraesCAD_scaffold_076698_01G000100.1	Triticum_aestivum_mace.PGSBv2.0.pep.all.prot&TraesMAC1D01G384700.1	fielder.release.protein.prot&TraesFLD1D01G387600.1	Triticum_aestivum_arinalrfor.PGSBv2.0.pep.all.prot&TraesARI1D01G390300.1	Triticum_aestivum_norin61.PGSBv2.0.pep.all.prot&TraesNOR1D01G393600.1
fam294	Triticum_aestivum.IWGSC.pep.all.prot&TraesCS5A02G269600.1	Triticum_aestivum_mattis.PGSBv2.0.pep.all.prot&TraesSYM5A01G279400.1	Triticum_aestivum_jagger.PGSBv2.0.pep.all.prot&TraesJAG5A01G283300.1	Triticum_aestivum_claire.EIv1.1.pep.all.prot&TraesCLE_scaffold_031540_01G000200.1	Triticum_aestivum_stanley.PGSBv2.1.pep.all.prot&TraesSTA5A01G282400.1	Triticum_aestivum_robigus.EIv1.1.pep.all.prot&TraesROB_scaffold_036739_01G000200.1	Triticum_aestivum_paragon.EIv1.1.pep.all.prot&TraesPAR_scaffold_031686_01G000200.1	Triticum_aestivum_weebil.WeebilV1.pep.all.prot&TraesWEE_scaffold_029691_01G000200.1	Triticum_aestivum_lancer.PGSBv2.0.pep.all.prot&TraesLAC5A01G284400.1	Triticum_aestivum_julius.PGSBv2.0.pep.all.prot&TraesJUL5A01G281400.1	Triticum_aestivum_landmark.PGSBv2.0.pep.all.prot&TraesLDM5A01G283400.1	Triticum_aestivum_cadenza.EIv1.1.pep.all.prot&TraesCAD_scaffold_019437_01G000400.1	Triticum_aestivum_mace.PGSBv2.0.pep.all.prot&TraesMAC5A01G280800.1	fielder.release.protein.prot&TraesFLD5A01G283100.1	Triticum_aestivum_arinalrfor.PGSBv2.0.pep.all.prot&TraesARI5A01G281800.1	Triticum_aestivum_norin61.PGSBv2.0.pep.all.prot&TraesNOR5A01G286200.1
fam296	Triticum_aestivum.IWGSC.pep.all.prot&TraesCS4A02G404700.1	Triticum_aestivum_mattis.PGSBv2.0.pep.all.prot&TraesSYM4A01G405600.1	Triticum_aestivum_jagger.PGSBv2.0.pep.all.prot&TraesJAG4A01G404000.1	Triticum_aestivum_claire.EIv1.1.pep.all.prot&TraesCLE_scaffold_000673_01G000400.1	Triticum_aestivum_stanley.PGSBv2.1.pep.all.prot&TraesSTA4A01G409900.1	Triticum_aestivum_robigus.EIv1.1.pep.all.prot&TraesROB_scaffold_028785_01G000100.1	Triticum_aestivum_paragon.EIv1.1.pep.all.prot&TraesPAR_scaffold_014002_01G000100.1	Triticum_aestivum_weebil.WeebilV1.pep.all.prot&TraesWEE_scaffold_015541_01G000100.1	Triticum_aestivum_lancer.PGSBv2.0.pep.all.prot&TraesLAC4A01G401500.1	Triticum_aestivum_julius.PGSBv2.0.pep.all.prot&TraesJUL4A01G407200.1	Triticum_aestivum_landmark.PGSBv2.0.pep.all.prot&TraesLDM4A01G407800.1	Triticum_aestivum_cadenza.EIv1.1.pep.all.prot&TraesCAD_scaffold_031061_01G000100.1	Triticum_aestivum_mace.PGSBv2.0.pep.all.prot&TraesMAC4A01G405100.1	fielder.release.protein.prot&TraesFLD4A01G409000.1	Triticum_aestivum_arinalrfor.PGSBv2.0.pep.all.prot&TraesARI4A01G406100.1	Triticum_aestivum_norin61.PGSBv2.0.pep.all.prot&TraesNOR4A01G402900.1
fam298	Triticum_aestivum.IWGSC.pep.all.prot&TraesCS2A02G295300.1.cds1	Triticum_aestivum_mattis.PGSBv2.0.pep.all.prot&TraesSYM2A01G311600.1	Triticum_aestivum_jagger.PGSBv2.0.pep.all.prot&TraesJAG2A01G323100.1	Triticum_aestivum_claire.EIv1.1.pep.all.prot&TraesCLE_scaffold_134618_01G000100.1	Triticum_aestivum_stanley.PGSBv2.1.pep.all.prot&TraesSTA2A01G311100.1	Triticum_aestivum_robigus.EIv1.1.pep.all.prot&TraesROB_scaffold_054245_01G000100.1	Triticum_aestivum_paragon.EIv1.1.pep.all.prot&TraesPAR_scaffold_017575_01G000300.1	Triticum_aestivum_weebil.WeebilV1.pep.all.prot&TraesWEE_scaffold_084733_01G000300.1	Triticum_aestivum_lancer.PGSBv2.0.pep.all.prot&TraesLAC2A01G321600.1	Triticum_aestivum_julius.PGSBv2.0.pep.all.prot&TraesJUL2A01G322100.1	Triticum_aestivum_landmark.PGSBv2.0.pep.all.prot&TraesLDM2A01G321200.1	Triticum_aestivum_cadenza.EIv1.1.pep.all.prot&TraesCAD_scaffold_085898_01G000100.1	Triticum_aestivum_mace.PGSBv2.0.pep.all.prot&TraesMAC2A01G311800.1	fielder.release.protein.prot&TraesFLD2A01G331900.1	Triticum_aestivum_arinalrfor.PGSBv2.0.pep.all.prot&TraesARI2A01G321300.1	Triticum_aestivum_norin61.PGSBv2.0.pep.all.prot&TraesNOR2A01G325100.1
fam309	Triticum_aestivum.IWGSC.pep.all.prot&TraesCS7B02G105700.1.cds1	Triticum_aestivum_mattis.PGSBv2.0.pep.all.prot&TraesSYM5B01G210000.1	Triticum_aestivum_jagger.PGSBv2.0.pep.all.prot&TraesJAG7B01G117500.1	Triticum_aestivum_claire.EIv1.1.pep.all.prot&TraesCLE_scaffold_034292_01G000100.1	Triticum_aestivum_stanley.PGSBv2.1.pep.all.prot&TraesSTA7B01G117200.1	Triticum_aestivum_robigus.EIv1.1.pep.all.prot&TraesROB_scaffold_033635_01G000200.1	Triticum_aestivum_paragon.EIv1.1.pep.all.prot&TraesPAR_scaffold_040226_01G000100.1	Triticum_aestivum_weebil.WeebilV1.pep.all.prot&TraesWEE_scaffold_051657_01G000100.1	Triticum_aestivum_lancer.PGSBv2.0.pep.all.prot&TraesLAC7B01G115900.1	Triticum_aestivum_julius.PGSBv2.0.pep.all.prot&TraesJUL7B01G115000.1	Triticum_aestivum_landmark.PGSBv2.0.pep.all.prot&TraesLDM7B01G115600.1	Triticum_aestivum_cadenza.EIv1.1.pep.all.prot&TraesCAD_scaffold_027351_01G000100.1	Triticum_aestivum_mace.PGSBv2.0.pep.all.prot&TraesMAC7B01G116100.1	fielder.release.protein.prot&TraesFLD7B01G114400.1	Triticum_aestivum_arinalrfor.PGSBv2.0.pep.all.prot&TraesARI5B01G217900.1	Triticum_aestivum_norin61.PGSBv2.0.pep.all.prot&TraesNOR7B01G118300.1
fam310	Triticum_aestivum.IWGSC.pep.all.prot&TraesCS4A02G023400.1	Triticum_aestivum_mattis.PGSBv2.0.pep.all.prot&TraesSYM4A01G025000.1	Triticum_aestivum_jagger.PGSBv2.0.pep.all.prot&TraesJAG4A01G024200.1	Triticum_aestivum_claire.EIv1.1.pep.all.prot&TraesCLE_scaffold_007350_01G000500.1	Triticum_aestivum_stanley.PGSBv2.1.pep.all.prot&TraesSTA4A01G026200.1	Triticum_aestivum_robigus.EIv1.1.pep.all.prot&TraesROB_scaffold_166178_01G000100.1	Triticum_aestivum_paragon.EIv1.1.pep.all.prot&TraesPAR_scaffold_049695_01G000200.1	Triticum_aestivum_weebil.WeebilV1.pep.all.prot&TraesWEE_scaffold_023410_01G000500.1	Triticum_aestivum_lancer.PGSBv2.0.pep.all.prot&TraesLAC4A01G023900.1	Triticum_aestivum_julius.PGSBv2.0.pep.all.prot&TraesJUL4A01G024800.1	Triticum_aestivum_landmark.PGSBv2.0.pep.all.prot&TraesLDM4A01G023700.1	Triticum_aestivum_cadenza.EIv1.1.pep.all.prot&TraesCAD_scaffold_018269_01G000100.1	Triticum_aestivum_mace.PGSBv2.0.pep.all.prot&TraesMAC4A01G026000.1	fielder.release.protein.prot&TraesFLD4A01G024000.1	Triticum_aestivum_norin61.PGSBv2.0.pep.all.prot&TraesNOR4A01G024300.1
fam311	Triticum_aestivum.IWGSC.pep.all.prot&TraesCS6D02G160900.1.cds1	Triticum_aestivum_mattis.PGSBv2.0.pep.all.prot&TraesSYM6D01G189000.1	Triticum_aestivum_jagger.PGSBv2.0.pep.all.prot&TraesJAG6D01G154700.1	Triticum_aestivum_claire.EIv1.1.pep.all.prot&TraesCLE_scaffold_037039_01G000100.1	Triticum_aestivum_stanley.PGSBv2.1.pep.all.prot&TraesSTA6D01G191900.1	Triticum_aestivum_robigus.EIv1.1.pep.all.prot&TraesROB_scaffold_096485_01G000200.1	Triticum_aestivum_weebil.WeebilV1.pep.all.prot&TraesWEE_scaffold_240427_01G000100.1	Triticum_aestivum_lancer.PGSBv2.0.pep.all.prot&TraesLAC6D01G166500.1	Triticum_aestivum_julius.PGSBv2.0.pep.all.prot&TraesJUL6D01G190800.1	Triticum_aestivum_landmark.PGSBv2.0.pep.all.prot&TraesLDM6D01G188900.1	Triticum_aestivum_cadenza.EIv1.1.pep.all.prot&TraesCAD_scaffold_127262_01G000200.1	Triticum_aestivum_mace.PGSBv2.0.pep.all.prot&TraesMAC6D01G182600.1	fielder.release.protein.prot&TraesFLD6D01G213500.1	Triticum_aestivum_arinalrfor.PGSBv2.0.pep.all.prot&TraesARI6D01G187200.1	Triticum_aestivum_norin61.PGSBv2.0.pep.all.prot&TraesNOR6D01G187000.1
fam313	Triticum_aestivum.IWGSC.pep.all.prot&TraesCS7A02G106400.1	Triticum_aestivum_mattis.PGSBv2.0.pep.all.prot&TraesSYM7A01G110000.1	Triticum_aestivum_jagger.PGSBv2.0.pep.all.prot&TraesJAG7A01G112400.1	Triticum_aestivum_claire.EIv1.1.pep.all.prot&TraesCLE_scaffold_005365_01G000200.1	Triticum_aestivum_stanley.PGSBv2.1.pep.all.prot&TraesSTA7A01G110000.1	Triticum_aestivum_robigus.EIv1.1.pep.all.prot&TraesROB_scaffold_116101_01G000200.1	Triticum_aestivum_paragon.EIv1.1.pep.all.prot&TraesPAR_scaffold_023262_01G000400.1	Triticum_aestivum_weebil.WeebilV1.pep.all.prot&TraesWEE_scaffold_071634_01G000200.1	Triticum_aestivum_lancer.PGSBv2.0.pep.all.prot&TraesLAC7A01G110600.1	Triticum_aestivum_julius.PGSBv2.0.pep.all.prot&TraesJUL7A01G112300.1	Triticum_aestivum_landmark.PGSBv2.0.pep.all.prot&TraesLDM7A01G110100.1	Triticum_aestivum_cadenza.EIv1.1.pep.all.prot&TraesCAD_scaffold_018642_01G000300.1	Triticum_aestivum_mace.PGSBv2.0.pep.all.prot&TraesMAC7A01G116400.1	fielder.release.protein.prot&TraesFLD7A01G120000.1	Triticum_aestivum_arinalrfor.PGSBv2.0.pep.all.prot&TraesARI7A01G115600.1	Triticum_aestivum_norin61.PGSBv2.0.pep.all.prot&TraesNOR7A01G112900.1
fam314	Triticum_aestivum.IWGSC.pep.all.prot&TraesCS5D02G348800.1.cds1	Triticum_aestivum_mattis.PGSBv2.0.pep.all.prot&TraesSYM5D01G380000.1	Triticum_aestivum_jagger.PGSBv2.0.pep.all.prot&TraesJAG5D01G377400.1	Triticum_aestivum_claire.EIv1.1.pep.all.prot&TraesCLE_scaffold_268936_01G000100.1	Triticum_aestivum_stanley.PGSBv2.1.pep.all.prot&TraesSTA5D01G380600.1	Triticum_aestivum_paragon.EIv1.1.pep.all.prot&TraesPAR_scaffold_004256_01G000700.1	Triticum_aestivum_weebil.WeebilV1.pep.all.prot&TraesWEE_scaffold_019198_01G000700.1	Triticum_aestivum_lancer.PGSBv2.0.pep.all.prot&TraesLAC5D01G377700.1	Triticum_aestivum_julius.PGSBv2.0.pep.all.prot&TraesJUL5D01G378800.1	Triticum_aestivum_landmark.PGSBv2.0.pep.all.prot&TraesLDM5D01G376700.1	Triticum_aestivum_cadenza.EIv1.1.pep.all.prot&TraesCAD_scaffold_034297_01G000300.1	Triticum_aestivum_mace.PGSBv2.0.pep.all.prot&TraesMAC5D01G378300.1	fielder.release.protein.prot&TraesFLD5D01G380000.1	Triticum_aestivum_arinalrfor.PGSBv2.0.pep.all.prot&TraesARI5D01G379700.1	Triticum_aestivum_norin61.PGSBv2.0.pep.all.prot&TraesNOR5D01G377400.1
fam317	Triticum_aestivum.IWGSC.pep.all.prot&TraesCS4A02G118900.1	Triticum_aestivum_mattis.PGSBv2.0.pep.all.prot&TraesSYM4A01G124100.1	Triticum_aestivum_jagger.PGSBv2.0.pep.all.prot&TraesJAG4A01G122500.1	Triticum_aestivum_claire.EIv1.1.pep.all.prot&TraesCLE_scaffold_018089_01G000100.1	Triticum_aestivum_stanley.PGSBv2.1.pep.all.prot&TraesSTA4A01G125900.1	Triticum_aestivum_robigus.EIv1.1.pep.all.prot&TraesROB_scaffold_092689_01G000100.1	Triticum_aestivum_paragon.EIv1.1.pep.all.prot&TraesPAR_scaffold_079147_01G000100.1	Triticum_aestivum_weebil.WeebilV1.pep.all.prot&TraesWEE_scaffold_176199_01G000100.1	Triticum_aestivum_lancer.PGSBv2.0.pep.all.prot&TraesLAC4A01G121900.1	Triticum_aestivum_julius.PGSBv2.0.pep.all.prot&TraesJUL4A01G123500.1	Triticum_aestivum_landmark.PGSBv2.0.pep.all.prot&TraesLDM4A01G122700.1	Triticum_aestivum_cadenza.EIv1.1.pep.all.prot&TraesCAD_scaffold_065787_01G000100.1	Triticum_aestivum_mace.PGSBv2.0.pep.all.prot&TraesMAC4A01G124600.1	fielder.release.protein.prot&TraesFLD4A01G122300.1	Triticum_aestivum_arinalrfor.PGSBv2.0.pep.all.prot&TraesARI4A01G124600.1	Triticum_aestivum_norin61.PGSBv2.0.pep.all.prot&TraesNOR4A01G122200.1
fam318	Triticum_aestivum.IWGSC.pep.all.prot&TraesCS1B02G237200.1	Triticum_aestivum_mattis.PGSBv2.0.pep.all.prot&TraesSYM1B01G249600.1	Triticum_aestivum_jagger.PGSBv2.0.pep.all.prot&TraesJAG1B01G257400.1	Triticum_aestivum_claire.EIv1.1.pep.all.prot&TraesCLE_scaffold_000280_01G000600.1	Triticum_aestivum_stanley.PGSBv2.1.pep.all.prot&TraesSTA1B01G252400.1	Triticum_aestivum_robigus.EIv1.1.pep.all.prot&TraesROB_scaffold_003275_01G000500.1	Triticum_aestivum_paragon.EIv1.1.pep.all.prot&TraesPAR_scaffold_003000_01G000500.1	Triticum_aestivum_weebil.WeebilV1.pep.all.prot&TraesWEE_scaffold_002616_01G000500.1	Triticum_aestivum_lancer.PGSBv2.0.pep.all.prot&TraesLAC1B01G256600.1	Triticum_aestivum_julius.PGSBv2.0.pep.all.prot&TraesJUL1B01G254300.1	Triticum_aestivum_landmark.PGSBv2.0.pep.all.prot&TraesLDM1B01G251900.1	Triticum_aestivum_cadenza.EIv1.1.pep.all.prot&TraesCAD_scaffold_000660_01G000100.1	Triticum_aestivum_mace.PGSBv2.0.pep.all.prot&TraesMAC1B01G255500.1	fielder.release.protein.prot&TraesFLD1B01G260100.1	Triticum_aestivum_arinalrfor.PGSBv2.0.pep.all.prot&TraesARI1B01G251000.1	Triticum_aestivum_norin61.PGSBv2.0.pep.all.prot&TraesNOR1B01G258400.1
fam321	Triticum_aestivum.IWGSC.pep.all.prot&TraesCS1D02G241800.1	Triticum_aestivum_mattis.PGSBv2.0.pep.all.prot&TraesSYM1D01G265700.1	Triticum_aestivum_jagger.PGSBv2.0.pep.all.prot&TraesJAG1D01G260700.1	Triticum_aestivum_claire.EIv1.1.pep.all.prot&TraesCLE_scaffold_034354_01G000300.1	Triticum_aestivum_stanley.PGSBv2.1.pep.all.prot&TraesSTA1D01G267100.1	Triticum_aestivum_robigus.EIv1.1.pep.all.prot&TraesROB_scaffold_142236_01G000100.1	Triticum_aestivum_paragon.EIv1.1.pep.all.prot&TraesPAR_scaffold_037673_01G000100.1	Triticum_aestivum_weebil.WeebilV1.pep.all.prot&TraesWEE_scaffold_021334_01G000100.1	Triticum_aestivum_lancer.PGSBv2.0.pep.all.prot&TraesLAC1D01G265900.1	Triticum_aestivum_julius.PGSBv2.0.pep.all.prot&TraesJUL1D01G268200.1	Triticum_aestivum_landmark.PGSBv2.0.pep.all.prot&TraesLDM1D01G269500.1	Triticum_aestivum_cadenza.EIv1.1.pep.all.prot&TraesCAD_scaffold_026705_01G000300.1	Triticum_aestivum_mace.PGSBv2.0.pep.all.prot&TraesMAC1D01G262700.1	Triticum_aestivum_arinalrfor.PGSBv2.0.pep.all.prot&TraesARI1D01G267400.1	Triticum_aestivum_norin61.PGSBv2.0.pep.all.prot&TraesNOR1D01G270900.1
fam322	Triticum_aestivum.IWGSC.pep.all.prot&TraesCS3D02G165000.1.cds1	Triticum_aestivum_mattis.PGSBv2.0.pep.all.prot&TraesSYM3D01G171000.1	Triticum_aestivum_jagger.PGSBv2.0.pep.all.prot&TraesJAG3D01G174100.1	Triticum_aestivum_claire.EIv1.1.pep.all.prot&TraesCLE_scaffold_041610_01G000100.1	Triticum_aestivum_stanley.PGSBv2.1.pep.all.prot&TraesSTA3D01G198200.1	Triticum_aestivum_robigus.EIv1.1.pep.all.prot&TraesROB_scaffold_077847_01G000100.1	Triticum_aestivum_paragon.EIv1.1.pep.all.prot&TraesPAR_scaffold_073038_01G000100.1	Triticum_aestivum_weebil.WeebilV1.pep.all.prot&TraesWEE_scaffold_036495_01G000100.1	Triticum_aestivum_lancer.PGSBv2.0.pep.all.prot&TraesLAC3D01G181200.1	Triticum_aestivum_julius.PGSBv2.0.pep.all.prot&TraesJUL3D01G183400.1	Triticum_aestivum_landmark.PGSBv2.0.pep.all.prot&TraesLDM3D01G181700.1	Triticum_aestivum_cadenza.EIv1.1.pep.all.prot&TraesCAD_scaffold_039111_01G000100.1	Triticum_aestivum_mace.PGSBv2.0.pep.all.prot&TraesMAC3D01G167800.1	fielder.release.protein.prot&TraesFLD3D01G186700.1	Triticum_aestivum_arinalrfor.PGSBv2.0.pep.all.prot&TraesARI3D01G173200.1	Triticum_aestivum_norin61.PGSBv2.0.pep.all.prot&TraesNOR3D01G181000.1
fam326	Triticum_aestivum.IWGSC.pep.all.prot&TraesCS5D02G481000.1.cds1	Triticum_aestivum_mattis.PGSBv2.0.pep.all.prot&TraesSYM5D01G521800.1	Triticum_aestivum_jagger.PGSBv2.0.pep.all.prot&TraesJAG5D01G518200.1	Triticum_aestivum_claire.EIv1.1.pep.all.prot&TraesCLE_scaffold_039748_01G000200.1	Triticum_aestivum_stanley.PGSBv2.1.pep.all.prot&TraesSTA5D01G522500.1	Triticum_aestivum_robigus.EIv1.1.pep.all.prot&TraesROB_scaffold_112135_01G000100.1	Triticum_aestivum_paragon.EIv1.1.pep.all.prot&TraesPAR_scaffold_076878_01G000100.1	Triticum_aestivum_weebil.WeebilV1.pep.all.prot&TraesWEE_scaffold_128125_01G000100.1	Triticum_aestivum_lancer.PGSBv2.0.pep.all.prot&TraesLAC5D01G519500.1	Triticum_aestivum_julius.PGSBv2.0.pep.all.prot&TraesJUL5D01G522200.1	Triticum_aestivum_landmark.PGSBv2.0.pep.all.prot&TraesLDM5D01G517000.1	Triticum_aestivum_cadenza.EIv1.1.pep.all.prot&TraesCAD_scaffold_100243_01G000100.1	Triticum_aestivum_mace.PGSBv2.0.pep.all.prot&TraesMAC5D01G519900.1	fielder.release.protein.prot&TraesFLD5D01G522700.1	Triticum_aestivum_arinalrfor.PGSBv2.0.pep.all.prot&TraesARI5D01G522400.1	Triticum_aestivum_norin61.PGSBv2.0.pep.all.prot&TraesNOR5D01G525300.1
fam328	Triticum_aestivum.IWGSC.pep.all.prot&TraesCS3D02G517700.1	Triticum_aestivum_mattis.PGSBv2.0.pep.all.prot&TraesSYM3D01G552300.1	Triticum_aestivum_jagger.PGSBv2.0.pep.all.prot&TraesJAG3D01G550700.1	Triticum_aestivum_claire.EIv1.1.pep.all.prot&TraesCLE_scaffold_003640_01G000900.1	Triticum_aestivum_stanley.PGSBv2.1.pep.all.prot&TraesSTA3D01G579900.1	Triticum_aestivum_robigus.EIv1.1.pep.all.prot&TraesROB_scaffold_007465_01G000800.1	Triticum_aestivum_paragon.EIv1.1.pep.all.prot&TraesPAR_scaffold_004626_01G000800.1	Triticum_aestivum_weebil.WeebilV1.pep.all.prot&TraesWEE_scaffold_005728_01G000800.1	Triticum_aestivum_julius.PGSBv2.0.pep.all.prot&TraesJUL3D01G564800.1	Triticum_aestivum_landmark.PGSBv2.0.pep.all.prot&TraesLDM3D01G559800.1	Triticum_aestivum_cadenza.EIv1.1.pep.all.prot&TraesCAD_scaffold_009878_01G000600.1	Triticum_aestivum_mace.PGSBv2.0.pep.all.prot&TraesMAC3D01G545700.1	fielder.release.protein.prot&TraesFLD3D01G566600.1	Triticum_aestivum_arinalrfor.PGSBv2.0.pep.all.prot&TraesARI3D01G556700.1	Triticum_aestivum_norin61.PGSBv2.0.pep.all.prot&TraesNOR3D01G563700.1
fam331	Triticum_aestivum.IWGSC.pep.all.prot&TraesCS2D02G228100.1.cds1	Triticum_aestivum_mattis.PGSBv2.0.pep.all.prot&TraesSYM2D01G254000.1	Triticum_aestivum_jagger.PGSBv2.0.pep.all.prot&TraesJAG2D01G258500.1	Triticum_aestivum_claire.EIv1.1.pep.all.prot&TraesCLE_scaffold_183232_01G000100.1	Triticum_aestivum_stanley.PGSBv2.1.pep.all.prot&TraesSTA2D01G254000.1	Triticum_aestivum_robigus.EIv1.1.pep.all.prot&TraesROB_scaffold_155990_01G000100.1	Triticum_aestivum_paragon.EIv1.1.pep.all.prot&TraesPAR_scaffold_153030_01G000100.1	Triticum_aestivum_weebil.WeebilV1.pep.all.prot&TraesWEE_scaffold_129424_01G000100.1	Triticum_aestivum_lancer.PGSBv2.0.pep.all.prot&TraesLAC2D01G257100.1	Triticum_aestivum_julius.PGSBv2.0.pep.all.prot&TraesJUL2D01G252500.1	Triticum_aestivum_landmark.PGSBv2.0.pep.all.prot&TraesLDM2D01G252800.1	Triticum_aestivum_cadenza.EIv1.1.pep.all.prot&TraesCAD_scaffold_112890_01G000100.1	Triticum_aestivum_mace.PGSBv2.0.pep.all.prot&TraesMAC2D01G255300.1	fielder.release.protein.prot&TraesFLD2D01G259000.1	Triticum_aestivum_arinalrfor.PGSBv2.0.pep.all.prot&TraesARI2D01G250500.1	Triticum_aestivum_norin61.PGSBv2.0.pep.all.prot&TraesNOR2D01G253200.1
fam332	Triticum_aestivum.IWGSC.pep.all.prot&TraesCS4A02G347500.1	Triticum_aestivum_mattis.PGSBv2.0.pep.all.prot&TraesSYM4A01G369000.1	Triticum_aestivum_jagger.PGSBv2.0.pep.all.prot&TraesJAG4A01G367900.1	Triticum_aestivum_claire.EIv1.1.pep.all.prot&TraesCLE_scaffold_078560_01G000400.1	Triticum_aestivum_stanley.PGSBv2.1.pep.all.prot&TraesSTA4A01G373900.1	Triticum_aestivum_robigus.EIv1.1.pep.all.prot&TraesROB_scaffold_065789_01G000400.1	Triticum_aestivum_paragon.EIv1.1.pep.all.prot&TraesPAR_scaffold_048179_01G000400.1	Triticum_aestivum_weebil.WeebilV1.pep.all.prot&TraesWEE_scaffold_038169_01G000100.1	Triticum_aestivum_lancer.PGSBv2.0.pep.all.prot&TraesLAC4A01G368300.1	Triticum_aestivum_julius.PGSBv2.0.pep.all.prot&TraesJUL4A01G371500.1	Triticum_aestivum_landmark.PGSBv2.0.pep.all.prot&TraesLDM4A01G371500.1	Triticum_aestivum_cadenza.EIv1.1.pep.all.prot&TraesCAD_scaffold_058412_01G000400.1	Triticum_aestivum_mace.PGSBv2.0.pep.all.prot&TraesMAC4A01G368600.1	fielder.release.protein.prot&TraesFLD4A01G372100.1	Triticum_aestivum_arinalrfor.PGSBv2.0.pep.all.prot&TraesARI4A01G370100.1	Triticum_aestivum_norin61.PGSBv2.0.pep.all.prot&TraesNOR4A01G366900.1
fam333	Triticum_aestivum.IWGSC.pep.all.prot&TraesCS6B02G411300.1	Triticum_aestivum_mattis.PGSBv2.0.pep.all.prot&TraesSYM6B01G447100.1	Triticum_aestivum_jagger.PGSBv2.0.pep.all.prot&TraesJAG6B01G452300.1	Triticum_aestivum_claire.EIv1.1.pep.all.prot&TraesCLE_scaffold_060142_01G000100.1	Triticum_aestivum_stanley.PGSBv2.1.pep.all.prot&TraesSTA6B01G448300.1	Triticum_aestivum_robigus.EIv1.1.pep.all.prot&TraesROB_scaffold_050281_01G000100.1	Triticum_aestivum_paragon.EIv1.1.pep.all.prot&TraesPAR_scaffold_015176_01G000200.1	Triticum_aestivum_weebil.WeebilV1.pep.all.prot&TraesWEE_scaffold_093321_01G000100.1	Triticum_aestivum_lancer.PGSBv2.0.pep.all.prot&TraesLAC6B01G443900.1	Triticum_aestivum_julius.PGSBv2.0.pep.all.prot&TraesJUL6B01G455300.1	Triticum_aestivum_landmark.PGSBv2.0.pep.all.prot&TraesLDM6B01G446400.1	Triticum_aestivum_cadenza.EIv1.1.pep.all.prot&TraesCAD_scaffold_020515_01G000200.1	Triticum_aestivum_mace.PGSBv2.0.pep.all.prot&TraesMAC6B01G447600.1	fielder.release.protein.prot&TraesFLD6B01G454600.1	Triticum_aestivum_arinalrfor.PGSBv2.0.pep.all.prot&TraesARI6B01G455000.1	Triticum_aestivum_norin61.PGSBv2.0.pep.all.prot&TraesNOR6B01G449900.1
fam335	Triticum_aestivum.IWGSC.pep.all.prot&TraesCS2D02G404800.1	Triticum_aestivum_mattis.PGSBv2.0.pep.all.prot&TraesSYM2D01G438500.1	Triticum_aestivum_jagger.PGSBv2.0.pep.all.prot&TraesJAG2D01G442600.1	Triticum_aestivum_claire.EIv1.1.pep.all.prot&TraesCLE_scaffold_069163_01G000200.1	Triticum_aestivum_stanley.PGSBv2.1.pep.all.prot&TraesSTA2D01G439400.1	Triticum_aestivum_robigus.EIv1.1.pep.all.prot&TraesROB_scaffold_031863_01G000200.1	Triticum_aestivum_paragon.EIv1.1.pep.all.prot&TraesPAR_scaffold_018746_01G000200.1	Triticum_aestivum_weebil.WeebilV1.pep.all.prot&TraesWEE_scaffold_064144_01G000200.1	Triticum_aestivum_lancer.PGSBv2.0.pep.all.prot&TraesLAC2D01G443500.1	Triticum_aestivum_julius.PGSBv2.0.pep.all.prot&TraesJUL2D01G441000.1	Triticum_aestivum_landmark.PGSBv2.0.pep.all.prot&TraesLDM2D01G438100.1	Triticum_aestivum_cadenza.EIv1.1.pep.all.prot&TraesCAD_scaffold_009662_01G000200.1	Triticum_aestivum_mace.PGSBv2.0.pep.all.prot&TraesMAC2D01G440000.1	fielder.release.protein.prot&TraesFLD2D01G443100.1	Triticum_aestivum_arinalrfor.PGSBv2.0.pep.all.prot&TraesARI2D01G435200.1	Triticum_aestivum_norin61.PGSBv2.0.pep.all.prot&TraesNOR2D01G438500.1
fam337	Triticum_aestivum.IWGSC.pep.all.prot&TraesCS6D02G116100.1.cds1	Triticum_aestivum_mattis.PGSBv2.0.pep.all.prot&TraesSYM6D01G139200.1	Triticum_aestivum_jagger.PGSBv2.0.pep.all.prot&TraesJAG6D01G105000.1	Triticum_aestivum_claire.EIv1.1.pep.all.prot&TraesCLE_scaffold_170919_01G000100.1	Triticum_aestivum_stanley.PGSBv2.1.pep.all.prot&TraesSTA6D01G143000.1	Triticum_aestivum_robigus.EIv1.1.pep.all.prot&TraesROB_scaffold_060399_01G000100.1	Triticum_aestivum_paragon.EIv1.1.pep.all.prot&TraesPAR_scaffold_044502_01G000100.1	Triticum_aestivum_weebil.WeebilV1.pep.all.prot&TraesWEE_scaffold_136578_01G000100.1	Triticum_aestivum_lancer.PGSBv2.0.pep.all.prot&TraesLAC6D01G116300.1	Triticum_aestivum_julius.PGSBv2.0.pep.all.prot&TraesJUL6D01G141800.1	Triticum_aestivum_landmark.PGSBv2.0.pep.all.prot&TraesLDM6D01G140000.1	Triticum_aestivum_cadenza.EIv1.1.pep.all.prot&TraesCAD_scaffold_067344_01G000100.1	Triticum_aestivum_mace.PGSBv2.0.pep.all.prot&TraesMAC6D01G133700.1	fielder.release.protein.prot&TraesFLD6D01G163700.1	Triticum_aestivum_arinalrfor.PGSBv2.0.pep.all.prot&TraesARI6D01G137500.1	Triticum_aestivum_norin61.PGSBv2.0.pep.all.prot&TraesNOR6D01G138000.1
fam342	Triticum_aestivum.IWGSC.pep.all.prot&TraesCS3A02G054100.1	Triticum_aestivum_mattis.PGSBv2.0.pep.all.prot&TraesSYM3A01G059400.1	Triticum_aestivum_jagger.PGSBv2.0.pep.all.prot&TraesJAG3A01G062400.1	Triticum_aestivum_claire.EIv1.1.pep.all.prot&TraesCLE_scaffold_073394_01G000300.1	Triticum_aestivum_stanley.PGSBv2.1.pep.all.prot&TraesSTA3A01G056500.1	Triticum_aestivum_robigus.EIv1.1.pep.all.prot&TraesROB_scaffold_058365_01G000200.1	Triticum_aestivum_paragon.EIv1.1.pep.all.prot&TraesPAR_scaffold_082275_01G000100.1	Triticum_aestivum_weebil.WeebilV1.pep.all.prot&TraesWEE_scaffold_137514_01G000100.1	Triticum_aestivum_lancer.PGSBv2.0.pep.all.prot&TraesLAC3B01G085400.1	Triticum_aestivum_julius.PGSBv2.0.pep.all.prot&TraesJUL3B01G081200.1	Triticum_aestivum_landmark.PGSBv2.0.pep.all.prot&TraesLDM3A01G057000.1	Triticum_aestivum_cadenza.EIv1.1.pep.all.prot&TraesCAD_scaffold_071248_01G000300.1	Triticum_aestivum_mace.PGSBv2.0.pep.all.prot&TraesMAC3A01G052600.1	fielder.release.protein.prot&TraesFLD3B01G092500.1	Triticum_aestivum_arinalrfor.PGSBv2.0.pep.all.prot&TraesARI3B01G087300.1	Triticum_aestivum_norin61.PGSBv2.0.pep.all.prot&TraesNOR3A01G058800.1
fam343	Triticum_aestivum.IWGSC.pep.all.prot&TraesCS1A02G233300.1	Triticum_aestivum_mattis.PGSBv2.0.pep.all.prot&TraesSYM1A01G249400.1	Triticum_aestivum_jagger.PGSBv2.0.pep.all.prot&TraesJAG1A01G254400.1	Triticum_aestivum_claire.EIv1.1.pep.all.prot&TraesCLE_scaffold_022134_01G000100.1	Triticum_aestivum_stanley.PGSBv2.1.pep.all.prot&TraesSTA1A01G248400.1	Triticum_aestivum_robigus.EIv1.1.pep.all.prot&TraesROB_scaffold_026700_01G000100.1	Triticum_aestivum_paragon.EIv1.1.pep.all.prot&TraesPAR_scaffold_047194_01G000100.1	Triticum_aestivum_weebil.WeebilV1.pep.all.prot&TraesWEE_scaffold_082419_01G000100.1	Triticum_aestivum_lancer.PGSBv2.0.pep.all.prot&TraesLAC1A01G255900.1	Triticum_aestivum_julius.PGSBv2.0.pep.all.prot&TraesJUL1A01G251000.1	Triticum_aestivum_landmark.PGSBv2.0.pep.all.prot&TraesLDM1A01G251500.1	Triticum_aestivum_cadenza.EIv1.1.pep.all.prot&TraesCAD_scaffold_028319_01G000200.1	Triticum_aestivum_mace.PGSBv2.0.pep.all.prot&TraesMAC1A01G252400.1	fielder.release.protein.prot&TraesFLD1A01G264300.1	Triticum_aestivum_arinalrfor.PGSBv2.0.pep.all.prot&TraesARI1A01G248100.1	Triticum_aestivum_norin61.PGSBv2.0.pep.all.prot&TraesNOR1A01G251500.1
fam344	Triticum_aestivum.IWGSC.pep.all.prot&TraesCS3B02G419900.1	Triticum_aestivum_mattis.PGSBv2.0.pep.all.prot&TraesSYM3B01G458700.1	Triticum_aestivum_jagger.PGSBv2.0.pep.all.prot&TraesJAG3B01G461700.1	Triticum_aestivum_claire.EIv1.1.pep.all.prot&TraesCLE_scaffold_021100_01G000200.1	Triticum_aestivum_stanley.PGSBv2.1.pep.all.prot&TraesSTA3B01G459200.1	Triticum_aestivum_robigus.EIv1.1.pep.all.prot&TraesROB_scaffold_023565_01G000200.1	Triticum_aestivum_paragon.EIv1.1.pep.all.prot&TraesPAR_scaffold_047952_01G000200.1	Triticum_aestivum_weebil.WeebilV1.pep.all.prot&TraesWEE_scaffold_018838_01G000200.1	Triticum_aestivum_lancer.PGSBv2.0.pep.all.prot&TraesLAC3B01G464300.1	Triticum_aestivum_julius.PGSBv2.0.pep.all.prot&TraesJUL3B01G460800.1	Triticum_aestivum_landmark.PGSBv2.0.pep.all.prot&TraesLDM3B01G458500.1	Triticum_aestivum_cadenza.EIv1.1.pep.all.prot&TraesCAD_scaffold_030326_01G000200.1	Triticum_aestivum_mace.PGSBv2.0.pep.all.prot&TraesMAC3B01G466400.1	fielder.release.protein.prot&TraesFLD3B01G471800.1	Triticum_aestivum_arinalrfor.PGSBv2.0.pep.all.prot&TraesARI3B01G463500.1	Triticum_aestivum_norin61.PGSBv2.0.pep.all.prot&TraesNOR3B01G464000.1
fam347	Triticum_aestivum.IWGSC.pep.all.prot&TraesCS5D02G308900.1.cds1	Triticum_aestivum_mattis.PGSBv2.0.pep.all.prot&TraesSYM5D01G335400.1	Triticum_aestivum_jagger.PGSBv2.0.pep.all.prot&TraesJAG5D01G332800.1	Triticum_aestivum_claire.EIv1.1.pep.all.prot&TraesCLE_scaffold_098673_01G000100.1	Triticum_aestivum_stanley.PGSBv2.1.pep.all.prot&TraesSTA5D01G335300.1	Triticum_aestivum_robigus.EIv1.1.pep.all.prot&TraesROB_scaffold_063372_01G000100.1	Triticum_aestivum_paragon.EIv1.1.pep.all.prot&TraesPAR_scaffold_042485_01G000100.1	Triticum_aestivum_weebil.WeebilV1.pep.all.prot&TraesWEE_scaffold_102262_01G000100.1	Triticum_aestivum_lancer.PGSBv2.0.pep.all.prot&TraesLAC5D01G333700.1	Triticum_aestivum_julius.PGSBv2.0.pep.all.prot&TraesJUL5D01G334300.1	Triticum_aestivum_landmark.PGSBv2.0.pep.all.prot&TraesLDM5D01G332700.1	Triticum_aestivum_cadenza.EIv1.1.pep.all.prot&TraesCAD_scaffold_034509_01G000100.1	Triticum_aestivum_mace.PGSBv2.0.pep.all.prot&TraesMAC5D01G332900.1	fielder.release.protein.prot&TraesFLD5D01G335700.1	Triticum_aestivum_arinalrfor.PGSBv2.0.pep.all.prot&TraesARI5D01G334800.1	Triticum_aestivum_norin61.PGSBv2.0.pep.all.prot&TraesNOR5D01G333300.1
fam348	Triticum_aestivum.IWGSC.pep.all.prot&TraesCS6B02G395600.1	Triticum_aestivum_mattis.PGSBv2.0.pep.all.prot&TraesSYM6B01G427600.1	Triticum_aestivum_jagger.PGSBv2.0.pep.all.prot&TraesJAG6B01G432200.1	Triticum_aestivum_claire.EIv1.1.pep.all.prot&TraesCLE_scaffold_000581_01G000300.1	Triticum_aestivum_stanley.PGSBv2.1.pep.all.prot&TraesSTA6B01G429400.1	Triticum_aestivum_robigus.EIv1.1.pep.all.prot&TraesROB_scaffold_084503_01G000200.1	Triticum_aestivum_paragon.EIv1.1.pep.all.prot&TraesPAR_scaffold_022050_01G000200.1	Triticum_aestivum_weebil.WeebilV1.pep.all.prot&TraesWEE_scaffold_015270_01G000100.1	Triticum_aestivum_lancer.PGSBv2.0.pep.all.prot&TraesLAC6B01G425300.1	Triticum_aestivum_julius.PGSBv2.0.pep.all.prot&TraesJUL6B01G436700.1	Triticum_aestivum_cadenza.EIv1.1.pep.all.prot&TraesCAD_scaffold_000151_01G000300.1	Triticum_aestivum_mace.PGSBv2.0.pep.all.prot&TraesMAC6B01G429800.1	fielder.release.protein.prot&TraesFLD6B01G434900.1	Triticum_aestivum_arinalrfor.PGSBv2.0.pep.all.prot&TraesARI6B01G436200.1	Triticum_aestivum_norin61.PGSBv2.0.pep.all.prot&TraesNOR6B01G432000.1
fam350	Triticum_aestivum.IWGSC.pep.all.prot&TraesCS3D02G463500.1.cds1	Triticum_aestivum_mattis.PGSBv2.0.pep.all.prot&TraesSYM3D01G488900.1	Triticum_aestivum_jagger.PGSBv2.0.pep.all.prot&TraesJAG3D01G490600.1	Triticum_aestivum_claire.EIv1.1.pep.all.prot&TraesCLE_scaffold_054395_01G000100.1	Triticum_aestivum_stanley.PGSBv2.1.pep.all.prot&TraesSTA3D01G516900.1	Triticum_aestivum_robigus.EIv1.1.pep.all.prot&TraesROB_scaffold_055029_01G000200.1	Triticum_aestivum_paragon.EIv1.1.pep.all.prot&TraesPAR_scaffold_137405_01G000100.1	Triticum_aestivum_weebil.WeebilV1.pep.all.prot&TraesWEE_scaffold_017655_01G000300.1	Triticum_aestivum_lancer.PGSBv2.0.pep.all.prot&TraesLAC3D01G500100.1	Triticum_aestivum_julius.PGSBv2.0.pep.all.prot&TraesJUL3D01G502200.1	Triticum_aestivum_landmark.PGSBv2.0.pep.all.prot&TraesLDM3D01G497700.1	Triticum_aestivum_cadenza.EIv1.1.pep.all.prot&TraesCAD_scaffold_003934_01G000100.1	Triticum_aestivum_mace.PGSBv2.0.pep.all.prot&TraesMAC3D01G485700.1	fielder.release.protein.prot&TraesFLD3D01G504000.1	Triticum_aestivum_arinalrfor.PGSBv2.0.pep.all.prot&TraesARI3D01G492300.1	Triticum_aestivum_norin61.PGSBv2.0.pep.all.prot&TraesNOR3D01G498200.1
fam351	Triticum_aestivum.IWGSC.pep.all.prot&TraesCS5D02G562500.1	Triticum_aestivum_mattis.PGSBv2.0.pep.all.prot&TraesSYM5D01G611800.1	Triticum_aestivum_jagger.PGSBv2.0.pep.all.prot&TraesJAG5D01G610800.1	Triticum_aestivum_claire.EIv1.1.pep.all.prot&TraesCLE_scaffold_087790_01G000600.1	Triticum_aestivum_stanley.PGSBv2.1.pep.all.prot&TraesSTA5D01G615100.1	Triticum_aestivum_robigus.EIv1.1.pep.all.prot&TraesROB_scaffold_088906_01G000600.1	Triticum_aestivum_paragon.EIv1.1.pep.all.prot&TraesPAR_scaffold_073583_01G000600.1	Triticum_aestivum_weebil.WeebilV1.pep.all.prot&TraesWEE_scaffold_060277_01G000100.1	Triticum_aestivum_lancer.PGSBv2.0.pep.all.prot&TraesLAC5D01G612000.1	Triticum_aestivum_julius.PGSBv2.0.pep.all.prot&TraesJUL5D01G615800.1	Triticum_aestivum_landmark.PGSBv2.0.pep.all.prot&TraesLDM5D01G597700.1	Triticum_aestivum_cadenza.EIv1.1.pep.all.prot&TraesCAD_scaffold_029076_01G000600.1	Triticum_aestivum_mace.PGSBv2.0.pep.all.prot&TraesMAC5D01G609400.1	fielder.release.protein.prot&TraesFLD5D01G616400.1	Triticum_aestivum_arinalrfor.PGSBv2.0.pep.all.prot&TraesARI5D01G606200.1	Triticum_aestivum_norin61.PGSBv2.0.pep.all.prot&TraesNOR5D01G602500.1
fam352	Triticum_aestivum.IWGSC.pep.all.prot&TraesCS2D02G303800.1	Triticum_aestivum_mattis.PGSBv2.0.pep.all.prot&TraesSYM2D01G333100.1	Triticum_aestivum_jagger.PGSBv2.0.pep.all.prot&TraesJAG2D01G337700.1	Triticum_aestivum_claire.EIv1.1.pep.all.prot&TraesCLE_scaffold_146704_01G000200.1	Triticum_aestivum_stanley.PGSBv2.1.pep.all.prot&TraesSTA2D01G332900.1	Triticum_aestivum_robigus.EIv1.1.pep.all.prot&TraesROB_scaffold_140327_01G000100.1	Triticum_aestivum_paragon.EIv1.1.pep.all.prot&TraesPAR_scaffold_137449_01G000200.1	Triticum_aestivum_weebil.WeebilV1.pep.all.prot&TraesWEE_scaffold_146482_01G000200.1	Triticum_aestivum_lancer.PGSBv2.0.pep.all.prot&TraesLAC2D01G337100.1	Triticum_aestivum_julius.PGSBv2.0.pep.all.prot&TraesJUL2D01G331800.1	Triticum_aestivum_landmark.PGSBv2.0.pep.all.prot&TraesLDM2D01G331900.1	Triticum_aestivum_cadenza.EIv1.1.pep.all.prot&TraesCAD_scaffold_143300_01G000200.1	Triticum_aestivum_mace.PGSBv2.0.pep.all.prot&TraesMAC2D01G333700.1	fielder.release.protein.prot&TraesFLD2D01G337500.1	Triticum_aestivum_arinalrfor.PGSBv2.0.pep.all.prot&TraesARI2D01G329900.1	Triticum_aestivum_norin61.PGSBv2.0.pep.all.prot&TraesNOR2D01G332500.1
fam353	Triticum_aestivum.IWGSC.pep.all.prot&TraesCS5D02G213900.1	Triticum_aestivum_mattis.PGSBv2.0.pep.all.prot&TraesSYM5D01G233300.1	Triticum_aestivum_jagger.PGSBv2.0.pep.all.prot&TraesJAG5D01G230700.1	Triticum_aestivum_claire.EIv1.1.pep.all.prot&TraesCLE_scaffold_327624_01G000100.1	Triticum_aestivum_stanley.PGSBv2.1.pep.all.prot&TraesSTA5D01G232400.1	Triticum_aestivum_robigus.EIv1.1.pep.all.prot&TraesROB_scaffold_824854_01G000100.1	Triticum_aestivum_paragon.EIv1.1.pep.all.prot&TraesPAR_scaffold_121668_01G000100.1	Triticum_aestivum_weebil.WeebilV1.pep.all.prot&TraesWEE_scaffold_303693_01G000100.1	Triticum_aestivum_lancer.PGSBv2.0.pep.all.prot&TraesLAC5D01G567300.1	Triticum_aestivum_julius.PGSBv2.0.pep.all.prot&TraesJUL5D01G401200.1	Triticum_aestivum_landmark.PGSBv2.0.pep.all.prot&TraesLDM5D01G230600.1	Triticum_aestivum_cadenza.EIv1.1.pep.all.prot&TraesCAD_scaffold_823567_01G000100.1	Triticum_aestivum_mace.PGSBv2.0.pep.all.prot&TraesMAC5D01G231500.1	fielder.release.protein.prot&TraesFLD5D01G234300.1	Triticum_aestivum_arinalrfor.PGSBv2.0.pep.all.prot&TraesARI5D01G233000.1	Triticum_aestivum_norin61.PGSBv2.0.pep.all.prot&TraesNOR5D01G231100.1
fam357	Triticum_aestivum.IWGSC.pep.all.prot&TraesCS7A02G348900.1	Triticum_aestivum_mattis.PGSBv2.0.pep.all.prot&TraesSYM7A01G370500.1	Triticum_aestivum_jagger.PGSBv2.0.pep.all.prot&TraesJAG7A01G375000.1	Triticum_aestivum_claire.EIv1.1.pep.all.prot&TraesCLE_scaffold_015863_01G000100.1	Triticum_aestivum_robigus.EIv1.1.pep.all.prot&TraesROB_scaffold_009261_01G000100.1	Triticum_aestivum_paragon.EIv1.1.pep.all.prot&TraesPAR_scaffold_141011_01G000100.1	Triticum_aestivum_weebil.WeebilV1.pep.all.prot&TraesWEE_scaffold_014438_01G000100.1	Triticum_aestivum_lancer.PGSBv2.0.pep.all.prot&TraesLAC7A01G374000.1	Triticum_aestivum_julius.PGSBv2.0.pep.all.prot&TraesJUL7A01G373600.1	Triticum_aestivum_landmark.PGSBv2.0.pep.all.prot&TraesLDM7A01G369600.1	Triticum_aestivum_cadenza.EIv1.1.pep.all.prot&TraesCAD_scaffold_018489_01G000100.1	Triticum_aestivum_mace.PGSBv2.0.pep.all.prot&TraesMAC7A01G378600.1	fielder.release.protein.prot&TraesFLD7A01G381600.1	Triticum_aestivum_arinalrfor.PGSBv2.0.pep.all.prot&TraesARI7A01G384200.1	Triticum_aestivum_norin61.PGSBv2.0.pep.all.prot&TraesNOR7A01G373600.1
fam358	Triticum_aestivum.IWGSC.pep.all.prot&TraesCS2A02G169300.1	Triticum_aestivum_mattis.PGSBv2.0.pep.all.prot&TraesSYM2A01G177800.1	Triticum_aestivum_jagger.PGSBv2.0.pep.all.prot&TraesJAG2A01G179600.1	Triticum_aestivum_claire.EIv1.1.pep.all.prot&TraesCLE_scaffold_029785_01G000100.1	Triticum_aestivum_stanley.PGSBv2.1.pep.all.prot&TraesSTA2A01G177200.1	Triticum_aestivum_robigus.EIv1.1.pep.all.prot&TraesROB_scaffold_044870_01G000100.1	Triticum_aestivum_paragon.EIv1.1.pep.all.prot&TraesPAR_scaffold_193461_01G000100.1	Triticum_aestivum_weebil.WeebilV1.pep.all.prot&TraesWEE_scaffold_031380_01G000100.1	Triticum_aestivum_lancer.PGSBv2.0.pep.all.prot&TraesLAC2A01G187200.1	Triticum_aestivum_julius.PGSBv2.0.pep.all.prot&TraesJUL2A01G188500.1	Triticum_aestivum_landmark.PGSBv2.0.pep.all.prot&TraesLDM2A01G185800.1	Triticum_aestivum_cadenza.EIv1.1.pep.all.prot&TraesCAD_scaffold_039536_01G000100.1	Triticum_aestivum_mace.PGSBv2.0.pep.all.prot&TraesMAC2A01G177800.1	fielder.release.protein.prot&TraesFLD2A01G198200.1	Triticum_aestivum_arinalrfor.PGSBv2.0.pep.all.prot&TraesARI2A01G187000.1	Triticum_aestivum_norin61.PGSBv2.0.pep.all.prot&TraesNOR2A01G189700.1
fam359	Triticum_aestivum.IWGSC.pep.all.prot&TraesCS4D02G125700.1	Triticum_aestivum_mattis.PGSBv2.0.pep.all.prot&TraesSYM4D01G132400.1	Triticum_aestivum_jagger.PGSBv2.0.pep.all.prot&TraesJAG4D01G132300.1	Triticum_aestivum_claire.EIv1.1.pep.all.prot&TraesCLE_scaffold_076839_01G000400.1	Triticum_aestivum_stanley.PGSBv2.1.pep.all.prot&TraesSTA4D01G133900.1	Triticum_aestivum_robigus.EIv1.1.pep.all.prot&TraesROB_scaffold_104669_01G000400.1	Triticum_aestivum_paragon.EIv1.1.pep.all.prot&TraesPAR_scaffold_088808_01G000400.1	Triticum_aestivum_weebil.WeebilV1.pep.all.prot&TraesWEE_scaffold_093437_01G000400.1	Triticum_aestivum_lancer.PGSBv2.0.pep.all.prot&TraesLAC4D01G132600.1	Triticum_aestivum_julius.PGSBv2.0.pep.all.prot&TraesJUL4D01G131500.1	Triticum_aestivum_landmark.PGSBv2.0.pep.all.prot&TraesLDM4D01G131300.1	Triticum_aestivum_cadenza.EIv1.1.pep.all.prot&TraesCAD_scaffold_120355_01G000100.1	Triticum_aestivum_mace.PGSBv2.0.pep.all.prot&TraesMAC4D01G132500.1	fielder.release.protein.prot&TraesFLD4D01G133300.1	Triticum_aestivum_arinalrfor.PGSBv2.0.pep.all.prot&TraesARI4D01G132700.1	Triticum_aestivum_norin61.PGSBv2.0.pep.all.prot&TraesNOR4D01G133100.1
fam360	Triticum_aestivum.IWGSC.pep.all.prot&TraesCS3D02G447700.1	Triticum_aestivum_mattis.PGSBv2.0.pep.all.prot&TraesSYM3D01G471500.1	Triticum_aestivum_jagger.PGSBv2.0.pep.all.prot&TraesJAG3D01G473200.1	Triticum_aestivum_claire.EIv1.1.pep.all.prot&TraesCLE_scaffold_043974_01G000200.1	Triticum_aestivum_stanley.PGSBv2.1.pep.all.prot&TraesSTA3D01G498900.1	Triticum_aestivum_robigus.EIv1.1.pep.all.prot&TraesROB_scaffold_043768_01G000400.1	Triticum_aestivum_paragon.EIv1.1.pep.all.prot&TraesPAR_scaffold_024450_01G000300.1	Triticum_aestivum_lancer.PGSBv2.0.pep.all.prot&TraesLAC3D01G482500.1	Triticum_aestivum_julius.PGSBv2.0.pep.all.prot&TraesJUL3D01G484800.1	Triticum_aestivum_landmark.PGSBv2.0.pep.all.prot&TraesLDM3D01G480800.1	Triticum_aestivum_cadenza.EIv1.1.pep.all.prot&TraesCAD_scaffold_050580_01G000200.1	Triticum_aestivum_mace.PGSBv2.0.pep.all.prot&TraesMAC3D01G467900.1	fielder.release.protein.prot&TraesFLD3D01G487200.1	Triticum_aestivum_arinalrfor.PGSBv2.0.pep.all.prot&TraesARI3D01G474600.1	Triticum_aestivum_norin61.PGSBv2.0.pep.all.prot&TraesNOR3D01G481000.1
fam363	Triticum_aestivum.IWGSC.pep.all.prot&TraesCS5A02G457200.1	Triticum_aestivum_mattis.PGSBv2.0.pep.all.prot&TraesSYM5A01G478100.1	Triticum_aestivum_jagger.PGSBv2.0.pep.all.prot&TraesJAG5A01G482800.1	Triticum_aestivum_claire.EIv1.1.pep.all.prot&TraesCLE_scaffold_040321_01G000400.1	Triticum_aestivum_stanley.PGSBv2.1.pep.all.prot&TraesSTA5A01G480400.1	Triticum_aestivum_robigus.EIv1.1.pep.all.prot&TraesROB_scaffold_100583_01G000100.1	Triticum_aestivum_paragon.EIv1.1.pep.all.prot&TraesPAR_scaffold_104972_01G000100.1	Triticum_aestivum_weebil.WeebilV1.pep.all.prot&TraesWEE_scaffold_123362_01G000100.1	Triticum_aestivum_lancer.PGSBv2.0.pep.all.prot&TraesLAC5A01G482100.1	Triticum_aestivum_julius.PGSBv2.0.pep.all.prot&TraesJUL5A01G478200.1	Triticum_aestivum_landmark.PGSBv2.0.pep.all.prot&TraesLDM5A01G480200.1	Triticum_aestivum_cadenza.EIv1.1.pep.all.prot&TraesCAD_scaffold_035736_01G000300.1	Triticum_aestivum_mace.PGSBv2.0.pep.all.prot&TraesMAC5A01G478800.1	fielder.release.protein.prot&TraesFLD5A01G485000.1	Triticum_aestivum_arinalrfor.PGSBv2.0.pep.all.prot&TraesARI5A01G481000.1	Triticum_aestivum_norin61.PGSBv2.0.pep.all.prot&TraesNOR5A01G486700.1
fam364	Triticum_aestivum.IWGSC.pep.all.prot&TraesCS4D02G299700.1	Triticum_aestivum_mattis.PGSBv2.0.pep.all.prot&TraesSYM4D01G319000.1	Triticum_aestivum_jagger.PGSBv2.0.pep.all.prot&TraesJAG4D01G319000.1	Triticum_aestivum_claire.EIv1.1.pep.all.prot&TraesCLE_scaffold_043137_01G000300.1	Triticum_aestivum_stanley.PGSBv2.1.pep.all.prot&TraesSTA4D01G319900.1	Triticum_aestivum_robigus.EIv1.1.pep.all.prot&TraesROB_scaffold_045343_01G000300.1	Triticum_aestivum_paragon.EIv1.1.pep.all.prot&TraesPAR_scaffold_061931_01G000400.1	Triticum_aestivum_weebil.WeebilV1.pep.all.prot&TraesWEE_scaffold_070305_01G000400.1	Triticum_aestivum_lancer.PGSBv2.0.pep.all.prot&TraesLAC4D01G320600.1	Triticum_aestivum_julius.PGSBv2.0.pep.all.prot&TraesJUL4D01G317800.1	Triticum_aestivum_landmark.PGSBv2.0.pep.all.prot&TraesLDM4D01G317300.1	Triticum_aestivum_cadenza.EIv1.1.pep.all.prot&TraesCAD_scaffold_061998_01G000300.1	Triticum_aestivum_mace.PGSBv2.0.pep.all.prot&TraesMAC4D01G319700.1	fielder.release.protein.prot&TraesFLD4D01G319100.1	Triticum_aestivum_arinalrfor.PGSBv2.0.pep.all.prot&TraesARI4D01G320000.1	Triticum_aestivum_norin61.PGSBv2.0.pep.all.prot&TraesNOR4D01G321100.1
fam366	Triticum_aestivum.IWGSC.pep.all.prot&TraesCS6A02G029700.1	Triticum_aestivum_mattis.PGSBv2.0.pep.all.prot&TraesSYM6A01G032600.1	Triticum_aestivum_jagger.PGSBv2.0.pep.all.prot&TraesJAG6A01G033200.1	Triticum_aestivum_claire.EIv1.1.pep.all.prot&TraesCLE_scaffold_032320_01G000100.1	Triticum_aestivum_stanley.PGSBv2.1.pep.all.prot&TraesSTA6A01G032500.1	Triticum_aestivum_robigus.EIv1.1.pep.all.prot&TraesROB_scaffold_143784_01G000100.1	Triticum_aestivum_paragon.EIv1.1.pep.all.prot&TraesPAR_scaffold_023158_01G000100.1	Triticum_aestivum_weebil.WeebilV1.pep.all.prot&TraesWEE_scaffold_056922_01G000100.1	Triticum_aestivum_lancer.PGSBv2.0.pep.all.prot&TraesLAC6A01G034900.1	Triticum_aestivum_julius.PGSBv2.0.pep.all.prot&TraesJUL6A01G006500.1	Triticum_aestivum_landmark.PGSBv2.0.pep.all.prot&TraesLDM6A01G031800.1	Triticum_aestivum_cadenza.EIv1.1.pep.all.prot&TraesCAD_scaffold_012734_01G000100.1	Triticum_aestivum_mace.PGSBv2.0.pep.all.prot&TraesMAC6A01G033000.1	fielder.release.protein.prot&TraesFLD6A01G042800.1	Triticum_aestivum_arinalrfor.PGSBv2.0.pep.all.prot&TraesARI6A01G032600.1	Triticum_aestivum_norin61.PGSBv2.0.pep.all.prot&TraesNOR6A01G034400.1
fam368	Triticum_aestivum.IWGSC.pep.all.prot&TraesCS6B02G408600.1	Triticum_aestivum_mattis.PGSBv2.0.pep.all.prot&TraesSYM6B01G444400.1	Triticum_aestivum_jagger.PGSBv2.0.pep.all.prot&TraesJAG6B01G449700.1	Triticum_aestivum_claire.EIv1.1.pep.all.prot&TraesCLE_scaffold_019051_01G000200.1	Triticum_aestivum_stanley.PGSBv2.1.pep.all.prot&TraesSTA6B01G445700.1	Triticum_aestivum_robigus.EIv1.1.pep.all.prot&TraesROB_scaffold_007507_01G000300.1	Triticum_aestivum_paragon.EIv1.1.pep.all.prot&TraesPAR_scaffold_011785_01G000500.1	Triticum_aestivum_weebil.WeebilV1.pep.all.prot&TraesWEE_scaffold_106446_01G000300.1	Triticum_aestivum_lancer.PGSBv2.0.pep.all.prot&TraesLAC6B01G441500.1	Triticum_aestivum_julius.PGSBv2.0.pep.all.prot&TraesJUL6B01G452700.1	Triticum_aestivum_landmark.PGSBv2.0.pep.all.prot&TraesLDM6B01G444000.1	Triticum_aestivum_cadenza.EIv1.1.pep.all.prot&TraesCAD_scaffold_011776_01G000300.1	Triticum_aestivum_mace.PGSBv2.0.pep.all.prot&TraesMAC6B01G445300.1	fielder.release.protein.prot&TraesFLD6B01G451800.1	Triticum_aestivum_arinalrfor.PGSBv2.0.pep.all.prot&TraesARI6B01G452300.1	Triticum_aestivum_norin61.PGSBv2.0.pep.all.prot&TraesNOR6B01G447300.1
fam371	Triticum_aestivum.IWGSC.pep.all.prot&TraesCS3D02G157700.1	Triticum_aestivum_mattis.PGSBv2.0.pep.all.prot&TraesSYM3D01G163400.1	Triticum_aestivum_jagger.PGSBv2.0.pep.all.prot&TraesJAG3D01G166900.1	Triticum_aestivum_claire.EIv1.1.pep.all.prot&TraesCLE_scaffold_058912_01G000300.1	Triticum_aestivum_stanley.PGSBv2.1.pep.all.prot&TraesSTA3D01G190300.1	Triticum_aestivum_robigus.EIv1.1.pep.all.prot&TraesROB_scaffold_066484_01G000300.1	Triticum_aestivum_paragon.EIv1.1.pep.all.prot&TraesPAR_scaffold_129225_01G000200.1	Triticum_aestivum_weebil.WeebilV1.pep.all.prot&TraesWEE_scaffold_075648_01G000300.1	Triticum_aestivum_lancer.PGSBv2.0.pep.all.prot&TraesLAC3D01G173800.1	Triticum_aestivum_julius.PGSBv2.0.pep.all.prot&TraesJUL3D01G175900.1	Triticum_aestivum_landmark.PGSBv2.0.pep.all.prot&TraesLDM3D01G174100.1	Triticum_aestivum_cadenza.EIv1.1.pep.all.prot&TraesCAD_scaffold_084946_01G000100.1	Triticum_aestivum_mace.PGSBv2.0.pep.all.prot&TraesMAC3D01G160300.1	fielder.release.protein.prot&TraesFLD3D01G179300.1	Triticum_aestivum_arinalrfor.PGSBv2.0.pep.all.prot&TraesARI3D01G165900.1	Triticum_aestivum_norin61.PGSBv2.0.pep.all.prot&TraesNOR3D01G173700.1
fam373	Triticum_aestivum.IWGSC.pep.all.prot&TraesCS3D02G153500.1	Triticum_aestivum_mattis.PGSBv2.0.pep.all.prot&TraesSYM3D01G158900.1	Triticum_aestivum_jagger.PGSBv2.0.pep.all.prot&TraesJAG3D01G162300.1	Triticum_aestivum_claire.EIv1.1.pep.all.prot&TraesCLE_scaffold_032581_01G000200.1	Triticum_aestivum_stanley.PGSBv2.1.pep.all.prot&TraesSTA3D01G185800.1	Triticum_aestivum_robigus.EIv1.1.pep.all.prot&TraesROB_scaffold_027945_01G000100.1	Triticum_aestivum_paragon.EIv1.1.pep.all.prot&TraesPAR_scaffold_036216_01G000200.1	Triticum_aestivum_weebil.WeebilV1.pep.all.prot&TraesWEE_scaffold_026064_01G000100.1	Triticum_aestivum_lancer.PGSBv2.0.pep.all.prot&TraesLAC3D01G169100.1	Triticum_aestivum_julius.PGSBv2.0.pep.all.prot&TraesJUL3D01G171300.1	Triticum_aestivum_landmark.PGSBv2.0.pep.all.prot&TraesLDM3D01G169500.1	Triticum_aestivum_mace.PGSBv2.0.pep.all.prot&TraesMAC3D01G155700.1	fielder.release.protein.prot&TraesFLD3D01G174700.1	Triticum_aestivum_arinalrfor.PGSBv2.0.pep.all.prot&TraesARI3D01G161400.1	Triticum_aestivum_norin61.PGSBv2.0.pep.all.prot&TraesNOR3D01G169300.1
fam374	Triticum_aestivum.IWGSC.pep.all.prot&TraesCS3D02G153500.3	Triticum_aestivum_mattis.PGSBv2.0.pep.all.prot&TraesSYM3B01G200400.1	Triticum_aestivum_jagger.PGSBv2.0.pep.all.prot&TraesJAG3B01G201900.1	Triticum_aestivum_claire.EIv1.1.pep.all.prot&TraesCLE_scaffold_004006_01G000300.1	Triticum_aestivum_stanley.PGSBv2.1.pep.all.prot&TraesSTA3B01G200400.1	Triticum_aestivum_robigus.EIv1.1.pep.all.prot&TraesROB_scaffold_005521_01G000200.1	Triticum_aestivum_paragon.EIv1.1.pep.all.prot&TraesPAR_scaffold_010405_01G000100.1	Triticum_aestivum_weebil.WeebilV1.pep.all.prot&TraesWEE_scaffold_037165_01G000100.1	Triticum_aestivum_lancer.PGSBv2.0.pep.all.prot&TraesLAC3B01G202600.1	Triticum_aestivum_julius.PGSBv2.0.pep.all.prot&TraesJUL3B01G197700.1	Triticum_aestivum_landmark.PGSBv2.0.pep.all.prot&TraesLDM3B01G198500.1	Triticum_aestivum_cadenza.EIv1.1.pep.all.prot&TraesCAD_scaffold_015720_01G000300.1	Triticum_aestivum_mace.PGSBv2.0.pep.all.prot&TraesMAC3B01G209200.1	fielder.release.protein.prot&TraesFLD3B01G211800.1	Triticum_aestivum_arinalrfor.PGSBv2.0.pep.all.prot&TraesARI3B01G203600.1
fam378	Triticum_aestivum.IWGSC.pep.all.prot&TraesCS5D02G371900.1.cds1	Triticum_aestivum_mattis.PGSBv2.0.pep.all.prot&TraesSYM5D01G405500.1	Triticum_aestivum_jagger.PGSBv2.0.pep.all.prot&TraesJAG5D01G402100.1	Triticum_aestivum_claire.EIv1.1.pep.all.prot&TraesCLE_scaffold_535689_01G000100.1	Triticum_aestivum_stanley.PGSBv2.1.pep.all.prot&TraesSTA5D01G406500.1	Triticum_aestivum_robigus.EIv1.1.pep.all.prot&TraesROB_scaffold_491812_01G000100.1	Triticum_aestivum_paragon.EIv1.1.pep.all.prot&TraesPAR_scaffold_422142_01G000100.1	Triticum_aestivum_weebil.WeebilV1.pep.all.prot&TraesWEE_scaffold_164975_01G000200.1	Triticum_aestivum_lancer.PGSBv2.0.pep.all.prot&TraesLAC5D01G402600.1	Triticum_aestivum_julius.PGSBv2.0.pep.all.prot&TraesJUL5D01G403800.1	Triticum_aestivum_landmark.PGSBv2.0.pep.all.prot&TraesLDM5D01G401100.1	Triticum_aestivum_cadenza.EIv1.1.pep.all.prot&TraesCAD_scaffold_039503_01G000200.1	Triticum_aestivum_mace.PGSBv2.0.pep.all.prot&TraesMAC5D01G403200.1	fielder.release.protein.prot&TraesFLD5D01G405000.1	Triticum_aestivum_arinalrfor.PGSBv2.0.pep.all.prot&TraesARI5D01G404600.1	Triticum_aestivum_norin61.PGSBv2.0.pep.all.prot&TraesNOR5D01G402300.1
fam383	Triticum_aestivum.IWGSC.pep.all.prot&TraesCS2B02G597000.1.cds1	Triticum_aestivum_mattis.PGSBv2.0.pep.all.prot&TraesSYM2B01G646300.1	Triticum_aestivum_jagger.PGSBv2.0.pep.all.prot&TraesJAG2B01G648900.1	Triticum_aestivum_claire.EIv1.1.pep.all.prot&TraesCLE_scaffold_005723_01G000200.1	Triticum_aestivum_stanley.PGSBv2.1.pep.all.prot&TraesSTA2B01G651300.1	Triticum_aestivum_robigus.EIv1.1.pep.all.prot&TraesROB_scaffold_019731_01G000200.1	Triticum_aestivum_paragon.EIv1.1.pep.all.prot&TraesPAR_scaffold_002219_01G000600.1	Triticum_aestivum_weebil.WeebilV1.pep.all.prot&TraesWEE_scaffold_181354_01G000100.1	Triticum_aestivum_lancer.PGSBv2.0.pep.all.prot&TraesLAC2B01G616100.1	Triticum_aestivum_julius.PGSBv2.0.pep.all.prot&TraesJUL2B01G643500.1	Triticum_aestivum_landmark.PGSBv2.0.pep.all.prot&TraesLDM2B01G640700.1	Triticum_aestivum_cadenza.EIv1.1.pep.all.prot&TraesCAD_scaffold_019024_01G000500.1	Triticum_aestivum_mace.PGSBv2.0.pep.all.prot&TraesMAC2B01G651100.1	fielder.release.protein.prot&TraesFLD2B01G651000.1	Triticum_aestivum_arinalrfor.PGSBv2.0.pep.all.prot&TraesARI2B01G651600.1	Triticum_aestivum_norin61.PGSBv2.0.pep.all.prot&TraesNOR2B01G653500.1
fam388	Triticum_aestivum.IWGSC.pep.all.prot&TraesCS1D02G123400.1	Triticum_aestivum_mattis.PGSBv2.0.pep.all.prot&TraesSYM1D01G138400.1	Triticum_aestivum_jagger.PGSBv2.0.pep.all.prot&TraesJAG1D01G133200.1	Triticum_aestivum_claire.EIv1.1.pep.all.prot&TraesCLE_scaffold_012922_01G000100.1	Triticum_aestivum_stanley.PGSBv2.1.pep.all.prot&TraesSTA1D01G138700.1	Triticum_aestivum_robigus.EIv1.1.pep.all.prot&TraesROB_scaffold_111292_01G000100.1	Triticum_aestivum_paragon.EIv1.1.pep.all.prot&TraesPAR_scaffold_097713_01G000100.1	Triticum_aestivum_weebil.WeebilV1.pep.all.prot&TraesWEE_scaffold_104721_01G000100.1	Triticum_aestivum_lancer.PGSBv2.0.pep.all.prot&TraesLAC1D01G138000.1	Triticum_aestivum_julius.PGSBv2.0.pep.all.prot&TraesJUL1D01G138600.1	Triticum_aestivum_landmark.PGSBv2.0.pep.all.prot&TraesLDM1D01G138200.1	Triticum_aestivum_cadenza.EIv1.1.pep.all.prot&TraesCAD_scaffold_016845_01G000100.1	Triticum_aestivum_mace.PGSBv2.0.pep.all.prot&TraesMAC1D01G135100.1	fielder.release.protein.prot&TraesFLD1D01G138700.1	Triticum_aestivum_arinalrfor.PGSBv2.0.pep.all.prot&TraesARI1D01G138400.1	Triticum_aestivum_norin61.PGSBv2.0.pep.all.prot&TraesNOR1D01G141000.1
fam390	Triticum_aestivum.IWGSC.pep.all.prot&TraesCS2A02G231100.1	Triticum_aestivum_mattis.PGSBv2.0.pep.all.prot&TraesSYM2A01G241800.1	Triticum_aestivum_jagger.PGSBv2.0.pep.all.prot&TraesJAG2A01G253600.1	Triticum_aestivum_claire.EIv1.1.pep.all.prot&TraesCLE_scaffold_073886_01G000100.1	Triticum_aestivum_stanley.PGSBv2.1.pep.all.prot&TraesSTA2A01G241000.1	Triticum_aestivum_robigus.EIv1.1.pep.all.prot&TraesROB_scaffold_084844_01G000100.1	Triticum_aestivum_paragon.EIv1.1.pep.all.prot&TraesPAR_scaffold_058393_01G000100.1	Triticum_aestivum_weebil.WeebilV1.pep.all.prot&TraesWEE_scaffold_085426_01G000100.1	Triticum_aestivum_lancer.PGSBv2.0.pep.all.prot&TraesLAC2A01G251700.1	Triticum_aestivum_julius.PGSBv2.0.pep.all.prot&TraesJUL2A01G252600.1	Triticum_aestivum_landmark.PGSBv2.0.pep.all.prot&TraesLDM2A01G250700.1	Triticum_aestivum_cadenza.EIv1.1.pep.all.prot&TraesCAD_scaffold_108878_01G000100.1	Triticum_aestivum_mace.PGSBv2.0.pep.all.prot&TraesMAC2A01G241900.1	fielder.release.protein.prot&TraesFLD2A01G262200.1	Triticum_aestivum_arinalrfor.PGSBv2.0.pep.all.prot&TraesARI2A01G251600.1	Triticum_aestivum_norin61.PGSBv2.0.pep.all.prot&TraesNOR2A01G256200.1
fam393	Triticum_aestivum.IWGSC.pep.all.prot&TraesCS5A02G173200.1	Triticum_aestivum_mattis.PGSBv2.0.pep.all.prot&TraesSYM5A01G181200.1	Triticum_aestivum_jagger.PGSBv2.0.pep.all.prot&TraesJAG5A01G184300.1	Triticum_aestivum_claire.EIv1.1.pep.all.prot&TraesCLE_scaffold_110028_01G000200.1	Triticum_aestivum_stanley.PGSBv2.1.pep.all.prot&TraesSTA5A01G183700.1	Triticum_aestivum_robigus.EIv1.1.pep.all.prot&TraesROB_scaffold_129220_01G000200.1	Triticum_aestivum_paragon.EIv1.1.pep.all.prot&TraesPAR_scaffold_090978_01G000100.1	Triticum_aestivum_weebil.WeebilV1.pep.all.prot&TraesWEE_scaffold_022678_01G000100.1	Triticum_aestivum_lancer.PGSBv2.0.pep.all.prot&TraesLAC5A01G185500.1	Triticum_aestivum_julius.PGSBv2.0.pep.all.prot&TraesJUL5A01G183700.1	Triticum_aestivum_landmark.PGSBv2.0.pep.all.prot&TraesLDM5A01G185200.1	Triticum_aestivum_cadenza.EIv1.1.pep.all.prot&TraesCAD_scaffold_080089_01G000100.1	Triticum_aestivum_mace.PGSBv2.0.pep.all.prot&TraesMAC5A01G182800.1	fielder.release.protein.prot&TraesFLD5A01G183600.1	Triticum_aestivum_arinalrfor.PGSBv2.0.pep.all.prot&TraesARI5A01G183200.1	Triticum_aestivum_norin61.PGSBv2.0.pep.all.prot&TraesNOR5A01G187000.1
fam394	Triticum_aestivum.IWGSC.pep.all.prot&TraesCS5D02G040800.1	Triticum_aestivum_mattis.PGSBv2.0.pep.all.prot&TraesSYM5D01G048100.1	Triticum_aestivum_jagger.PGSBv2.0.pep.all.prot&TraesJAG5D01G049500.1	Triticum_aestivum_claire.EIv1.1.pep.all.prot&TraesCLE_scaffold_199003_01G000100.1	Triticum_aestivum_stanley.PGSBv2.1.pep.all.prot&TraesSTA5D01G047700.1	Triticum_aestivum_robigus.EIv1.1.pep.all.prot&TraesROB_scaffold_101897_01G000300.1	Triticum_aestivum_paragon.EIv1.1.pep.all.prot&TraesPAR_scaffold_035979_01G000300.1	Triticum_aestivum_weebil.WeebilV1.pep.all.prot&TraesWEE_scaffold_131623_01G000300.1	Triticum_aestivum_lancer.PGSBv2.0.pep.all.prot&TraesLAC5D01G046400.1	Triticum_aestivum_julius.PGSBv2.0.pep.all.prot&TraesJUL5D01G048600.1	Triticum_aestivum_landmark.PGSBv2.0.pep.all.prot&TraesLDM5D01G047200.1	Triticum_aestivum_cadenza.EIv1.1.pep.all.prot&TraesCAD_scaffold_107503_01G000300.1	Triticum_aestivum_mace.PGSBv2.0.pep.all.prot&TraesMAC5D01G046600.1	fielder.release.protein.prot&TraesFLD5D01G048100.1	Triticum_aestivum_arinalrfor.PGSBv2.0.pep.all.prot&TraesARI5D01G048600.1	Triticum_aestivum_norin61.PGSBv2.0.pep.all.prot&TraesNOR5D01G046800.1
fam396	Triticum_aestivum.IWGSC.pep.all.prot&TraesCS2D02G453000.1.cds1	Triticum_aestivum_mattis.PGSBv2.0.pep.all.prot&TraesSYM2D01G491300.1	Triticum_aestivum_jagger.PGSBv2.0.pep.all.prot&TraesJAG2D01G494400.1	Triticum_aestivum_claire.EIv1.1.pep.all.prot&TraesCLE_scaffold_022068_01G000400.1	Triticum_aestivum_stanley.PGSBv2.1.pep.all.prot&TraesSTA2D01G491600.1	Triticum_aestivum_robigus.EIv1.1.pep.all.prot&TraesROB_scaffold_011661_01G000800.1	Triticum_aestivum_paragon.EIv1.1.pep.all.prot&TraesPAR_scaffold_021063_01G000400.1	Triticum_aestivum_weebil.WeebilV1.pep.all.prot&TraesWEE_scaffold_096636_01G000100.1	Triticum_aestivum_lancer.PGSBv2.0.pep.all.prot&TraesLAC2D01G497100.1	Triticum_aestivum_julius.PGSBv2.0.pep.all.prot&TraesJUL2D01G494500.1	Triticum_aestivum_landmark.PGSBv2.0.pep.all.prot&TraesLDM2D01G490500.1	Triticum_aestivum_cadenza.EIv1.1.pep.all.prot&TraesCAD_scaffold_005262_01G000200.1	Triticum_aestivum_mace.PGSBv2.0.pep.all.prot&TraesMAC2D01G492500.1	fielder.release.protein.prot&TraesFLD2D01G500600.1	Triticum_aestivum_arinalrfor.PGSBv2.0.pep.all.prot&TraesARI2D01G488300.1	Triticum_aestivum_norin61.PGSBv2.0.pep.all.prot&TraesNOR2D01G491400.1
fam397	Triticum_aestivum.IWGSC.pep.all.prot&TraesCS7A02G262600.1.cds1	Triticum_aestivum_mattis.PGSBv2.0.pep.all.prot&TraesSYM7A01G279900.1	Triticum_aestivum_jagger.PGSBv2.0.pep.all.prot&TraesJAG7A01G283500.1	Triticum_aestivum_claire.EIv1.1.pep.all.prot&TraesCLE_scaffold_099293_01G000100.1	Triticum_aestivum_stanley.PGSBv2.1.pep.all.prot&TraesSTA7A01G281200.1	Triticum_aestivum_robigus.EIv1.1.pep.all.prot&TraesROB_scaffold_036026_01G000100.1	Triticum_aestivum_paragon.EIv1.1.pep.all.prot&TraesPAR_scaffold_083269_01G000100.1	Triticum_aestivum_lancer.PGSBv2.0.pep.all.prot&TraesLAC7A01G282400.1	Triticum_aestivum_julius.PGSBv2.0.pep.all.prot&TraesJUL7A01G282400.1	Triticum_aestivum_landmark.PGSBv2.0.pep.all.prot&TraesLDM7A01G276900.1	Triticum_aestivum_cadenza.EIv1.1.pep.all.prot&TraesCAD_scaffold_033799_01G000100.1	Triticum_aestivum_mace.PGSBv2.0.pep.all.prot&TraesMAC7A01G285800.1	fielder.release.protein.prot&TraesFLD7A01G289800.1	Triticum_aestivum_arinalrfor.PGSBv2.0.pep.all.prot&TraesARI7A01G293600.1	Triticum_aestivum_norin61.PGSBv2.0.pep.all.prot&TraesNOR7A01G281900.1
fam398	Triticum_aestivum.IWGSC.pep.all.prot&TraesCS5B02G049300.1	Triticum_aestivum_mattis.PGSBv2.0.pep.all.prot&TraesSYM5B01G051300.1	Triticum_aestivum_jagger.PGSBv2.0.pep.all.prot&TraesJAG5B01G053200.1	Triticum_aestivum_claire.EIv1.1.pep.all.prot&TraesCLE_scaffold_044051_01G000100.1	Triticum_aestivum_stanley.PGSBv2.1.pep.all.prot&TraesSTA5B01G056800.1	Triticum_aestivum_robigus.EIv1.1.pep.all.prot&TraesROB_scaffold_051051_01G000100.1	Triticum_aestivum_paragon.EIv1.1.pep.all.prot&TraesPAR_scaffold_050782_01G000200.1	Triticum_aestivum_weebil.WeebilV1.pep.all.prot&TraesWEE_scaffold_041788_01G000200.1	Triticum_aestivum_lancer.PGSBv2.0.pep.all.prot&TraesLAC5B01G057000.1	Triticum_aestivum_julius.PGSBv2.0.pep.all.prot&TraesJUL5B01G056900.1	Triticum_aestivum_landmark.PGSBv2.0.pep.all.prot&TraesLDM5B01G054100.1	Triticum_aestivum_cadenza.EIv1.1.pep.all.prot&TraesCAD_scaffold_037917_01G000100.1	Triticum_aestivum_mace.PGSBv2.0.pep.all.prot&TraesMAC5B01G056900.1	fielder.release.protein.prot&TraesFLD5B01G054900.1	Triticum_aestivum_arinalrfor.PGSBv2.0.pep.all.prot&TraesARI5B01G056400.1	Triticum_aestivum_norin61.PGSBv2.0.pep.all.prot&TraesNOR5B01G056600.1
fam400	Triticum_aestivum.IWGSC.pep.all.prot&TraesCS2D02G025100.1.cds1	Triticum_aestivum_mattis.PGSBv2.0.pep.all.prot&TraesSYM2D01G031700.1	Triticum_aestivum_jagger.PGSBv2.0.pep.all.prot&TraesJAG2D01G030400.1	Triticum_aestivum_claire.EIv1.1.pep.all.prot&TraesCLE_scaffold_087002_01G000200.1	Triticum_aestivum_stanley.PGSBv2.1.pep.all.prot&TraesSTA2D01G028900.1	Triticum_aestivum_robigus.EIv1.1.pep.all.prot&TraesROB_scaffold_086118_01G000200.1	Triticum_aestivum_paragon.EIv1.1.pep.all.prot&TraesPAR_scaffold_086563_01G000200.1	Triticum_aestivum_weebil.WeebilV1.pep.all.prot&TraesWEE_scaffold_090970_01G000200.1	Triticum_aestivum_lancer.PGSBv2.0.pep.all.prot&TraesLAC2D01G030800.1	Triticum_aestivum_landmark.PGSBv2.0.pep.all.prot&TraesLDM2D01G029700.1	Triticum_aestivum_cadenza.EIv1.1.pep.all.prot&TraesCAD_scaffold_086943_01G000200.1	Triticum_aestivum_mace.PGSBv2.0.pep.all.prot&TraesMAC2D01G030100.1	fielder.release.protein.prot&TraesFLD2D01G031300.1	Triticum_aestivum_arinalrfor.PGSBv2.0.pep.all.prot&TraesARI2D01G029800.1	Triticum_aestivum_norin61.PGSBv2.0.pep.all.prot&TraesNOR2D01G028000.1
fam401	Triticum_aestivum.IWGSC.pep.all.prot&TraesCS4A02G196300.1	Triticum_aestivum_mattis.PGSBv2.0.pep.all.prot&TraesSYM4A01G205000.1	Triticum_aestivum_jagger.PGSBv2.0.pep.all.prot&TraesJAG4A01G203500.1	Triticum_aestivum_claire.EIv1.1.pep.all.prot&TraesCLE_scaffold_082929_01G000100.1	Triticum_aestivum_stanley.PGSBv2.1.pep.all.prot&TraesSTA4A01G207800.1	Triticum_aestivum_robigus.EIv1.1.pep.all.prot&TraesROB_scaffold_117207_01G000100.1	Triticum_aestivum_paragon.EIv1.1.pep.all.prot&TraesPAR_scaffold_151371_01G000100.1	Triticum_aestivum_weebil.WeebilV1.pep.all.prot&TraesWEE_scaffold_128199_01G000100.1	Triticum_aestivum_lancer.PGSBv2.0.pep.all.prot&TraesLAC4A01G204700.1	Triticum_aestivum_julius.PGSBv2.0.pep.all.prot&TraesJUL4A01G205100.1	Triticum_aestivum_landmark.PGSBv2.0.pep.all.prot&TraesLDM4A01G204300.1	Triticum_aestivum_cadenza.EIv1.1.pep.all.prot&TraesCAD_scaffold_108831_01G000100.1	Triticum_aestivum_mace.PGSBv2.0.pep.all.prot&TraesMAC4A01G207300.1	fielder.release.protein.prot&TraesFLD4A01G202800.1	Triticum_aestivum_arinalrfor.PGSBv2.0.pep.all.prot&TraesARI4A01G206100.1	Triticum_aestivum_norin61.PGSBv2.0.pep.all.prot&TraesNOR4A01G204200.1
fam402	Triticum_aestivum.IWGSC.pep.all.prot&TraesCS5B02G359800.1	Triticum_aestivum_mattis.PGSBv2.0.pep.all.prot&TraesSYM7B01G229300.1	Triticum_aestivum_jagger.PGSBv2.0.pep.all.prot&TraesJAG5B01G384200.1	Triticum_aestivum_claire.EIv1.1.pep.all.prot&TraesCLE_scaffold_005573_01G000200.1	Triticum_aestivum_stanley.PGSBv2.1.pep.all.prot&TraesSTA5B01G389600.1	Triticum_aestivum_robigus.EIv1.1.pep.all.prot&TraesROB_scaffold_011531_01G000200.1	Triticum_aestivum_paragon.EIv1.1.pep.all.prot&TraesPAR_scaffold_063431_01G000200.1	Triticum_aestivum_weebil.WeebilV1.pep.all.prot&TraesWEE_scaffold_029888_01G000200.1	Triticum_aestivum_lancer.PGSBv2.0.pep.all.prot&TraesLAC5B01G390500.1	Triticum_aestivum_julius.PGSBv2.0.pep.all.prot&TraesJUL5B01G389200.1	Triticum_aestivum_landmark.PGSBv2.0.pep.all.prot&TraesLDM5B01G387100.1	Triticum_aestivum_cadenza.EIv1.1.pep.all.prot&TraesCAD_scaffold_042832_01G000200.1	Triticum_aestivum_mace.PGSBv2.0.pep.all.prot&TraesMAC5B01G387700.1	fielder.release.protein.prot&TraesFLD5B01G391500.1	Triticum_aestivum_arinalrfor.PGSBv2.0.pep.all.prot&TraesARI7B01G610500.1	Triticum_aestivum_norin61.PGSBv2.0.pep.all.prot&TraesNOR5B01G392100.1
fam403	Triticum_aestivum.IWGSC.pep.all.prot&TraesCS3B02G131900.1	Triticum_aestivum_mattis.PGSBv2.0.pep.all.prot&TraesSYM3B01G159000.1	Triticum_aestivum_jagger.PGSBv2.0.pep.all.prot&TraesJAG3B01G161000.1	Triticum_aestivum_claire.EIv1.1.pep.all.prot&TraesCLE_scaffold_052707_01G000200.1	Triticum_aestivum_stanley.PGSBv2.1.pep.all.prot&TraesSTA3B01G158700.1	Triticum_aestivum_robigus.EIv1.1.pep.all.prot&TraesROB_scaffold_063321_01G000200.1	Triticum_aestivum_paragon.EIv1.1.pep.all.prot&TraesPAR_scaffold_053885_01G000300.1	Triticum_aestivum_weebil.WeebilV1.pep.all.prot&TraesWEE_scaffold_032732_01G000400.1	Triticum_aestivum_lancer.PGSBv2.0.pep.all.prot&TraesLAC3B01G161100.1	Triticum_aestivum_julius.PGSBv2.0.pep.all.prot&TraesJUL3B01G157300.1	Triticum_aestivum_landmark.PGSBv2.0.pep.all.prot&TraesLDM3B01G157400.1	Triticum_aestivum_cadenza.EIv1.1.pep.all.prot&TraesCAD_scaffold_046641_01G000300.1	Triticum_aestivum_mace.PGSBv2.0.pep.all.prot&TraesMAC3B01G168100.1	fielder.release.protein.prot&TraesFLD3B01G169300.1	Triticum_aestivum_arinalrfor.PGSBv2.0.pep.all.prot&TraesARI3B01G163100.1	Triticum_aestivum_norin61.PGSBv2.0.pep.all.prot&TraesNOR3B01G158600.1
fam404	Triticum_aestivum.IWGSC.pep.all.prot&TraesCS7B02G113800.1.cds1	Triticum_aestivum_mattis.PGSBv2.0.pep.all.prot&TraesSYM5B01G199800.1	Triticum_aestivum_jagger.PGSBv2.0.pep.all.prot&TraesJAG7B01G127300.1	Triticum_aestivum_claire.EIv1.1.pep.all.prot&TraesCLE_scaffold_012863_01G000200.1	Triticum_aestivum_stanley.PGSBv2.1.pep.all.prot&TraesSTA7B01G127200.1	Triticum_aestivum_robigus.EIv1.1.pep.all.prot&TraesROB_scaffold_018336_01G000300.1	Triticum_aestivum_paragon.EIv1.1.pep.all.prot&TraesPAR_scaffold_014443_01G000200.1	Triticum_aestivum_weebil.WeebilV1.pep.all.prot&TraesWEE_scaffold_043845_01G000300.1	Triticum_aestivum_lancer.PGSBv2.0.pep.all.prot&TraesLAC7B01G126000.1	Triticum_aestivum_julius.PGSBv2.0.pep.all.prot&TraesJUL7B01G124700.1	Triticum_aestivum_landmark.PGSBv2.0.pep.all.prot&TraesLDM7B01G125500.1	Triticum_aestivum_cadenza.EIv1.1.pep.all.prot&TraesCAD_scaffold_009573_01G000200.1	Triticum_aestivum_mace.PGSBv2.0.pep.all.prot&TraesMAC7B01G125700.1	fielder.release.protein.prot&TraesFLD7B01G124500.1	Triticum_aestivum_arinalrfor.PGSBv2.0.pep.all.prot&TraesARI5B01G207600.1	Triticum_aestivum_norin61.PGSBv2.0.pep.all.prot&TraesNOR7B01G128200.1
fam407	Triticum_aestivum.IWGSC.pep.all.prot&TraesCS3D02G055500.1	Triticum_aestivum_mattis.PGSBv2.0.pep.all.prot&TraesSYM3D01G059800.1	Triticum_aestivum_jagger.PGSBv2.0.pep.all.prot&TraesJAG3D01G055000.1	Triticum_aestivum_claire.EIv1.1.pep.all.prot&TraesCLE_scaffold_001155_01G001100.1	Triticum_aestivum_stanley.PGSBv2.1.pep.all.prot&TraesSTA3D01G079400.1	Triticum_aestivum_robigus.EIv1.1.pep.all.prot&TraesROB_scaffold_050386_01G000300.1	Triticum_aestivum_paragon.EIv1.1.pep.all.prot&TraesPAR_scaffold_071230_01G000300.1	Triticum_aestivum_weebil.WeebilV1.pep.all.prot&TraesWEE_scaffold_020492_01G000300.1	Triticum_aestivum_lancer.PGSBv2.0.pep.all.prot&TraesLAC3D01G062200.1	Triticum_aestivum_julius.PGSBv2.0.pep.all.prot&TraesJUL3D01G065900.1	Triticum_aestivum_landmark.PGSBv2.0.pep.all.prot&TraesLDM3D01G064900.1	Triticum_aestivum_mace.PGSBv2.0.pep.all.prot&TraesMAC3D01G050100.1	fielder.release.protein.prot&TraesFLD3D01G068200.1	Triticum_aestivum_arinalrfor.PGSBv2.0.pep.all.prot&TraesARI3D01G053600.1	Triticum_aestivum_norin61.PGSBv2.0.pep.all.prot&TraesNOR3D01G063900.1
fam410	Triticum_aestivum.IWGSC.pep.all.prot&TraesCS3B02G388100.1	Triticum_aestivum_mattis.PGSBv2.0.pep.all.prot&TraesSYM3B01G424900.1	Triticum_aestivum_jagger.PGSBv2.0.pep.all.prot&TraesJAG3B01G428600.1	Triticum_aestivum_claire.EIv1.1.pep.all.prot&TraesCLE_scaffold_162317_01G000200.1	Triticum_aestivum_stanley.PGSBv2.1.pep.all.prot&TraesSTA3B01G425000.1	Triticum_aestivum_robigus.EIv1.1.pep.all.prot&TraesROB_scaffold_172147_01G000200.1	Triticum_aestivum_paragon.EIv1.1.pep.all.prot&TraesPAR_scaffold_142226_01G000100.1	Triticum_aestivum_weebil.WeebilV1.pep.all.prot&TraesWEE_scaffold_179770_01G000100.1	Triticum_aestivum_lancer.PGSBv2.0.pep.all.prot&TraesLAC3B01G430800.1	Triticum_aestivum_julius.PGSBv2.0.pep.all.prot&TraesJUL3B01G427200.1	Triticum_aestivum_landmark.PGSBv2.0.pep.all.prot&TraesLDM3B01G424800.1	Triticum_aestivum_cadenza.EIv1.1.pep.all.prot&TraesCAD_scaffold_034179_01G000200.1	Triticum_aestivum_mace.PGSBv2.0.pep.all.prot&TraesMAC3B01G432500.1	fielder.release.protein.prot&TraesFLD3B01G438000.1	Triticum_aestivum_arinalrfor.PGSBv2.0.pep.all.prot&TraesARI3B01G429900.1	Triticum_aestivum_norin61.PGSBv2.0.pep.all.prot&TraesNOR3B01G429700.1
fam411	Triticum_aestivum.IWGSC.pep.all.prot&TraesCS2A02G453800.1.cds1	Triticum_aestivum_mattis.PGSBv2.0.pep.all.prot&TraesSYM2A01G476700.1	Triticum_aestivum_jagger.PGSBv2.0.pep.all.prot&TraesJAG2A01G487900.1	Triticum_aestivum_claire.EIv1.1.pep.all.prot&TraesCLE_scaffold_083294_01G000200.1	Triticum_aestivum_stanley.PGSBv2.1.pep.all.prot&TraesSTA2A01G476600.1	Triticum_aestivum_robigus.EIv1.1.pep.all.prot&TraesROB_scaffold_011172_01G000200.1	Triticum_aestivum_paragon.EIv1.1.pep.all.prot&TraesPAR_scaffold_014752_01G000200.1	Triticum_aestivum_weebil.WeebilV1.pep.all.prot&TraesWEE_scaffold_066201_01G000200.1	Triticum_aestivum_lancer.PGSBv2.0.pep.all.prot&TraesLAC2A01G488600.1	Triticum_aestivum_julius.PGSBv2.0.pep.all.prot&TraesJUL2A01G487600.1	Triticum_aestivum_landmark.PGSBv2.0.pep.all.prot&TraesLDM2A01G487000.1	Triticum_aestivum_cadenza.EIv1.1.pep.all.prot&TraesCAD_scaffold_026687_01G000200.1	Triticum_aestivum_mace.PGSBv2.0.pep.all.prot&TraesMAC2A01G478900.1	fielder.release.protein.prot&TraesFLD2A01G499100.1	Triticum_aestivum_arinalrfor.PGSBv2.0.pep.all.prot&TraesARI2A01G488300.1	Triticum_aestivum_norin61.PGSBv2.0.pep.all.prot&TraesNOR2A01G491500.1
fam413	Triticum_aestivum.IWGSC.pep.all.prot&TraesCS6B02G212300.1	Triticum_aestivum_mattis.PGSBv2.0.pep.all.prot&TraesSYM6B01G236500.1	Triticum_aestivum_jagger.PGSBv2.0.pep.all.prot&TraesJAG6B01G231700.1	Triticum_aestivum_claire.EIv1.1.pep.all.prot&TraesCLE_scaffold_002842_01G000200.1	Triticum_aestivum_stanley.PGSBv2.1.pep.all.prot&TraesSTA6B01G233400.1	Triticum_aestivum_robigus.EIv1.1.pep.all.prot&TraesROB_scaffold_027631_01G000100.1	Triticum_aestivum_paragon.EIv1.1.pep.all.prot&TraesPAR_scaffold_029327_01G000100.1	Triticum_aestivum_weebil.WeebilV1.pep.all.prot&TraesWEE_scaffold_016812_01G000200.1	Triticum_aestivum_lancer.PGSBv2.0.pep.all.prot&TraesLAC6B01G228300.1	Triticum_aestivum_julius.PGSBv2.0.pep.all.prot&TraesJUL6B01G240600.1	Triticum_aestivum_landmark.PGSBv2.0.pep.all.prot&TraesLDM6B01G238400.1	Triticum_aestivum_cadenza.EIv1.1.pep.all.prot&TraesCAD_scaffold_028236_01G000200.1	Triticum_aestivum_mace.PGSBv2.0.pep.all.prot&TraesMAC6B01G233900.1	fielder.release.protein.prot&TraesFLD6B01G238800.1	Triticum_aestivum_arinalrfor.PGSBv2.0.pep.all.prot&TraesARI6B01G236800.1	Triticum_aestivum_norin61.PGSBv2.0.pep.all.prot&TraesNOR6B01G234400.1
fam414	Triticum_aestivum.IWGSC.pep.all.prot&TraesCS2A02G207900.1	Triticum_aestivum_mattis.PGSBv2.0.pep.all.prot&TraesSYM2A01G218700.1	Triticum_aestivum_jagger.PGSBv2.0.pep.all.prot&TraesJAG2A01G229200.1	Triticum_aestivum_claire.EIv1.1.pep.all.prot&TraesCLE_scaffold_056398_01G000300.1	Triticum_aestivum_stanley.PGSBv2.1.pep.all.prot&TraesSTA2A01G217800.1	Triticum_aestivum_robigus.EIv1.1.pep.all.prot&TraesROB_scaffold_102135_01G000300.1	Triticum_aestivum_paragon.EIv1.1.pep.all.prot&TraesPAR_scaffold_086767_01G000300.1	Triticum_aestivum_weebil.WeebilV1.pep.all.prot&TraesWEE_scaffold_053381_01G000200.1	Triticum_aestivum_lancer.PGSBv2.0.pep.all.prot&TraesLAC2A01G228200.1	Triticum_aestivum_julius.PGSBv2.0.pep.all.prot&TraesJUL2A01G229500.1	Triticum_aestivum_landmark.PGSBv2.0.pep.all.prot&TraesLDM2A01G226400.1	Triticum_aestivum_cadenza.EIv1.1.pep.all.prot&TraesCAD_scaffold_065062_01G000300.1	Triticum_aestivum_mace.PGSBv2.0.pep.all.prot&TraesMAC2A01G218800.1	fielder.release.protein.prot&TraesFLD2A01G238400.1	Triticum_aestivum_arinalrfor.PGSBv2.0.pep.all.prot&TraesARI2A01G228000.1	Triticum_aestivum_norin61.PGSBv2.0.pep.all.prot&TraesNOR2A01G231800.1
fam419	Triticum_aestivum.IWGSC.pep.all.prot&TraesCS6D02G211600.1.cds1	Triticum_aestivum_mattis.PGSBv2.0.pep.all.prot&TraesSYM6D01G245200.1	Triticum_aestivum_jagger.PGSBv2.0.pep.all.prot&TraesJAG6D01G212300.1	Triticum_aestivum_claire.EIv1.1.pep.all.prot&TraesCLE_scaffold_047336_01G000200.1	Triticum_aestivum_stanley.PGSBv2.1.pep.all.prot&TraesSTA6D01G248500.1	Triticum_aestivum_robigus.EIv1.1.pep.all.prot&TraesROB_scaffold_158432_01G000100.1	Triticum_aestivum_paragon.EIv1.1.pep.all.prot&TraesPAR_scaffold_147607_01G000100.1	Triticum_aestivum_weebil.WeebilV1.pep.all.prot&TraesWEE_scaffold_150222_01G000100.1	Triticum_aestivum_lancer.PGSBv2.0.pep.all.prot&TraesLAC6D01G222900.1	Triticum_aestivum_julius.PGSBv2.0.pep.all.prot&TraesJUL6D01G246900.1	Triticum_aestivum_landmark.PGSBv2.0.pep.all.prot&TraesLDM6D01G246400.1	Triticum_aestivum_cadenza.EIv1.1.pep.all.prot&TraesCAD_scaffold_135659_01G000100.1	Triticum_aestivum_mace.PGSBv2.0.pep.all.prot&TraesMAC6D01G239700.1	fielder.release.protein.prot&TraesFLD6D01G269800.1	Triticum_aestivum_arinalrfor.PGSBv2.0.pep.all.prot&TraesARI6D01G243700.1	Triticum_aestivum_norin61.PGSBv2.0.pep.all.prot&TraesNOR6D01G243500.1
fam421	Triticum_aestivum.IWGSC.pep.all.prot&TraesCS2D02G459700.1	Triticum_aestivum_mattis.PGSBv2.0.pep.all.prot&TraesSYM2D01G498600.1	Triticum_aestivum_jagger.PGSBv2.0.pep.all.prot&TraesJAG2D01G501600.1	Triticum_aestivum_claire.EIv1.1.pep.all.prot&TraesCLE_scaffold_041115_01G000200.1	Triticum_aestivum_stanley.PGSBv2.1.pep.all.prot&TraesSTA2D01G499000.1	Triticum_aestivum_robigus.EIv1.1.pep.all.prot&TraesROB_scaffold_025022_01G000100.1	Triticum_aestivum_paragon.EIv1.1.pep.all.prot&TraesPAR_scaffold_059936_01G000100.1	Triticum_aestivum_weebil.WeebilV1.pep.all.prot&TraesWEE_scaffold_025353_01G000200.1	Triticum_aestivum_lancer.PGSBv2.0.pep.all.prot&TraesLAC2D01G504500.1	Triticum_aestivum_julius.PGSBv2.0.pep.all.prot&TraesJUL2D01G502000.1	Triticum_aestivum_landmark.PGSBv2.0.pep.all.prot&TraesLDM2D01G497800.1	Triticum_aestivum_cadenza.EIv1.1.pep.all.prot&TraesCAD_scaffold_084815_01G000100.1	Triticum_aestivum_mace.PGSBv2.0.pep.all.prot&TraesMAC2D01G499800.1	fielder.release.protein.prot&TraesFLD2D01G507900.1	Triticum_aestivum_arinalrfor.PGSBv2.0.pep.all.prot&TraesARI2D01G495700.1	Triticum_aestivum_norin61.PGSBv2.0.pep.all.prot&TraesNOR2D01G498700.1
fam425	Triticum_aestivum.IWGSC.pep.all.prot&TraesCS3D02G344600.1.cds1	Triticum_aestivum_mattis.PGSBv2.0.pep.all.prot&TraesSYM3D01G361000.1	Triticum_aestivum_jagger.PGSBv2.0.pep.all.prot&TraesJAG3D01G362700.1	Triticum_aestivum_claire.EIv1.1.pep.all.prot&TraesCLE_scaffold_022801_01G000100.1	Triticum_aestivum_stanley.PGSBv2.1.pep.all.prot&TraesSTA3D01G424800.1	Triticum_aestivum_robigus.EIv1.1.pep.all.prot&TraesROB_scaffold_101118_01G000100.1	Triticum_aestivum_paragon.EIv1.1.pep.all.prot&TraesPAR_scaffold_103104_01G000100.1	Triticum_aestivum_weebil.WeebilV1.pep.all.prot&TraesWEE_scaffold_111527_01G000100.1	Triticum_aestivum_lancer.PGSBv2.0.pep.all.prot&TraesLAC3D01G372000.1	Triticum_aestivum_julius.PGSBv2.0.pep.all.prot&TraesJUL3D01G373500.1	Triticum_aestivum_landmark.PGSBv2.0.pep.all.prot&TraesLDM3D01G405700.1	Triticum_aestivum_cadenza.EIv1.1.pep.all.prot&TraesCAD_scaffold_121688_01G000100.1	Triticum_aestivum_mace.PGSBv2.0.pep.all.prot&TraesMAC3D01G357500.1	fielder.release.protein.prot&TraesFLD3D01G412600.1	Triticum_aestivum_arinalrfor.PGSBv2.0.pep.all.prot&TraesARI3D01G363500.1	Triticum_aestivum_norin61.PGSBv2.0.pep.all.prot&TraesNOR3D01G370700.1
fam426	Triticum_aestivum.IWGSC.pep.all.prot&TraesCS4B02G296200.1	Triticum_aestivum_mattis.PGSBv2.0.pep.all.prot&TraesSYM4B01G317900.1	Triticum_aestivum_jagger.PGSBv2.0.pep.all.prot&TraesJAG4B01G317100.1	Triticum_aestivum_claire.EIv1.1.pep.all.prot&TraesCLE_scaffold_021179_01G000100.1	Triticum_aestivum_stanley.PGSBv2.1.pep.all.prot&TraesSTA4B01G318100.1	Triticum_aestivum_robigus.EIv1.1.pep.all.prot&TraesROB_scaffold_001926_01G000100.1	Triticum_aestivum_paragon.EIv1.1.pep.all.prot&TraesPAR_scaffold_002459_01G000100.1	Triticum_aestivum_weebil.WeebilV1.pep.all.prot&TraesWEE_scaffold_000730_01G000100.1	Triticum_aestivum_lancer.PGSBv2.0.pep.all.prot&TraesLAC4B01G319500.1	Triticum_aestivum_julius.PGSBv2.0.pep.all.prot&TraesJUL4B01G318300.1	Triticum_aestivum_landmark.PGSBv2.0.pep.all.prot&TraesLDM4B01G323200.1	Triticum_aestivum_cadenza.EIv1.1.pep.all.prot&TraesCAD_scaffold_005364_01G000100.1	Triticum_aestivum_mace.PGSBv2.0.pep.all.prot&TraesMAC4B01G319500.1	fielder.release.protein.prot&TraesFLD4B01G324000.1	Triticum_aestivum_arinalrfor.PGSBv2.0.pep.all.prot&TraesARI4B01G317800.1	Triticum_aestivum_norin61.PGSBv2.0.pep.all.prot&TraesNOR4B01G322600.1
fam427	Triticum_aestivum.IWGSC.pep.all.prot&TraesCS2A02G119900.1	Triticum_aestivum_mattis.PGSBv2.0.pep.all.prot&TraesSYM2A01G127700.1	Triticum_aestivum_jagger.PGSBv2.0.pep.all.prot&TraesJAG2A01G127800.1	Triticum_aestivum_claire.EIv1.1.pep.all.prot&TraesCLE_scaffold_024557_01G000200.1	Triticum_aestivum_stanley.PGSBv2.1.pep.all.prot&TraesSTA2A01G126900.1	Triticum_aestivum_robigus.EIv1.1.pep.all.prot&TraesROB_scaffold_022125_01G000400.1	Triticum_aestivum_paragon.EIv1.1.pep.all.prot&TraesPAR_scaffold_014138_01G000400.1	Triticum_aestivum_weebil.WeebilV1.pep.all.prot&TraesWEE_scaffold_046248_01G000100.1	Triticum_aestivum_lancer.PGSBv2.0.pep.all.prot&TraesLAC2A01G136500.1	Triticum_aestivum_julius.PGSBv2.0.pep.all.prot&TraesJUL2A01G136200.1	Triticum_aestivum_landmark.PGSBv2.0.pep.all.prot&TraesLDM2A01G133100.1	Triticum_aestivum_mace.PGSBv2.0.pep.all.prot&TraesMAC2A01G127300.1	fielder.release.protein.prot&TraesFLD2A01G146800.1	Triticum_aestivum_arinalrfor.PGSBv2.0.pep.all.prot&TraesARI2A01G136400.1	Triticum_aestivum_norin61.PGSBv2.0.pep.all.prot&TraesNOR2A01G136800.1
fam428	Triticum_aestivum.IWGSC.pep.all.prot&TraesCS5B02G197100.1	Triticum_aestivum_mattis.PGSBv2.0.pep.all.prot&TraesSYM7B01G401300.1	Triticum_aestivum_jagger.PGSBv2.0.pep.all.prot&TraesJAG5B01G209200.1	Triticum_aestivum_claire.EIv1.1.pep.all.prot&TraesCLE_scaffold_024593_01G000100.1	Triticum_aestivum_stanley.PGSBv2.1.pep.all.prot&TraesSTA5B01G215200.1	Triticum_aestivum_robigus.EIv1.1.pep.all.prot&TraesROB_scaffold_024349_01G000100.1	Triticum_aestivum_paragon.EIv1.1.pep.all.prot&TraesPAR_scaffold_023825_01G000100.1	Triticum_aestivum_weebil.WeebilV1.pep.all.prot&TraesWEE_scaffold_026861_01G000100.1	Triticum_aestivum_lancer.PGSBv2.0.pep.all.prot&TraesLAC5B01G213100.1	Triticum_aestivum_julius.PGSBv2.0.pep.all.prot&TraesJUL5B01G214500.1	Triticum_aestivum_landmark.PGSBv2.0.pep.all.prot&TraesLDM5B01G211200.1	Triticum_aestivum_cadenza.EIv1.1.pep.all.prot&TraesCAD_scaffold_020378_01G000100.1	Triticum_aestivum_mace.PGSBv2.0.pep.all.prot&TraesMAC5B01G214900.1	fielder.release.protein.prot&TraesFLD5B01G214000.1	Triticum_aestivum_arinalrfor.PGSBv2.0.pep.all.prot&TraesARI7B01G438500.1	Triticum_aestivum_norin61.PGSBv2.0.pep.all.prot&TraesNOR5B01G215700.1
fam430	Triticum_aestivum.IWGSC.pep.all.prot&TraesCS2B02G490300.1.cds1	Triticum_aestivum_mattis.PGSBv2.0.pep.all.prot&TraesSYM2B01G526300.1	Triticum_aestivum_jagger.PGSBv2.0.pep.all.prot&TraesJAG2B01G527800.1	Triticum_aestivum_claire.EIv1.1.pep.all.prot&TraesCLE_scaffold_012582_01G000200.1	Triticum_aestivum_stanley.PGSBv2.1.pep.all.prot&TraesSTA2B01G535300.1	Triticum_aestivum_robigus.EIv1.1.pep.all.prot&TraesROB_scaffold_006140_01G000400.1	Triticum_aestivum_paragon.EIv1.1.pep.all.prot&TraesPAR_scaffold_021697_01G000100.1	Triticum_aestivum_weebil.WeebilV1.pep.all.prot&TraesWEE_scaffold_010702_01G000100.1	Triticum_aestivum_lancer.PGSBv2.0.pep.all.prot&TraesLAC2B01G499100.1	Triticum_aestivum_julius.PGSBv2.0.pep.all.prot&TraesJUL2B01G525900.1	Triticum_aestivum_landmark.PGSBv2.0.pep.all.prot&TraesLDM2B01G522000.1	Triticum_aestivum_cadenza.EIv1.1.pep.all.prot&TraesCAD_scaffold_066509_01G000100.1	Triticum_aestivum_mace.PGSBv2.0.pep.all.prot&TraesMAC2B01G531100.1	fielder.release.protein.prot&TraesFLD2B01G529200.1	Triticum_aestivum_arinalrfor.PGSBv2.0.pep.all.prot&TraesARI2B01G532300.1	Triticum_aestivum_norin61.PGSBv2.0.pep.all.prot&TraesNOR2B01G534400.1
fam431	Triticum_aestivum.IWGSC.pep.all.prot&TraesCS1D02G080200.1	Triticum_aestivum_mattis.PGSBv2.0.pep.all.prot&TraesSYM1D01G093100.1	Triticum_aestivum_jagger.PGSBv2.0.pep.all.prot&TraesJAG1D01G088300.1	Triticum_aestivum_claire.EIv1.1.pep.all.prot&TraesCLE_scaffold_056254_01G000200.1	Triticum_aestivum_stanley.PGSBv2.1.pep.all.prot&TraesSTA1D01G093100.1	Triticum_aestivum_robigus.EIv1.1.pep.all.prot&TraesROB_scaffold_005056_01G000500.1	Triticum_aestivum_paragon.EIv1.1.pep.all.prot&TraesPAR_scaffold_041530_01G000100.1	Triticum_aestivum_weebil.WeebilV1.pep.all.prot&TraesWEE_scaffold_046524_01G000100.1	Triticum_aestivum_lancer.PGSBv2.0.pep.all.prot&TraesLAC1D01G093000.1	Triticum_aestivum_julius.PGSBv2.0.pep.all.prot&TraesJUL1D01G093400.1	Triticum_aestivum_landmark.PGSBv2.0.pep.all.prot&TraesLDM1D01G093100.1	Triticum_aestivum_cadenza.EIv1.1.pep.all.prot&TraesCAD_scaffold_038388_01G000100.1	Triticum_aestivum_mace.PGSBv2.0.pep.all.prot&TraesMAC1D01G090900.1	fielder.release.protein.prot&TraesFLD1D01G093600.1	Triticum_aestivum_arinalrfor.PGSBv2.0.pep.all.prot&TraesARI1D01G092900.1	Triticum_aestivum_norin61.PGSBv2.0.pep.all.prot&TraesNOR1D01G095500.1
fam434	Triticum_aestivum.IWGSC.pep.all.prot&TraesCS2A02G410400.1	Triticum_aestivum_mattis.PGSBv2.0.pep.all.prot&TraesSYM2A01G432300.1	Triticum_aestivum_jagger.PGSBv2.0.pep.all.prot&TraesJAG2A01G442800.1	Triticum_aestivum_claire.EIv1.1.pep.all.prot&TraesCLE_scaffold_087217_01G000100.1	Triticum_aestivum_stanley.PGSBv2.1.pep.all.prot&TraesSTA2A01G431500.1	Triticum_aestivum_robigus.EIv1.1.pep.all.prot&TraesROB_scaffold_135802_01G000100.1	Triticum_aestivum_paragon.EIv1.1.pep.all.prot&TraesPAR_scaffold_210437_01G000100.1	Triticum_aestivum_weebil.WeebilV1.pep.all.prot&TraesWEE_scaffold_028549_01G000300.1	Triticum_aestivum_lancer.PGSBv2.0.pep.all.prot&TraesLAC2A01G442000.1	Triticum_aestivum_julius.PGSBv2.0.pep.all.prot&TraesJUL2A01G443500.1	Triticum_aestivum_landmark.PGSBv2.0.pep.all.prot&TraesLDM2A01G442200.1	Triticum_aestivum_cadenza.EIv1.1.pep.all.prot&TraesCAD_scaffold_040824_01G000100.1	Triticum_aestivum_mace.PGSBv2.0.pep.all.prot&TraesMAC2A01G433600.1	fielder.release.protein.prot&TraesFLD2A01G453700.1	Triticum_aestivum_arinalrfor.PGSBv2.0.pep.all.prot&TraesARI2A01G442600.1	Triticum_aestivum_norin61.PGSBv2.0.pep.all.prot&TraesNOR2A01G445800.1
fam436	Triticum_aestivum.IWGSC.pep.all.prot&TraesCS7B02G324800.1	Triticum_aestivum_mattis.PGSBv2.0.pep.all.prot&TraesSYM7B01G634600.1	Triticum_aestivum_jagger.PGSBv2.0.pep.all.prot&TraesJAG7B01G350400.1	Triticum_aestivum_claire.EIv1.1.pep.all.prot&TraesCLE_scaffold_002459_01G000300.1	Triticum_aestivum_stanley.PGSBv2.1.pep.all.prot&TraesSTA7B01G353600.1	Triticum_aestivum_robigus.EIv1.1.pep.all.prot&TraesROB_scaffold_036807_01G000200.1	Triticum_aestivum_paragon.EIv1.1.pep.all.prot&TraesPAR_scaffold_012861_01G000200.1	Triticum_aestivum_weebil.WeebilV1.pep.all.prot&TraesWEE_scaffold_013563_01G000300.1	Triticum_aestivum_lancer.PGSBv2.0.pep.all.prot&TraesLAC7B01G349400.1	Triticum_aestivum_julius.PGSBv2.0.pep.all.prot&TraesJUL7B01G349200.1	Triticum_aestivum_landmark.PGSBv2.0.pep.all.prot&TraesLDM7B01G351900.1	Triticum_aestivum_cadenza.EIv1.1.pep.all.prot&TraesCAD_scaffold_017443_01G000300.1	Triticum_aestivum_mace.PGSBv2.0.pep.all.prot&TraesMAC7B01G348400.1	fielder.release.protein.prot&TraesFLD7B01G347700.1	Triticum_aestivum_arinalrfor.PGSBv2.0.pep.all.prot&TraesARI7B01G203700.1	Triticum_aestivum_norin61.PGSBv2.0.pep.all.prot&TraesNOR7B01G353000.1
fam440	Triticum_aestivum.IWGSC.pep.all.prot&TraesCS4A02G060600.1	Triticum_aestivum_mattis.PGSBv2.0.pep.all.prot&TraesSYM4A01G070800.1	Triticum_aestivum_jagger.PGSBv2.0.pep.all.prot&TraesJAG4A01G069200.1	Triticum_aestivum_claire.EIv1.1.pep.all.prot&TraesCLE_scaffold_001784_01G000300.1	Triticum_aestivum_stanley.PGSBv2.1.pep.all.prot&TraesSTA4A01G071700.1	Triticum_aestivum_robigus.EIv1.1.pep.all.prot&TraesROB_scaffold_109400_01G000100.1	Triticum_aestivum_paragon.EIv1.1.pep.all.prot&TraesPAR_scaffold_005324_01G000100.1	Triticum_aestivum_weebil.WeebilV1.pep.all.prot&TraesWEE_scaffold_030440_01G000300.1	Triticum_aestivum_lancer.PGSBv2.0.pep.all.prot&TraesLAC4A01G068700.1	Triticum_aestivum_julius.PGSBv2.0.pep.all.prot&TraesJUL4A01G070300.1	Triticum_aestivum_landmark.PGSBv2.0.pep.all.prot&TraesLDM4A01G069100.1	Triticum_aestivum_cadenza.EIv1.1.pep.all.prot&TraesCAD_scaffold_005498_01G000300.1	Triticum_aestivum_mace.PGSBv2.0.pep.all.prot&TraesMAC4A01G071500.1	fielder.release.protein.prot&TraesFLD4A01G069200.1	Triticum_aestivum_arinalrfor.PGSBv2.0.pep.all.prot&TraesARI4A01G071200.1	Triticum_aestivum_norin61.PGSBv2.0.pep.all.prot&TraesNOR4A01G069300.1
fam441	Triticum_aestivum.IWGSC.pep.all.prot&TraesCS6A02G358600.1	Triticum_aestivum_mattis.PGSBv2.0.pep.all.prot&TraesSYM6A01G384200.1	Triticum_aestivum_jagger.PGSBv2.0.pep.all.prot&TraesJAG6A01G373800.1	Triticum_aestivum_claire.EIv1.1.pep.all.prot&TraesCLE_scaffold_021099_01G000100.1	Triticum_aestivum_stanley.PGSBv2.1.pep.all.prot&TraesSTA6A01G385300.1	Triticum_aestivum_robigus.EIv1.1.pep.all.prot&TraesROB_scaffold_018872_01G000200.1	Triticum_aestivum_paragon.EIv1.1.pep.all.prot&TraesPAR_scaffold_016241_01G000200.1	Triticum_aestivum_weebil.WeebilV1.pep.all.prot&TraesWEE_scaffold_113279_01G000100.1	Triticum_aestivum_lancer.PGSBv2.0.pep.all.prot&TraesLAC6A01G386400.1	Triticum_aestivum_julius.PGSBv2.0.pep.all.prot&TraesJUL6A01G388000.1	Triticum_aestivum_landmark.PGSBv2.0.pep.all.prot&TraesLDM6A01G383800.1	Triticum_aestivum_mace.PGSBv2.0.pep.all.prot&TraesMAC6A01G386700.1	fielder.release.protein.prot&TraesFLD6A01G399600.1	Triticum_aestivum_arinalrfor.PGSBv2.0.pep.all.prot&TraesARI6A01G383400.1	Triticum_aestivum_norin61.PGSBv2.0.pep.all.prot&TraesNOR6A01G390600.1
fam445	Triticum_aestivum.IWGSC.pep.all.prot&TraesCS5D02G068000.1.cds1	Triticum_aestivum_mattis.PGSBv2.0.pep.all.prot&TraesSYM5D01G077400.1	Triticum_aestivum_jagger.PGSBv2.0.pep.all.prot&TraesJAG5D01G078300.1	Triticum_aestivum_claire.EIv1.1.pep.all.prot&TraesCLE_scaffold_085469_01G000100.1	Triticum_aestivum_stanley.PGSBv2.1.pep.all.prot&TraesSTA5D01G077300.1	Triticum_aestivum_robigus.EIv1.1.pep.all.prot&TraesROB_scaffold_089274_01G000100.1	Triticum_aestivum_paragon.EIv1.1.pep.all.prot&TraesPAR_scaffold_085205_01G000200.1	Triticum_aestivum_weebil.WeebilV1.pep.all.prot&TraesWEE_scaffold_153179_01G000100.1	Triticum_aestivum_lancer.PGSBv2.0.pep.all.prot&TraesLAC5D01G075900.1	Triticum_aestivum_julius.PGSBv2.0.pep.all.prot&TraesJUL5D01G077600.1	Triticum_aestivum_landmark.PGSBv2.0.pep.all.prot&TraesLDM5D01G076800.1	Triticum_aestivum_cadenza.EIv1.1.pep.all.prot&TraesCAD_scaffold_085316_01G000200.1	Triticum_aestivum_mace.PGSBv2.0.pep.all.prot&TraesMAC5D01G075900.1	fielder.release.protein.prot&TraesFLD5D01G077700.1	Triticum_aestivum_arinalrfor.PGSBv2.0.pep.all.prot&TraesARI5D01G077500.1	Triticum_aestivum_norin61.PGSBv2.0.pep.all.prot&TraesNOR5D01G075900.1
fam446	Triticum_aestivum.IWGSC.pep.all.prot&TraesCS7D02G066100.1	Triticum_aestivum_mattis.PGSBv2.0.pep.all.prot&TraesSYM7D01G075100.1	Triticum_aestivum_jagger.PGSBv2.0.pep.all.prot&TraesJAG7D01G077000.1	Triticum_aestivum_claire.EIv1.1.pep.all.prot&TraesCLE_scaffold_125918_01G000100.1	Triticum_aestivum_stanley.PGSBv2.1.pep.all.prot&TraesSTA7D01G076900.1	Triticum_aestivum_robigus.EIv1.1.pep.all.prot&TraesROB_scaffold_112015_01G000100.1	Triticum_aestivum_paragon.EIv1.1.pep.all.prot&TraesPAR_scaffold_118118_01G000100.1	Triticum_aestivum_weebil.WeebilV1.pep.all.prot&TraesWEE_scaffold_090178_01G000100.1	Triticum_aestivum_lancer.PGSBv2.0.pep.all.prot&TraesLAC7D01G075900.1	Triticum_aestivum_julius.PGSBv2.0.pep.all.prot&TraesJUL7D01G079300.1	Triticum_aestivum_landmark.PGSBv2.0.pep.all.prot&TraesLDM7D01G076700.1	Triticum_aestivum_cadenza.EIv1.1.pep.all.prot&TraesCAD_scaffold_104468_01G000100.1	Triticum_aestivum_mace.PGSBv2.0.pep.all.prot&TraesMAC7D01G076600.1	fielder.release.protein.prot&TraesFLD7D01G083400.1	Triticum_aestivum_arinalrfor.PGSBv2.0.pep.all.prot&TraesARI7D01G075300.1	Triticum_aestivum_norin61.PGSBv2.0.pep.all.prot&TraesNOR7D01G078000.1
fam448	Triticum_aestivum.IWGSC.pep.all.prot&TraesCS2A02G453500.1.cds1	Triticum_aestivum_mattis.PGSBv2.0.pep.all.prot&TraesSYM2A01G476400.1	Triticum_aestivum_jagger.PGSBv2.0.pep.all.prot&TraesJAG2A01G487600.1	Triticum_aestivum_claire.EIv1.1.pep.all.prot&TraesCLE_scaffold_054509_01G000200.1	Triticum_aestivum_stanley.PGSBv2.1.pep.all.prot&TraesSTA2A01G476300.1	Triticum_aestivum_robigus.EIv1.1.pep.all.prot&TraesROB_scaffold_055851_01G000200.1	Triticum_aestivum_weebil.WeebilV1.pep.all.prot&TraesWEE_scaffold_044003_01G000300.1	Triticum_aestivum_lancer.PGSBv2.0.pep.all.prot&TraesLAC2A01G488300.1	Triticum_aestivum_julius.PGSBv2.0.pep.all.prot&TraesJUL2A01G487300.1	Triticum_aestivum_landmark.PGSBv2.0.pep.all.prot&TraesLDM2A01G486700.1	Triticum_aestivum_cadenza.EIv1.1.pep.all.prot&TraesCAD_scaffold_046553_01G000200.1	Triticum_aestivum_mace.PGSBv2.0.pep.all.prot&TraesMAC2A01G478600.1	fielder.release.protein.prot&TraesFLD2A01G498800.1	Triticum_aestivum_arinalrfor.PGSBv2.0.pep.all.prot&TraesARI2A01G488000.1	Triticum_aestivum_norin61.PGSBv2.0.pep.all.prot&TraesNOR2A01G491200.1
fam452	Triticum_aestivum.IWGSC.pep.all.prot&TraesCS3A02G101400.1.cds1	Triticum_aestivum_mattis.PGSBv2.0.pep.all.prot&TraesSYM3A01G114100.1	Triticum_aestivum_jagger.PGSBv2.0.pep.all.prot&TraesJAG3A01G114500.1	Triticum_aestivum_claire.EIv1.1.pep.all.prot&TraesCLE_scaffold_225820_01G000100.1	Triticum_aestivum_stanley.PGSBv2.1.pep.all.prot&TraesSTA3A01G110100.1	Triticum_aestivum_robigus.EIv1.1.pep.all.prot&TraesROB_scaffold_107378_01G000200.1	Triticum_aestivum_paragon.EIv1.1.pep.all.prot&TraesPAR_scaffold_069957_01G000200.1	Triticum_aestivum_weebil.WeebilV1.pep.all.prot&TraesWEE_scaffold_111205_01G000200.1	Triticum_aestivum_lancer.PGSBv2.0.pep.all.prot&TraesLAC3A01G111000.1	Triticum_aestivum_julius.PGSBv2.0.pep.all.prot&TraesJUL3A01G112600.1	Triticum_aestivum_landmark.PGSBv2.0.pep.all.prot&TraesLDM3A01G111100.1	Triticum_aestivum_cadenza.EIv1.1.pep.all.prot&TraesCAD_scaffold_092234_01G000200.1	Triticum_aestivum_mace.PGSBv2.0.pep.all.prot&TraesMAC3A01G105100.1	fielder.release.protein.prot&TraesFLD3A01G108800.1	Triticum_aestivum_arinalrfor.PGSBv2.0.pep.all.prot&TraesARI3A01G111200.1	Triticum_aestivum_norin61.PGSBv2.0.pep.all.prot&TraesNOR3A01G112100.1
fam453	Triticum_aestivum.IWGSC.pep.all.prot&TraesCS1A02G286600.1.cds1	Triticum_aestivum_mattis.PGSBv2.0.pep.all.prot&TraesSYM1A01G304100.1	Triticum_aestivum_jagger.PGSBv2.0.pep.all.prot&TraesJAG1A01G308300.1	Triticum_aestivum_claire.EIv1.1.pep.all.prot&TraesCLE_scaffold_151617_01G000100.1	Triticum_aestivum_stanley.PGSBv2.1.pep.all.prot&TraesSTA1A01G303500.1	Triticum_aestivum_robigus.EIv1.1.pep.all.prot&TraesROB_scaffold_057547_01G000100.1	Triticum_aestivum_paragon.EIv1.1.pep.all.prot&TraesPAR_scaffold_102046_01G000100.1	Triticum_aestivum_weebil.WeebilV1.pep.all.prot&TraesWEE_scaffold_029724_01G000400.1	Triticum_aestivum_lancer.PGSBv2.0.pep.all.prot&TraesLAC1A01G309200.1	Triticum_aestivum_julius.PGSBv2.0.pep.all.prot&TraesJUL1A01G306000.1	Triticum_aestivum_landmark.PGSBv2.0.pep.all.prot&TraesLDM1A01G305600.1	Triticum_aestivum_cadenza.EIv1.1.pep.all.prot&TraesCAD_scaffold_024985_01G000100.1	Triticum_aestivum_mace.PGSBv2.0.pep.all.prot&TraesMAC1A01G306500.1	fielder.release.protein.prot&TraesFLD1A01G319100.1	Triticum_aestivum_arinalrfor.PGSBv2.0.pep.all.prot&TraesARI1A01G301600.1	Triticum_aestivum_norin61.PGSBv2.0.pep.all.prot&TraesNOR1A01G307100.1
fam454	Triticum_aestivum.IWGSC.pep.all.prot&TraesCS7D02G215700.1	Triticum_aestivum_mattis.PGSBv2.0.pep.all.prot&TraesSYM7D01G238600.1	Triticum_aestivum_jagger.PGSBv2.0.pep.all.prot&TraesJAG7D01G242200.1	Triticum_aestivum_claire.EIv1.1.pep.all.prot&TraesCLE_scaffold_015321_01G000200.1	Triticum_aestivum_stanley.PGSBv2.1.pep.all.prot&TraesSTA7D01G241400.1	Triticum_aestivum_robigus.EIv1.1.pep.all.prot&TraesROB_scaffold_279297_01G000100.1	Triticum_aestivum_paragon.EIv1.1.pep.all.prot&TraesPAR_scaffold_035407_01G000200.1	Triticum_aestivum_weebil.WeebilV1.pep.all.prot&TraesWEE_scaffold_022056_01G000200.1	Triticum_aestivum_lancer.PGSBv2.0.pep.all.prot&TraesLAC7D01G241000.1	Triticum_aestivum_julius.PGSBv2.0.pep.all.prot&TraesJUL7D01G242700.1	Triticum_aestivum_landmark.PGSBv2.0.pep.all.prot&TraesLDM7D01G241300.1	Triticum_aestivum_cadenza.EIv1.1.pep.all.prot&TraesCAD_scaffold_082729_01G000100.1	Triticum_aestivum_mace.PGSBv2.0.pep.all.prot&TraesMAC7D01G242000.1	fielder.release.protein.prot&TraesFLD7D01G247900.1	Triticum_aestivum_arinalrfor.PGSBv2.0.pep.all.prot&TraesARI7D01G238400.1	Triticum_aestivum_norin61.PGSBv2.0.pep.all.prot&TraesNOR7D01G243800.1
fam455	Triticum_aestivum.IWGSC.pep.all.prot&TraesCS5B02G427900.1	Triticum_aestivum_mattis.PGSBv2.0.pep.all.prot&TraesSYM7B01G156600.1	Triticum_aestivum_jagger.PGSBv2.0.pep.all.prot&TraesJAG5B01G457500.1	Triticum_aestivum_claire.EIv1.1.pep.all.prot&TraesCLE_scaffold_051665_01G000300.1	Triticum_aestivum_stanley.PGSBv2.1.pep.all.prot&TraesSTA5B01G463200.1	Triticum_aestivum_robigus.EIv1.1.pep.all.prot&TraesROB_scaffold_030784_01G000400.1	Triticum_aestivum_paragon.EIv1.1.pep.all.prot&TraesPAR_scaffold_019613_01G000200.1	Triticum_aestivum_weebil.WeebilV1.pep.all.prot&TraesWEE_scaffold_049093_01G000200.1	Triticum_aestivum_lancer.PGSBv2.0.pep.all.prot&TraesLAC5B01G462700.1	Triticum_aestivum_julius.PGSBv2.0.pep.all.prot&TraesJUL5B01G462400.1	Triticum_aestivum_landmark.PGSBv2.0.pep.all.prot&TraesLDM5B01G460800.1	Triticum_aestivum_cadenza.EIv1.1.pep.all.prot&TraesCAD_scaffold_004007_01G000300.1	Triticum_aestivum_mace.PGSBv2.0.pep.all.prot&TraesMAC5B01G459100.1	fielder.release.protein.prot&TraesFLD5B01G464300.1	Triticum_aestivum_arinalrfor.PGSBv2.0.pep.all.prot&TraesARI7B01G682800.1	Triticum_aestivum_norin61.PGSBv2.0.pep.all.prot&TraesNOR5B01G465900.1
fam456	Triticum_aestivum.IWGSC.pep.all.prot&TraesCS3D02G419100.1	Triticum_aestivum_mattis.PGSBv2.0.pep.all.prot&TraesSYM3D01G440300.1	Triticum_aestivum_jagger.PGSBv2.0.pep.all.prot&TraesJAG3D01G441800.1	Triticum_aestivum_claire.EIv1.1.pep.all.prot&TraesCLE_scaffold_024913_01G000200.1	Triticum_aestivum_stanley.PGSBv2.1.pep.all.prot&TraesSTA3D01G467900.1	Triticum_aestivum_robigus.EIv1.1.pep.all.prot&TraesROB_scaffold_005331_01G000500.1	Triticum_aestivum_paragon.EIv1.1.pep.all.prot&TraesPAR_scaffold_017594_01G000300.1	Triticum_aestivum_weebil.WeebilV1.pep.all.prot&TraesWEE_scaffold_006472_01G000400.1	Triticum_aestivum_lancer.PGSBv2.0.pep.all.prot&TraesLAC3D01G450900.1	Triticum_aestivum_julius.PGSBv2.0.pep.all.prot&TraesJUL3D01G453500.1	Triticum_aestivum_landmark.PGSBv2.0.pep.all.prot&TraesLDM3D01G449100.1	Triticum_aestivum_cadenza.EIv1.1.pep.all.prot&TraesCAD_scaffold_063819_01G000300.1	Triticum_aestivum_mace.PGSBv2.0.pep.all.prot&TraesMAC3D01G436600.1	fielder.release.protein.prot&TraesFLD3D01G455700.1	Triticum_aestivum_arinalrfor.PGSBv2.0.pep.all.prot&TraesARI3D01G442700.1	Triticum_aestivum_norin61.PGSBv2.0.pep.all.prot&TraesNOR3D01G449300.1
fam457	Triticum_aestivum.IWGSC.pep.all.prot&TraesCS3A02G379600.1	Triticum_aestivum_mattis.PGSBv2.0.pep.all.prot&TraesSYM3A01G408600.1	Triticum_aestivum_jagger.PGSBv2.0.pep.all.prot&TraesJAG3A01G409900.1	Triticum_aestivum_claire.EIv1.1.pep.all.prot&TraesCLE_scaffold_041162_01G000100.1	Triticum_aestivum_stanley.PGSBv2.1.pep.all.prot&TraesSTA3A01G405900.1	Triticum_aestivum_robigus.EIv1.1.pep.all.prot&TraesROB_scaffold_036007_01G000200.1	Triticum_aestivum_paragon.EIv1.1.pep.all.prot&TraesPAR_scaffold_074161_01G000200.1	Triticum_aestivum_weebil.WeebilV1.pep.all.prot&TraesWEE_scaffold_027788_01G000100.1	Triticum_aestivum_lancer.PGSBv2.0.pep.all.prot&TraesLAC3A01G405600.1	Triticum_aestivum_julius.PGSBv2.0.pep.all.prot&TraesJUL3A01G406900.1	Triticum_aestivum_landmark.PGSBv2.0.pep.all.prot&TraesLDM3A01G406300.1	Triticum_aestivum_cadenza.EIv1.1.pep.all.prot&TraesCAD_scaffold_037300_01G000200.1	Triticum_aestivum_mace.PGSBv2.0.pep.all.prot&TraesMAC3A01G400000.1	fielder.release.protein.prot&TraesFLD3A01G404000.1	Triticum_aestivum_arinalrfor.PGSBv2.0.pep.all.prot&TraesARI3A01G405800.1	Triticum_aestivum_norin61.PGSBv2.0.pep.all.prot&TraesNOR3A01G407500.1
fam458	Triticum_aestivum.IWGSC.pep.all.prot&TraesCS7D02G107300.1	Triticum_aestivum_mattis.PGSBv2.0.pep.all.prot&TraesSYM7D01G120600.1	Triticum_aestivum_jagger.PGSBv2.0.pep.all.prot&TraesJAG7D01G123700.1	Triticum_aestivum_claire.EIv1.1.pep.all.prot&TraesCLE_scaffold_079897_01G000100.1	Triticum_aestivum_stanley.PGSBv2.1.pep.all.prot&TraesSTA7D01G123000.1	Triticum_aestivum_robigus.EIv1.1.pep.all.prot&TraesROB_scaffold_081013_01G000500.1	Triticum_aestivum_paragon.EIv1.1.pep.all.prot&TraesPAR_scaffold_080122_01G000100.1	Triticum_aestivum_weebil.WeebilV1.pep.all.prot&TraesWEE_scaffold_176185_01G000100.1	Triticum_aestivum_lancer.PGSBv2.0.pep.all.prot&TraesLAC7D01G122200.1	Triticum_aestivum_julius.PGSBv2.0.pep.all.prot&TraesJUL7D01G123900.1	Triticum_aestivum_landmark.PGSBv2.0.pep.all.prot&TraesLDM7D01G122200.1	Triticum_aestivum_cadenza.EIv1.1.pep.all.prot&TraesCAD_scaffold_080056_01G000500.1	Triticum_aestivum_mace.PGSBv2.0.pep.all.prot&TraesMAC7D01G122300.1	fielder.release.protein.prot&TraesFLD7D01G129900.1	Triticum_aestivum_norin61.PGSBv2.0.pep.all.prot&TraesNOR7D01G123900.1
fam459	Triticum_aestivum.IWGSC.pep.all.prot&TraesCS6D02G222300.1	Triticum_aestivum_mattis.PGSBv2.0.pep.all.prot&TraesSYM6D01G256300.1	Triticum_aestivum_jagger.PGSBv2.0.pep.all.prot&TraesJAG6D01G223400.1	Triticum_aestivum_claire.EIv1.1.pep.all.prot&TraesCLE_scaffold_019386_01G000100.1	Triticum_aestivum_stanley.PGSBv2.1.pep.all.prot&TraesSTA6D01G259700.1	Triticum_aestivum_robigus.EIv1.1.pep.all.prot&TraesROB_scaffold_016371_01G000100.1	Triticum_aestivum_paragon.EIv1.1.pep.all.prot&TraesPAR_scaffold_022004_01G000100.1	Triticum_aestivum_weebil.WeebilV1.pep.all.prot&TraesWEE_scaffold_001778_01G000700.1	Triticum_aestivum_lancer.PGSBv2.0.pep.all.prot&TraesLAC6D01G234300.1	Triticum_aestivum_julius.PGSBv2.0.pep.all.prot&TraesJUL6D01G257900.1	Triticum_aestivum_landmark.PGSBv2.0.pep.all.prot&TraesLDM6D01G257700.1	Triticum_aestivum_cadenza.EIv1.1.pep.all.prot&TraesCAD_scaffold_027683_01G000100.1	Triticum_aestivum_mace.PGSBv2.0.pep.all.prot&TraesMAC6D01G250700.1	fielder.release.protein.prot&TraesFLD6D01G281100.1	Triticum_aestivum_arinalrfor.PGSBv2.0.pep.all.prot&TraesARI6D01G254700.1	Triticum_aestivum_norin61.PGSBv2.0.pep.all.prot&TraesNOR6D01G254600.1
fam465	Triticum_aestivum.IWGSC.pep.all.prot&TraesCS4D02G295200.1	Triticum_aestivum_mattis.PGSBv2.0.pep.all.prot&TraesSYM4D01G314500.1	Triticum_aestivum_jagger.PGSBv2.0.pep.all.prot&TraesJAG4D01G314500.1	Triticum_aestivum_claire.EIv1.1.pep.all.prot&TraesCLE_scaffold_056729_01G000200.1	Triticum_aestivum_stanley.PGSBv2.1.pep.all.prot&TraesSTA4D01G315400.1	Triticum_aestivum_robigus.EIv1.1.pep.all.prot&TraesROB_scaffold_058752_01G000100.1	Triticum_aestivum_paragon.EIv1.1.pep.all.prot&TraesPAR_scaffold_057361_01G000200.1	Triticum_aestivum_weebil.WeebilV1.pep.all.prot&TraesWEE_scaffold_054632_01G000100.1	Triticum_aestivum_lancer.PGSBv2.0.pep.all.prot&TraesLAC4D01G316100.1	Triticum_aestivum_julius.PGSBv2.0.pep.all.prot&TraesJUL4D01G313300.1	Triticum_aestivum_landmark.PGSBv2.0.pep.all.prot&TraesLDM4D01G312800.1	Triticum_aestivum_cadenza.EIv1.1.pep.all.prot&TraesCAD_scaffold_058954_01G000200.1	Triticum_aestivum_mace.PGSBv2.0.pep.all.prot&TraesMAC4D01G315200.1	fielder.release.protein.prot&TraesFLD4D01G314600.1	Triticum_aestivum_arinalrfor.PGSBv2.0.pep.all.prot&TraesARI4D01G315500.1	Triticum_aestivum_norin61.PGSBv2.0.pep.all.prot&TraesNOR4D01G316600.1
fam467	Triticum_aestivum.IWGSC.pep.all.prot&TraesCS6B02G127400.1.cds1	Triticum_aestivum_mattis.PGSBv2.0.pep.all.prot&TraesSYM6B01G145600.1	Triticum_aestivum_jagger.PGSBv2.0.pep.all.prot&TraesJAG6B01G141100.1	Triticum_aestivum_claire.EIv1.1.pep.all.prot&TraesCLE_scaffold_049797_01G000100.1	Triticum_aestivum_stanley.PGSBv2.1.pep.all.prot&TraesSTA6B01G142800.1	Triticum_aestivum_robigus.EIv1.1.pep.all.prot&TraesROB_scaffold_025852_01G000100.1	Triticum_aestivum_paragon.EIv1.1.pep.all.prot&TraesPAR_scaffold_039435_01G000100.1	Triticum_aestivum_weebil.WeebilV1.pep.all.prot&TraesWEE_scaffold_011306_01G000400.1	Triticum_aestivum_lancer.PGSBv2.0.pep.all.prot&TraesLAC6B01G138800.1	Triticum_aestivum_julius.PGSBv2.0.pep.all.prot&TraesJUL6B01G149600.1	Triticum_aestivum_landmark.PGSBv2.0.pep.all.prot&TraesLDM6B01G139900.1	Triticum_aestivum_cadenza.EIv1.1.pep.all.prot&TraesCAD_scaffold_108985_01G000100.1	Triticum_aestivum_mace.PGSBv2.0.pep.all.prot&TraesMAC6B01G144600.1	fielder.release.protein.prot&TraesFLD6B01G147200.1	Triticum_aestivum_arinalrfor.PGSBv2.0.pep.all.prot&TraesARI6B01G146000.1	Triticum_aestivum_norin61.PGSBv2.0.pep.all.prot&TraesNOR6B01G142300.1
fam469	Triticum_aestivum.IWGSC.pep.all.prot&TraesCS5B02G405000.1	Triticum_aestivum_mattis.PGSBv2.0.pep.all.prot&TraesSYM7B01G180100.1	Triticum_aestivum_jagger.PGSBv2.0.pep.all.prot&TraesJAG5B01G433500.1	Triticum_aestivum_claire.EIv1.1.pep.all.prot&TraesCLE_scaffold_073938_01G000100.1	Triticum_aestivum_robigus.EIv1.1.pep.all.prot&TraesROB_scaffold_001597_01G000600.1	Triticum_aestivum_paragon.EIv1.1.pep.all.prot&TraesPAR_scaffold_004000_01G000600.1	Triticum_aestivum_weebil.WeebilV1.pep.all.prot&TraesWEE_scaffold_015453_01G000500.1	Triticum_aestivum_lancer.PGSBv2.0.pep.all.prot&TraesLAC5B01G439300.1	Triticum_aestivum_julius.PGSBv2.0.pep.all.prot&TraesJUL5B01G438600.1	Triticum_aestivum_landmark.PGSBv2.0.pep.all.prot&TraesLDM5B01G436400.1	Triticum_aestivum_cadenza.EIv1.1.pep.all.prot&TraesCAD_scaffold_019946_01G000100.1	Triticum_aestivum_mace.PGSBv2.0.pep.all.prot&TraesMAC5B01G435500.1	fielder.release.protein.prot&TraesFLD5B01G439900.1	Triticum_aestivum_arinalrfor.PGSBv2.0.pep.all.prot&TraesARI7B01G658600.1	Triticum_aestivum_norin61.PGSBv2.0.pep.all.prot&TraesNOR5B01G441900.1
fam471	Triticum_aestivum.IWGSC.pep.all.prot&TraesCS1D02G286000.1	Triticum_aestivum_mattis.PGSBv2.0.pep.all.prot&TraesSYM1D01G312100.1	Triticum_aestivum_jagger.PGSBv2.0.pep.all.prot&TraesJAG1D01G307300.1	Triticum_aestivum_claire.EIv1.1.pep.all.prot&TraesCLE_scaffold_031319_01G000200.1	Triticum_aestivum_stanley.PGSBv2.1.pep.all.prot&TraesSTA1D01G313700.1	Triticum_aestivum_robigus.EIv1.1.pep.all.prot&TraesROB_scaffold_143134_01G000100.1	Triticum_aestivum_paragon.EIv1.1.pep.all.prot&TraesPAR_scaffold_062916_01G000200.1	Triticum_aestivum_weebil.WeebilV1.pep.all.prot&TraesWEE_scaffold_061194_01G000200.1	Triticum_aestivum_lancer.PGSBv2.0.pep.all.prot&TraesLAC1D01G313200.1	Triticum_aestivum_julius.PGSBv2.0.pep.all.prot&TraesJUL1D01G314900.1	Triticum_aestivum_landmark.PGSBv2.0.pep.all.prot&TraesLDM1D01G316000.1	Triticum_aestivum_cadenza.EIv1.1.pep.all.prot&TraesCAD_scaffold_052369_01G000200.1	Triticum_aestivum_mace.PGSBv2.0.pep.all.prot&TraesMAC1D01G310100.1	fielder.release.protein.prot&TraesFLD1D01G311500.1	Triticum_aestivum_arinalrfor.PGSBv2.0.pep.all.prot&TraesARI1D01G314700.1	Triticum_aestivum_norin61.PGSBv2.0.pep.all.prot&TraesNOR1D01G317900.1
fam473	Triticum_aestivum.IWGSC.pep.all.prot&TraesCS4A02G134400.1	Triticum_aestivum_mattis.PGSBv2.0.pep.all.prot&TraesSYM4A01G139500.1	Triticum_aestivum_jagger.PGSBv2.0.pep.all.prot&TraesJAG4A01G139100.1	Triticum_aestivum_claire.EIv1.1.pep.all.prot&TraesCLE_scaffold_147793_01G000100.1	Triticum_aestivum_stanley.PGSBv2.1.pep.all.prot&TraesSTA4A01G141400.1	Triticum_aestivum_robigus.EIv1.1.pep.all.prot&TraesROB_scaffold_131781_01G000100.1	Triticum_aestivum_paragon.EIv1.1.pep.all.prot&TraesPAR_scaffold_147377_01G000100.1	Triticum_aestivum_weebil.WeebilV1.pep.all.prot&TraesWEE_scaffold_156680_01G000100.1	Triticum_aestivum_lancer.PGSBv2.0.pep.all.prot&TraesLAC4A01G137600.1	Triticum_aestivum_julius.PGSBv2.0.pep.all.prot&TraesJUL4A01G138800.1	Triticum_aestivum_landmark.PGSBv2.0.pep.all.prot&TraesLDM4A01G138500.1	Triticum_aestivum_cadenza.EIv1.1.pep.all.prot&TraesCAD_scaffold_126312_01G000100.1	Triticum_aestivum_mace.PGSBv2.0.pep.all.prot&TraesMAC4A01G140300.1	fielder.release.protein.prot&TraesFLD4A01G137900.1	Triticum_aestivum_arinalrfor.PGSBv2.0.pep.all.prot&TraesARI4A01G140200.1	Triticum_aestivum_norin61.PGSBv2.0.pep.all.prot&TraesNOR4A01G138900.1
fam476	Triticum_aestivum.IWGSC.pep.all.prot&TraesCS1B02G226800.1	Triticum_aestivum_mattis.PGSBv2.0.pep.all.prot&TraesSYM1B01G239200.1	Triticum_aestivum_jagger.PGSBv2.0.pep.all.prot&TraesJAG1B01G246900.1	Triticum_aestivum_claire.EIv1.1.pep.all.prot&TraesCLE_scaffold_046698_01G000100.1	Triticum_aestivum_stanley.PGSBv2.1.pep.all.prot&TraesSTA1B01G241700.1	Triticum_aestivum_robigus.EIv1.1.pep.all.prot&TraesROB_scaffold_000026_01G000300.1	Triticum_aestivum_paragon.EIv1.1.pep.all.prot&TraesPAR_scaffold_020435_01G000100.1	Triticum_aestivum_weebil.WeebilV1.pep.all.prot&TraesWEE_scaffold_046598_01G000100.1	Triticum_aestivum_lancer.PGSBv2.0.pep.all.prot&TraesLAC1B01G246000.1	Triticum_aestivum_julius.PGSBv2.0.pep.all.prot&TraesJUL1B01G243600.1	Triticum_aestivum_landmark.PGSBv2.0.pep.all.prot&TraesLDM1B01G241100.1	Triticum_aestivum_cadenza.EIv1.1.pep.all.prot&TraesCAD_scaffold_000327_01G000100.1	Triticum_aestivum_mace.PGSBv2.0.pep.all.prot&TraesMAC1B01G245000.1	fielder.release.protein.prot&TraesFLD1B01G249300.1	Triticum_aestivum_arinalrfor.PGSBv2.0.pep.all.prot&TraesARI1B01G240300.1	Triticum_aestivum_norin61.PGSBv2.0.pep.all.prot&TraesNOR1B01G248000.1
fam477	Triticum_aestivum.IWGSC.pep.all.prot&TraesCS1B02G276500.1	Triticum_aestivum_mattis.PGSBv2.0.pep.all.prot&TraesSYM1B01G291600.1	Triticum_aestivum_jagger.PGSBv2.0.pep.all.prot&TraesJAG1B01G299800.1	Triticum_aestivum_claire.EIv1.1.pep.all.prot&TraesCLE_scaffold_001970_01G000100.1	Triticum_aestivum_stanley.PGSBv2.1.pep.all.prot&TraesSTA1B01G295000.1	Triticum_aestivum_robigus.EIv1.1.pep.all.prot&TraesROB_scaffold_002750_01G000100.1	Triticum_aestivum_paragon.EIv1.1.pep.all.prot&TraesPAR_scaffold_001990_01G000500.1	Triticum_aestivum_weebil.WeebilV1.pep.all.prot&TraesWEE_scaffold_006795_01G000100.1	Triticum_aestivum_lancer.PGSBv2.0.pep.all.prot&TraesLAC1B01G298500.1	Triticum_aestivum_julius.PGSBv2.0.pep.all.prot&TraesJUL1B01G296600.1	Triticum_aestivum_landmark.PGSBv2.0.pep.all.prot&TraesLDM1B01G294100.1	Triticum_aestivum_cadenza.EIv1.1.pep.all.prot&TraesCAD_scaffold_022764_01G000100.1	Triticum_aestivum_mace.PGSBv2.0.pep.all.prot&TraesMAC1B01G296800.1	fielder.release.protein.prot&TraesFLD1B01G302000.1	Triticum_aestivum_arinalrfor.PGSBv2.0.pep.all.prot&TraesARI1B01G293300.1	Triticum_aestivum_norin61.PGSBv2.0.pep.all.prot&TraesNOR1B01G300700.1
fam479	Triticum_aestivum.IWGSC.pep.all.prot&TraesCS5D02G262400.1	Triticum_aestivum_mattis.PGSBv2.0.pep.all.prot&TraesSYM5D01G284500.1	Triticum_aestivum_jagger.PGSBv2.0.pep.all.prot&TraesJAG5D01G282300.1	Triticum_aestivum_claire.EIv1.1.pep.all.prot&TraesCLE_scaffold_030295_01G000300.1	Triticum_aestivum_stanley.PGSBv2.1.pep.all.prot&TraesSTA5D01G284700.1	Triticum_aestivum_robigus.EIv1.1.pep.all.prot&TraesROB_scaffold_024780_01G000100.1	Triticum_aestivum_paragon.EIv1.1.pep.all.prot&TraesPAR_scaffold_065807_01G000100.1	Triticum_aestivum_weebil.WeebilV1.pep.all.prot&TraesWEE_scaffold_167312_01G000100.1	Triticum_aestivum_lancer.PGSBv2.0.pep.all.prot&TraesLAC5D01G283100.1	Triticum_aestivum_julius.PGSBv2.0.pep.all.prot&TraesJUL5D01G283900.1	Triticum_aestivum_landmark.PGSBv2.0.pep.all.prot&TraesLDM5D01G282300.1	Triticum_aestivum_cadenza.EIv1.1.pep.all.prot&TraesCAD_scaffold_007701_01G000400.1	Triticum_aestivum_mace.PGSBv2.0.pep.all.prot&TraesMAC5D01G282800.1	fielder.release.protein.prot&TraesFLD5D01G285400.1	Triticum_aestivum_arinalrfor.PGSBv2.0.pep.all.prot&TraesARI5D01G284800.1	Triticum_aestivum_norin61.PGSBv2.0.pep.all.prot&TraesNOR5D01G282800.1
fam481	Triticum_aestivum.IWGSC.pep.all.prot&TraesCS5D02G057900.1	Triticum_aestivum_mattis.PGSBv2.0.pep.all.prot&TraesSYM5D01G067300.1	Triticum_aestivum_jagger.PGSBv2.0.pep.all.prot&TraesJAG5D01G068400.1	Triticum_aestivum_claire.EIv1.1.pep.all.prot&TraesCLE_scaffold_066942_01G000100.1	Triticum_aestivum_stanley.PGSBv2.1.pep.all.prot&TraesSTA5D01G067500.1	Triticum_aestivum_robigus.EIv1.1.pep.all.prot&TraesROB_scaffold_067283_01G000100.1	Triticum_aestivum_paragon.EIv1.1.pep.all.prot&TraesPAR_scaffold_061152_01G000100.1	Triticum_aestivum_weebil.WeebilV1.pep.all.prot&TraesWEE_scaffold_069414_01G000100.1	Triticum_aestivum_lancer.PGSBv2.0.pep.all.prot&TraesLAC5D01G065800.1	Triticum_aestivum_julius.PGSBv2.0.pep.all.prot&TraesJUL5D01G067600.1	Triticum_aestivum_landmark.PGSBv2.0.pep.all.prot&TraesLDM5D01G066700.1	Triticum_aestivum_cadenza.EIv1.1.pep.all.prot&TraesCAD_scaffold_065388_01G000200.1	Triticum_aestivum_mace.PGSBv2.0.pep.all.prot&TraesMAC5D01G065900.1	fielder.release.protein.prot&TraesFLD5D01G067800.1	Triticum_aestivum_arinalrfor.PGSBv2.0.pep.all.prot&TraesARI5D01G067700.1	Triticum_aestivum_norin61.PGSBv2.0.pep.all.prot&TraesNOR5D01G065900.1
fam482	Triticum_aestivum.IWGSC.pep.all.prot&TraesCS5D02G035800.1	Triticum_aestivum_mattis.PGSBv2.0.pep.all.prot&TraesSYM5D01G042300.1	Triticum_aestivum_jagger.PGSBv2.0.pep.all.prot&TraesJAG5D01G043900.1	Triticum_aestivum_claire.EIv1.1.pep.all.prot&TraesCLE_scaffold_050150_01G000300.1	Triticum_aestivum_stanley.PGSBv2.1.pep.all.prot&TraesSTA5D01G042100.1	Triticum_aestivum_robigus.EIv1.1.pep.all.prot&TraesROB_scaffold_051167_01G000400.1	Triticum_aestivum_paragon.EIv1.1.pep.all.prot&TraesPAR_scaffold_050170_01G000400.1	Triticum_aestivum_weebil.WeebilV1.pep.all.prot&TraesWEE_scaffold_047666_01G000400.1	Triticum_aestivum_lancer.PGSBv2.0.pep.all.prot&TraesLAC5D01G040800.1	Triticum_aestivum_julius.PGSBv2.0.pep.all.prot&TraesJUL5D01G042800.1	Triticum_aestivum_landmark.PGSBv2.0.pep.all.prot&TraesLDM5D01G041700.1	Triticum_aestivum_cadenza.EIv1.1.pep.all.prot&TraesCAD_scaffold_053279_01G000300.1	Triticum_aestivum_mace.PGSBv2.0.pep.all.prot&TraesMAC5D01G041100.1	fielder.release.protein.prot&TraesFLD5D01G042400.1	Triticum_aestivum_arinalrfor.PGSBv2.0.pep.all.prot&TraesARI5D01G042900.1	Triticum_aestivum_norin61.PGSBv2.0.pep.all.prot&TraesNOR5D01G041100.1
fam485	Triticum_aestivum.IWGSC.pep.all.prot&TraesCS1D02G234800.1.cds1	Triticum_aestivum_mattis.PGSBv2.0.pep.all.prot&TraesSYM1D01G258500.1	Triticum_aestivum_jagger.PGSBv2.0.pep.all.prot&TraesJAG1D01G253500.1	Triticum_aestivum_claire.EIv1.1.pep.all.prot&TraesCLE_scaffold_122285_01G000100.1	Triticum_aestivum_stanley.PGSBv2.1.pep.all.prot&TraesSTA1D01G259900.1	Triticum_aestivum_robigus.EIv1.1.pep.all.prot&TraesROB_scaffold_063744_01G000100.1	Triticum_aestivum_weebil.WeebilV1.pep.all.prot&TraesWEE_scaffold_078115_01G000100.1	Triticum_aestivum_lancer.PGSBv2.0.pep.all.prot&TraesLAC1D01G258500.1	Triticum_aestivum_julius.PGSBv2.0.pep.all.prot&TraesJUL1D01G261000.1	Triticum_aestivum_landmark.PGSBv2.0.pep.all.prot&TraesLDM1D01G262300.1	Triticum_aestivum_cadenza.EIv1.1.pep.all.prot&TraesCAD_scaffold_091007_01G000200.1	Triticum_aestivum_mace.PGSBv2.0.pep.all.prot&TraesMAC1D01G255500.1	fielder.release.protein.prot&TraesFLD1D01G256700.1	Triticum_aestivum_arinalrfor.PGSBv2.0.pep.all.prot&TraesARI1D01G260200.1	Triticum_aestivum_norin61.PGSBv2.0.pep.all.prot&TraesNOR1D01G263600.1
fam486	Triticum_aestivum.IWGSC.pep.all.prot&TraesCS2A02G149900.1.cds1	Triticum_aestivum_mattis.PGSBv2.0.pep.all.prot&TraesSYM2A01G157000.1	Triticum_aestivum_jagger.PGSBv2.0.pep.all.prot&TraesJAG2A01G159300.1	Triticum_aestivum_claire.EIv1.1.pep.all.prot&TraesCLE_scaffold_007567_01G000100.1	Triticum_aestivum_stanley.PGSBv2.1.pep.all.prot&TraesSTA2A01G156900.1	Triticum_aestivum_robigus.EIv1.1.pep.all.prot&TraesROB_scaffold_068900_01G000100.1	Triticum_aestivum_paragon.EIv1.1.pep.all.prot&TraesPAR_scaffold_003694_01G000100.1	Triticum_aestivum_weebil.WeebilV1.pep.all.prot&TraesWEE_scaffold_180384_01G000100.1	Triticum_aestivum_lancer.PGSBv2.0.pep.all.prot&TraesLAC2A01G166900.1	Triticum_aestivum_julius.PGSBv2.0.pep.all.prot&TraesJUL2A01G167800.1	Triticum_aestivum_landmark.PGSBv2.0.pep.all.prot&TraesLDM2A01G165200.1	Triticum_aestivum_cadenza.EIv1.1.pep.all.prot&TraesCAD_scaffold_041168_01G000100.1	Triticum_aestivum_mace.PGSBv2.0.pep.all.prot&TraesMAC2A01G157400.1	fielder.release.protein.prot&TraesFLD2A01G177300.1	Triticum_aestivum_arinalrfor.PGSBv2.0.pep.all.prot&TraesARI2A01G166500.1	Triticum_aestivum_norin61.PGSBv2.0.pep.all.prot&TraesNOR2A01G168900.1
fam487	Triticum_aestivum.IWGSC.pep.all.prot&TraesCS4B02G088100.1	Triticum_aestivum_mattis.PGSBv2.0.pep.all.prot&TraesSYM4B01G096500.1	Triticum_aestivum_jagger.PGSBv2.0.pep.all.prot&TraesJAG4B01G095200.1	Triticum_aestivum_claire.EIv1.1.pep.all.prot&TraesCLE_scaffold_029018_01G000100.1	Triticum_aestivum_stanley.PGSBv2.1.pep.all.prot&TraesSTA4B01G093100.1	Triticum_aestivum_robigus.EIv1.1.pep.all.prot&TraesROB_scaffold_065767_01G000200.1	Triticum_aestivum_paragon.EIv1.1.pep.all.prot&TraesPAR_scaffold_095098_01G000200.1	Triticum_aestivum_weebil.WeebilV1.pep.all.prot&TraesWEE_scaffold_095911_01G000200.1	Triticum_aestivum_lancer.PGSBv2.0.pep.all.prot&TraesLAC4B01G096000.1	Triticum_aestivum_julius.PGSBv2.0.pep.all.prot&TraesJUL4B01G095900.1	Triticum_aestivum_landmark.PGSBv2.0.pep.all.prot&TraesLDM4B01G097800.1	Triticum_aestivum_cadenza.EIv1.1.pep.all.prot&TraesCAD_scaffold_040426_01G000200.1	Triticum_aestivum_mace.PGSBv2.0.pep.all.prot&TraesMAC4B01G096900.1	fielder.release.protein.prot&TraesFLD4B01G098600.1	Triticum_aestivum_arinalrfor.PGSBv2.0.pep.all.prot&TraesARI4B01G095800.1	Triticum_aestivum_norin61.PGSBv2.0.pep.all.prot&TraesNOR4B01G098200.1
fam490	Triticum_aestivum.IWGSC.pep.all.prot&TraesCS5B02G472600.1.cds1	Triticum_aestivum_mattis.PGSBv2.0.pep.all.prot&TraesSYM7B01G108900.1	Triticum_aestivum_jagger.PGSBv2.0.pep.all.prot&TraesJAG5B01G505000.1	Triticum_aestivum_claire.EIv1.1.pep.all.prot&TraesCLE_scaffold_016071_01G000200.1	Triticum_aestivum_stanley.PGSBv2.1.pep.all.prot&TraesSTA5B01G510800.1	Triticum_aestivum_robigus.EIv1.1.pep.all.prot&TraesROB_scaffold_071016_01G000200.1	Triticum_aestivum_paragon.EIv1.1.pep.all.prot&TraesPAR_scaffold_067560_01G000100.1	Triticum_aestivum_weebil.WeebilV1.pep.all.prot&TraesWEE_scaffold_065978_01G000100.1	Triticum_aestivum_lancer.PGSBv2.0.pep.all.prot&TraesLAC5B01G510600.1	Triticum_aestivum_julius.PGSBv2.0.pep.all.prot&TraesJUL5B01G510400.1	Triticum_aestivum_landmark.PGSBv2.0.pep.all.prot&TraesLDM5B01G508900.1	Triticum_aestivum_cadenza.EIv1.1.pep.all.prot&TraesCAD_scaffold_033949_01G000200.1	Triticum_aestivum_mace.PGSBv2.0.pep.all.prot&TraesMAC5B01G507600.1	fielder.release.protein.prot&TraesFLD5B01G513500.1	Triticum_aestivum_arinalrfor.PGSBv2.0.pep.all.prot&TraesARI7B01G730100.1	Triticum_aestivum_norin61.PGSBv2.0.pep.all.prot&TraesNOR5B01G513300.1
fam491	Triticum_aestivum.IWGSC.pep.all.prot&TraesCS4B02G011400.1	Triticum_aestivum_mattis.PGSBv2.0.pep.all.prot&TraesSYM4B01G006200.1	Triticum_aestivum_jagger.PGSBv2.0.pep.all.prot&TraesJAG4B01G009900.1	Triticum_aestivum_claire.EIv1.1.pep.all.prot&TraesCLE_scaffold_067164_01G000100.1	Triticum_aestivum_stanley.PGSBv2.1.pep.all.prot&TraesSTA1B01G067000.1	Triticum_aestivum_robigus.EIv1.1.pep.all.prot&TraesROB_scaffold_045664_01G000100.1	Triticum_aestivum_paragon.EIv1.1.pep.all.prot&TraesPAR_scaffold_050978_01G000400.1	Triticum_aestivum_weebil.WeebilV1.pep.all.prot&TraesWEE_scaffold_024203_01G000100.1	Triticum_aestivum_lancer.PGSBv2.0.pep.all.prot&TraesLAC4B01G012700.1	Triticum_aestivum_julius.PGSBv2.0.pep.all.prot&TraesJUL4B01G010300.1	Triticum_aestivum_cadenza.EIv1.1.pep.all.prot&TraesCAD_scaffold_050226_01G000400.1	Triticum_aestivum_mace.PGSBv2.0.pep.all.prot&TraesMAC1B01G070900.1	fielder.release.protein.prot&TraesFLD1B01G074400.1	Triticum_aestivum_arinalrfor.PGSBv2.0.pep.all.prot&TraesARI4B01G010500.1	Triticum_aestivum_norin61.PGSBv2.0.pep.all.prot&TraesNOR4B01G014400.1
fam492	Triticum_aestivum.IWGSC.pep.all.prot&TraesCS4D02G253200.1	Triticum_aestivum_mattis.PGSBv2.0.pep.all.prot&TraesSYM4D01G269200.1	Triticum_aestivum_claire.EIv1.1.pep.all.prot&TraesCLE_scaffold_039874_01G000100.1	Triticum_aestivum_stanley.PGSBv2.1.pep.all.prot&TraesSTA4D01G270100.1	Triticum_aestivum_robigus.EIv1.1.pep.all.prot&TraesROB_scaffold_022176_01G000100.1	Triticum_aestivum_paragon.EIv1.1.pep.all.prot&TraesPAR_scaffold_025096_01G000100.1	Triticum_aestivum_weebil.WeebilV1.pep.all.prot&TraesWEE_scaffold_197525_01G000100.1	Triticum_aestivum_lancer.PGSBv2.0.pep.all.prot&TraesLAC4D01G270300.1	Triticum_aestivum_julius.PGSBv2.0.pep.all.prot&TraesJUL4D01G268200.1	Triticum_aestivum_landmark.PGSBv2.0.pep.all.prot&TraesLDM4D01G267600.1	Triticum_aestivum_cadenza.EIv1.1.pep.all.prot&TraesCAD_scaffold_151133_01G000100.1	Triticum_aestivum_mace.PGSBv2.0.pep.all.prot&TraesMAC4D01G269300.1	fielder.release.protein.prot&TraesFLD4D01G269400.1	Triticum_aestivum_arinalrfor.PGSBv2.0.pep.all.prot&TraesARI4D01G270000.1	Triticum_aestivum_norin61.PGSBv2.0.pep.all.prot&TraesNOR4D01G271300.1
fam495	Triticum_aestivum.IWGSC.pep.all.prot&TraesCS1A02G360500.1	Triticum_aestivum_mattis.PGSBv2.0.pep.all.prot&TraesSYM1A01G382400.1	Triticum_aestivum_jagger.PGSBv2.0.pep.all.prot&TraesJAG1A01G386600.1	Triticum_aestivum_claire.EIv1.1.pep.all.prot&TraesCLE_scaffold_028940_01G000100.1	Triticum_aestivum_stanley.PGSBv2.1.pep.all.prot&TraesSTA1A01G381400.1	Triticum_aestivum_robigus.EIv1.1.pep.all.prot&TraesROB_scaffold_014231_01G000200.1	Triticum_aestivum_paragon.EIv1.1.pep.all.prot&TraesPAR_scaffold_031923_01G000200.1	Triticum_aestivum_weebil.WeebilV1.pep.all.prot&TraesWEE_scaffold_081930_01G000200.1	Triticum_aestivum_lancer.PGSBv2.0.pep.all.prot&TraesLAC1A01G387300.1	Triticum_aestivum_julius.PGSBv2.0.pep.all.prot&TraesJUL1A01G385500.1	Triticum_aestivum_landmark.PGSBv2.0.pep.all.prot&TraesLDM1A01G384100.1	Triticum_aestivum_cadenza.EIv1.1.pep.all.prot&TraesCAD_scaffold_041900_01G000200.1	Triticum_aestivum_mace.PGSBv2.0.pep.all.prot&TraesMAC1A01G383500.1	fielder.release.protein.prot&TraesFLD1A01G398000.1	Triticum_aestivum_arinalrfor.PGSBv2.0.pep.all.prot&TraesARI1A01G381700.1	Triticum_aestivum_norin61.PGSBv2.0.pep.all.prot&TraesNOR1A01G385600.1
fam498	Triticum_aestivum.IWGSC.pep.all.prot&TraesCS4D02G117200.1	Triticum_aestivum_mattis.PGSBv2.0.pep.all.prot&TraesSYM4D01G123700.1	Triticum_aestivum_jagger.PGSBv2.0.pep.all.prot&TraesJAG4D01G123700.1	Triticum_aestivum_claire.EIv1.1.pep.all.prot&TraesCLE_scaffold_145779_01G000200.1	Triticum_aestivum_stanley.PGSBv2.1.pep.all.prot&TraesSTA4D01G125300.1	Triticum_aestivum_robigus.EIv1.1.pep.all.prot&TraesROB_scaffold_044972_01G000300.1	Triticum_aestivum_paragon.EIv1.1.pep.all.prot&TraesPAR_scaffold_127320_01G000200.1	Triticum_aestivum_weebil.WeebilV1.pep.all.prot&TraesWEE_scaffold_091555_01G000200.1	Triticum_aestivum_lancer.PGSBv2.0.pep.all.prot&TraesLAC4D01G124000.1	Triticum_aestivum_landmark.PGSBv2.0.pep.all.prot&TraesLDM4D01G122900.1	Triticum_aestivum_cadenza.EIv1.1.pep.all.prot&TraesCAD_scaffold_097944_01G000200.1	Triticum_aestivum_mace.PGSBv2.0.pep.all.prot&TraesMAC4D01G124000.1	fielder.release.protein.prot&TraesFLD4D01G124500.1	Triticum_aestivum_arinalrfor.PGSBv2.0.pep.all.prot&TraesARI4D01G124100.1	Triticum_aestivum_norin61.PGSBv2.0.pep.all.prot&TraesNOR4D01G124500.1
fam499	Triticum_aestivum.IWGSC.pep.all.prot&TraesCS6B02G369800.1.cds1	Triticum_aestivum_mattis.PGSBv2.0.pep.all.prot&TraesSYM6B01G400200.1	Triticum_aestivum_jagger.PGSBv2.0.pep.all.prot&TraesJAG6B01G397900.1	Triticum_aestivum_claire.EIv1.1.pep.all.prot&TraesCLE_scaffold_006729_01G000100.1	Triticum_aestivum_stanley.PGSBv2.1.pep.all.prot&TraesSTA6B01G401000.1	Triticum_aestivum_robigus.EIv1.1.pep.all.prot&TraesROB_scaffold_000895_01G000100.1	Triticum_aestivum_paragon.EIv1.1.pep.all.prot&TraesPAR_scaffold_023872_01G000100.1	Triticum_aestivum_weebil.WeebilV1.pep.all.prot&TraesWEE_scaffold_010011_01G000100.1	Triticum_aestivum_lancer.PGSBv2.0.pep.all.prot&TraesLAC6B01G397000.1	Triticum_aestivum_julius.PGSBv2.0.pep.all.prot&TraesJUL6B01G408000.1	Triticum_aestivum_landmark.PGSBv2.0.pep.all.prot&TraesLDM6B01G404400.1	Triticum_aestivum_cadenza.EIv1.1.pep.all.prot&TraesCAD_scaffold_000355_01G001200.1	Triticum_aestivum_mace.PGSBv2.0.pep.all.prot&TraesMAC6B01G402300.1	fielder.release.protein.prot&TraesFLD6B01G405600.1	Triticum_aestivum_arinalrfor.PGSBv2.0.pep.all.prot&TraesARI6B01G406400.1	Triticum_aestivum_norin61.PGSBv2.0.pep.all.prot&TraesNOR6B01G403400.1
fam501	Triticum_aestivum.IWGSC.pep.all.prot&TraesCS2D02G181500.1	Triticum_aestivum_mattis.PGSBv2.0.pep.all.prot&TraesSYM2D01G204200.1	Triticum_aestivum_jagger.PGSBv2.0.pep.all.prot&TraesJAG2D01G209100.1	Triticum_aestivum_claire.EIv1.1.pep.all.prot&TraesCLE_scaffold_070717_01G000200.1	Triticum_aestivum_stanley.PGSBv2.1.pep.all.prot&TraesSTA2D01G204100.1	Triticum_aestivum_robigus.EIv1.1.pep.all.prot&TraesROB_scaffold_025160_01G000100.1	Triticum_aestivum_paragon.EIv1.1.pep.all.prot&TraesPAR_scaffold_033521_01G000100.1	Triticum_aestivum_weebil.WeebilV1.pep.all.prot&TraesWEE_scaffold_031635_01G000100.1	Triticum_aestivum_lancer.PGSBv2.0.pep.all.prot&TraesLAC2D01G206200.1	Triticum_aestivum_julius.PGSBv2.0.pep.all.prot&TraesJUL2D01G201900.1	Triticum_aestivum_landmark.PGSBv2.0.pep.all.prot&TraesLDM2D01G202900.1	Triticum_aestivum_cadenza.EIv1.1.pep.all.prot&TraesCAD_scaffold_049006_01G000100.1	Triticum_aestivum_mace.PGSBv2.0.pep.all.prot&TraesMAC2D01G205600.1	fielder.release.protein.prot&TraesFLD2D01G208400.1	Triticum_aestivum_arinalrfor.PGSBv2.0.pep.all.prot&TraesARI2D01G200700.1	Triticum_aestivum_norin61.PGSBv2.0.pep.all.prot&TraesNOR2D01G203200.1
fam503	Triticum_aestivum.IWGSC.pep.all.prot&TraesCS1B02G031000.1	Triticum_aestivum_mattis.PGSBv2.0.pep.all.prot&TraesSYM1B01G029300.1	Triticum_aestivum_jagger.PGSBv2.0.pep.all.prot&TraesJAG1B01G033600.1	Triticum_aestivum_claire.EIv1.1.pep.all.prot&TraesCLE_scaffold_052491_01G000200.1	Triticum_aestivum_stanley.PGSBv2.1.pep.all.prot&TraesSTA1B01G031500.1	Triticum_aestivum_robigus.EIv1.1.pep.all.prot&TraesROB_scaffold_001013_01G000800.1	Triticum_aestivum_paragon.EIv1.1.pep.all.prot&TraesPAR_scaffold_024028_01G000300.1	Triticum_aestivum_weebil.WeebilV1.pep.all.prot&TraesWEE_scaffold_005965_01G000600.1	Triticum_aestivum_lancer.PGSBv2.0.pep.all.prot&TraesLAC1B01G030100.1	Triticum_aestivum_julius.PGSBv2.0.pep.all.prot&TraesJUL1B01G031300.1	Triticum_aestivum_landmark.PGSBv2.0.pep.all.prot&TraesLDM1B01G029500.1	Triticum_aestivum_cadenza.EIv1.1.pep.all.prot&TraesCAD_scaffold_024897_01G000300.1	fielder.release.protein.prot&TraesFLD1B01G033800.1	Triticum_aestivum_arinalrfor.PGSBv2.0.pep.all.prot&TraesARI1B01G027900.1	Triticum_aestivum_norin61.PGSBv2.0.pep.all.prot&TraesNOR1B01G032400.1
fam506	Triticum_aestivum.IWGSC.pep.all.prot&TraesCS5A02G047300.1	Triticum_aestivum_mattis.PGSBv2.0.pep.all.prot&TraesSYM5A01G050100.1	Triticum_aestivum_jagger.PGSBv2.0.pep.all.prot&TraesJAG5A01G053100.1	Triticum_aestivum_claire.EIv1.1.pep.all.prot&TraesCLE_scaffold_121993_01G000100.1	Triticum_aestivum_stanley.PGSBv2.1.pep.all.prot&TraesSTA5A01G052700.1	Triticum_aestivum_robigus.EIv1.1.pep.all.prot&TraesROB_scaffold_124466_01G000100.1	Triticum_aestivum_paragon.EIv1.1.pep.all.prot&TraesPAR_scaffold_152608_01G000100.1	Triticum_aestivum_weebil.WeebilV1.pep.all.prot&TraesWEE_scaffold_129100_01G000200.1	Triticum_aestivum_lancer.PGSBv2.0.pep.all.prot&TraesLAC5A01G054000.1	Triticum_aestivum_julius.PGSBv2.0.pep.all.prot&TraesJUL5A01G053300.1	Triticum_aestivum_landmark.PGSBv2.0.pep.all.prot&TraesLDM5A01G053600.1	Triticum_aestivum_cadenza.EIv1.1.pep.all.prot&TraesCAD_scaffold_110657_01G000100.1	Triticum_aestivum_mace.PGSBv2.0.pep.all.prot&TraesMAC5A01G051600.1	fielder.release.protein.prot&TraesFLD5A01G053300.1	Triticum_aestivum_arinalrfor.PGSBv2.0.pep.all.prot&TraesARI5A01G052400.1	Triticum_aestivum_norin61.PGSBv2.0.pep.all.prot&TraesNOR5A01G054400.1
fam507	Triticum_aestivum.IWGSC.pep.all.prot&TraesCS2B02G010500.1	Triticum_aestivum_mattis.PGSBv2.0.pep.all.prot&TraesSYM2B01G005800.1	Triticum_aestivum_jagger.PGSBv2.0.pep.all.prot&TraesJAG2B01G016600.1	Triticum_aestivum_claire.EIv1.1.pep.all.prot&TraesCLE_scaffold_009709_01G000200.1	Triticum_aestivum_stanley.PGSBv2.1.pep.all.prot&TraesSTA2B01G018500.1	Triticum_aestivum_robigus.EIv1.1.pep.all.prot&TraesROB_scaffold_010941_01G000300.1	Triticum_aestivum_weebil.WeebilV1.pep.all.prot&TraesWEE_scaffold_035886_01G000200.1	Triticum_aestivum_lancer.PGSBv2.0.pep.all.prot&TraesLAC2B01G015600.1	Triticum_aestivum_julius.PGSBv2.0.pep.all.prot&TraesJUL2B01G004900.1	Triticum_aestivum_landmark.PGSBv2.0.pep.all.prot&TraesLDM2B01G010800.1	Triticum_aestivum_cadenza.EIv1.1.pep.all.prot&TraesCAD_scaffold_022723_01G000600.1	Triticum_aestivum_mace.PGSBv2.0.pep.all.prot&TraesMAC2B01G010400.1	fielder.release.protein.prot&TraesFLD2B01G011100.1	Triticum_aestivum_arinalrfor.PGSBv2.0.pep.all.prot&TraesARI2B01G015800.1	Triticum_aestivum_norin61.PGSBv2.0.pep.all.prot&TraesNOR2B01G018100.1
fam508	Triticum_aestivum.IWGSC.pep.all.prot&TraesCS5A02G296900.1	Triticum_aestivum_mattis.PGSBv2.0.pep.all.prot&TraesSYM5A01G308200.1	Triticum_aestivum_jagger.PGSBv2.0.pep.all.prot&TraesJAG5A01G311400.1	Triticum_aestivum_claire.EIv1.1.pep.all.prot&TraesCLE_scaffold_031848_01G000400.1	Triticum_aestivum_stanley.PGSBv2.1.pep.all.prot&TraesSTA5A01G310700.1	Triticum_aestivum_robigus.EIv1.1.pep.all.prot&TraesROB_scaffold_028940_01G000400.1	Triticum_aestivum_paragon.EIv1.1.pep.all.prot&TraesPAR_scaffold_026157_01G000200.1	Triticum_aestivum_weebil.WeebilV1.pep.all.prot&TraesWEE_scaffold_024469_01G000400.1	Triticum_aestivum_lancer.PGSBv2.0.pep.all.prot&TraesLAC5A01G312800.1	Triticum_aestivum_julius.PGSBv2.0.pep.all.prot&TraesJUL5A01G309400.1	Triticum_aestivum_landmark.PGSBv2.0.pep.all.prot&TraesLDM5A01G311300.1	Triticum_aestivum_cadenza.EIv1.1.pep.all.prot&TraesCAD_scaffold_025270_01G000200.1	Triticum_aestivum_mace.PGSBv2.0.pep.all.prot&TraesMAC5A01G308800.1	fielder.release.protein.prot&TraesFLD5A01G310800.1	Triticum_aestivum_arinalrfor.PGSBv2.0.pep.all.prot&TraesARI5A01G310600.1	Triticum_aestivum_norin61.PGSBv2.0.pep.all.prot&TraesNOR5A01G314500.1
fam511	Triticum_aestivum.IWGSC.pep.all.prot&TraesCS1A02G236000.1	Triticum_aestivum_mattis.PGSBv2.0.pep.all.prot&TraesSYM1A01G252300.1	Triticum_aestivum_jagger.PGSBv2.0.pep.all.prot&TraesJAG1A01G257100.1	Triticum_aestivum_claire.EIv1.1.pep.all.prot&TraesCLE_scaffold_058142_01G000200.1	Triticum_aestivum_stanley.PGSBv2.1.pep.all.prot&TraesSTA1A01G251400.1	Triticum_aestivum_robigus.EIv1.1.pep.all.prot&TraesROB_scaffold_032949_01G000200.1	Triticum_aestivum_paragon.EIv1.1.pep.all.prot&TraesPAR_scaffold_013837_01G000200.1	Triticum_aestivum_weebil.WeebilV1.pep.all.prot&TraesWEE_scaffold_012944_01G000200.1	Triticum_aestivum_lancer.PGSBv2.0.pep.all.prot&TraesLAC1A01G258800.1	Triticum_aestivum_julius.PGSBv2.0.pep.all.prot&TraesJUL1A01G253900.1	Triticum_aestivum_landmark.PGSBv2.0.pep.all.prot&TraesLDM1A01G254500.1	Triticum_aestivum_cadenza.EIv1.1.pep.all.prot&TraesCAD_scaffold_037271_01G000200.1	Triticum_aestivum_mace.PGSBv2.0.pep.all.prot&TraesMAC1A01G255400.1	fielder.release.protein.prot&TraesFLD1A01G267200.1	Triticum_aestivum_arinalrfor.PGSBv2.0.pep.all.prot&TraesARI1A01G251000.1	Triticum_aestivum_norin61.PGSBv2.0.pep.all.prot&TraesNOR1A01G255700.1
fam514	Triticum_aestivum.IWGSC.pep.all.prot&TraesCS1D02G186400.1	Triticum_aestivum_mattis.PGSBv2.0.pep.all.prot&TraesSYM1D01G206700.1	Triticum_aestivum_jagger.PGSBv2.0.pep.all.prot&TraesJAG1D01G202500.1	Triticum_aestivum_claire.EIv1.1.pep.all.prot&TraesCLE_scaffold_021457_01G000500.1	Triticum_aestivum_stanley.PGSBv2.1.pep.all.prot&TraesSTA1D01G208600.1	Triticum_aestivum_robigus.EIv1.1.pep.all.prot&TraesROB_scaffold_021733_01G000200.1	Triticum_aestivum_paragon.EIv1.1.pep.all.prot&TraesPAR_scaffold_039168_01G000200.1	Triticum_aestivum_weebil.WeebilV1.pep.all.prot&TraesWEE_scaffold_139475_01G000100.1	Triticum_aestivum_lancer.PGSBv2.0.pep.all.prot&TraesLAC1D01G207300.1	Triticum_aestivum_julius.PGSBv2.0.pep.all.prot&TraesJUL1D01G209500.1	Triticum_aestivum_landmark.PGSBv2.0.pep.all.prot&TraesLDM1D01G211300.1	Triticum_aestivum_cadenza.EIv1.1.pep.all.prot&TraesCAD_scaffold_012082_01G000500.1	Triticum_aestivum_mace.PGSBv2.0.pep.all.prot&TraesMAC1D01G203800.1	fielder.release.protein.prot&TraesFLD1D01G205300.1	Triticum_aestivum_arinalrfor.PGSBv2.0.pep.all.prot&TraesARI1D01G208600.1	Triticum_aestivum_norin61.PGSBv2.0.pep.all.prot&TraesNOR1D01G212300.1
fam516	Triticum_aestivum.IWGSC.pep.all.prot&TraesCS1B02G191700.1	Triticum_aestivum_mattis.PGSBv2.0.pep.all.prot&TraesSYM1B01G202600.1	Triticum_aestivum_jagger.PGSBv2.0.pep.all.prot&TraesJAG1B01G210000.1	Triticum_aestivum_claire.EIv1.1.pep.all.prot&TraesCLE_scaffold_091486_01G000100.1	Triticum_aestivum_stanley.PGSBv2.1.pep.all.prot&TraesSTA1B01G205000.1	Triticum_aestivum_robigus.EIv1.1.pep.all.prot&TraesROB_scaffold_004819_01G000200.1	Triticum_aestivum_paragon.EIv1.1.pep.all.prot&TraesPAR_scaffold_005886_01G000200.1	Triticum_aestivum_weebil.WeebilV1.pep.all.prot&TraesWEE_scaffold_006006_01G000100.1	Triticum_aestivum_lancer.PGSBv2.0.pep.all.prot&TraesLAC1B01G208300.1	Triticum_aestivum_julius.PGSBv2.0.pep.all.prot&TraesJUL1B01G206900.1	Triticum_aestivum_landmark.PGSBv2.0.pep.all.prot&TraesLDM1B01G203800.1	Triticum_aestivum_cadenza.EIv1.1.pep.all.prot&TraesCAD_scaffold_007549_01G000100.1	Triticum_aestivum_mace.PGSBv2.0.pep.all.prot&TraesMAC1B01G208700.1	fielder.release.protein.prot&TraesFLD1B01G212800.1	Triticum_aestivum_arinalrfor.PGSBv2.0.pep.all.prot&TraesARI1B01G203100.1	Triticum_aestivum_norin61.PGSBv2.0.pep.all.prot&TraesNOR1B01G210700.1
fam517	Triticum_aestivum.IWGSC.pep.all.prot&TraesCS5D02G178800.1	Triticum_aestivum_mattis.PGSBv2.0.pep.all.prot&TraesSYM5D01G196100.1	Triticum_aestivum_jagger.PGSBv2.0.pep.all.prot&TraesJAG5D01G194800.1	Triticum_aestivum_claire.EIv1.1.pep.all.prot&TraesCLE_scaffold_041573_01G000100.1	Triticum_aestivum_stanley.PGSBv2.1.pep.all.prot&TraesSTA5D01G195200.1	Triticum_aestivum_robigus.EIv1.1.pep.all.prot&TraesROB_scaffold_066216_01G000100.1	Triticum_aestivum_paragon.EIv1.1.pep.all.prot&TraesPAR_scaffold_047144_01G000100.1	Triticum_aestivum_weebil.WeebilV1.pep.all.prot&TraesWEE_scaffold_059939_01G000100.1	Triticum_aestivum_lancer.PGSBv2.0.pep.all.prot&TraesLAC5D01G194200.1	Triticum_aestivum_julius.PGSBv2.0.pep.all.prot&TraesJUL5D01G195200.1	Triticum_aestivum_landmark.PGSBv2.0.pep.all.prot&TraesLDM5D01G193600.1	Triticum_aestivum_cadenza.EIv1.1.pep.all.prot&TraesCAD_scaffold_041766_01G000400.1	Triticum_aestivum_mace.PGSBv2.0.pep.all.prot&TraesMAC5D01G194100.1	fielder.release.protein.prot&TraesFLD5D01G195300.1	Triticum_aestivum_arinalrfor.PGSBv2.0.pep.all.prot&TraesARI5D01G195700.1	Triticum_aestivum_norin61.PGSBv2.0.pep.all.prot&TraesNOR5D01G193700.1
fam519	Triticum_aestivum.IWGSC.pep.all.prot&TraesCS7B02G221500.1	Triticum_aestivum_mattis.PGSBv2.0.pep.all.prot&TraesSYM7B01G525100.1	Triticum_aestivum_jagger.PGSBv2.0.pep.all.prot&TraesJAG7B01G241200.1	Triticum_aestivum_claire.EIv1.1.pep.all.prot&TraesCLE_scaffold_029370_01G000100.1	Triticum_aestivum_stanley.PGSBv2.1.pep.all.prot&TraesSTA7B01G242900.1	Triticum_aestivum_robigus.EIv1.1.pep.all.prot&TraesROB_scaffold_048287_01G000100.1	Triticum_aestivum_paragon.EIv1.1.pep.all.prot&TraesPAR_scaffold_061468_01G000100.1	Triticum_aestivum_weebil.WeebilV1.pep.all.prot&TraesWEE_scaffold_045850_01G000100.1	Triticum_aestivum_lancer.PGSBv2.0.pep.all.prot&TraesLAC7B01G234800.1	Triticum_aestivum_julius.PGSBv2.0.pep.all.prot&TraesJUL7B01G240000.1	Triticum_aestivum_landmark.PGSBv2.0.pep.all.prot&TraesLDM7B01G241500.1	Triticum_aestivum_cadenza.EIv1.1.pep.all.prot&TraesCAD_scaffold_048597_01G000100.1	Triticum_aestivum_mace.PGSBv2.0.pep.all.prot&TraesMAC7B01G238900.1	fielder.release.protein.prot&TraesFLD7B01G237300.1	Triticum_aestivum_arinalrfor.PGSBv2.0.pep.all.prot&TraesARI7B01G313900.1	Triticum_aestivum_norin61.PGSBv2.0.pep.all.prot&TraesNOR7B01G244300.1
fam522	Triticum_aestivum.IWGSC.pep.all.prot&TraesCS5D02G472300.1	Triticum_aestivum_mattis.PGSBv2.0.pep.all.prot&TraesSYM5D01G512500.1	Triticum_aestivum_jagger.PGSBv2.0.pep.all.prot&TraesJAG5D01G509300.1	Triticum_aestivum_claire.EIv1.1.pep.all.prot&TraesCLE_scaffold_057955_01G000300.1	Triticum_aestivum_stanley.PGSBv2.1.pep.all.prot&TraesSTA5D01G513100.1	Triticum_aestivum_robigus.EIv1.1.pep.all.prot&TraesROB_scaffold_049983_01G000200.1	Triticum_aestivum_paragon.EIv1.1.pep.all.prot&TraesPAR_scaffold_065365_01G000200.1	Triticum_aestivum_weebil.WeebilV1.pep.all.prot&TraesWEE_scaffold_048494_01G000200.1	Triticum_aestivum_lancer.PGSBv2.0.pep.all.prot&TraesLAC5D01G510200.1	Triticum_aestivum_julius.PGSBv2.0.pep.all.prot&TraesJUL5D01G513200.1	Triticum_aestivum_landmark.PGSBv2.0.pep.all.prot&TraesLDM5D01G505800.1	Triticum_aestivum_cadenza.EIv1.1.pep.all.prot&TraesCAD_scaffold_065262_01G000200.1	Triticum_aestivum_mace.PGSBv2.0.pep.all.prot&TraesMAC5D01G510600.1	fielder.release.protein.prot&TraesFLD5D01G513700.1	Triticum_aestivum_arinalrfor.PGSBv2.0.pep.all.prot&TraesARI5D01G513000.1	Triticum_aestivum_norin61.PGSBv2.0.pep.all.prot&TraesNOR5D01G516100.1
fam523	Triticum_aestivum.IWGSC.pep.all.prot&TraesCS1B02G020100.1.cds1	Triticum_aestivum_mattis.PGSBv2.0.pep.all.prot&TraesSYM1B01G018700.1	Triticum_aestivum_jagger.PGSBv2.0.pep.all.prot&TraesJAG1B01G021800.1	Triticum_aestivum_claire.EIv1.1.pep.all.prot&TraesCLE_scaffold_000773_01G000300.1	Triticum_aestivum_stanley.PGSBv2.1.pep.all.prot&TraesSTA1B01G020400.1	Triticum_aestivum_robigus.EIv1.1.pep.all.prot&TraesROB_scaffold_000656_01G001400.1	Triticum_aestivum_paragon.EIv1.1.pep.all.prot&TraesPAR_scaffold_000471_01G001000.1	Triticum_aestivum_weebil.WeebilV1.pep.all.prot&TraesWEE_scaffold_008231_01G000200.1	Triticum_aestivum_lancer.PGSBv2.0.pep.all.prot&TraesLAC1B01G020100.1	Triticum_aestivum_julius.PGSBv2.0.pep.all.prot&TraesJUL1B01G020100.1	Triticum_aestivum_landmark.PGSBv2.0.pep.all.prot&TraesLDM1B01G018500.1	Triticum_aestivum_cadenza.EIv1.1.pep.all.prot&TraesCAD_scaffold_002400_01G000300.1	Triticum_aestivum_mace.PGSBv2.0.pep.all.prot&TraesMAC1B01G019300.1	fielder.release.protein.prot&TraesFLD1B01G021500.1	Triticum_aestivum_arinalrfor.PGSBv2.0.pep.all.prot&TraesARI1B01G016700.1	Triticum_aestivum_norin61.PGSBv2.0.pep.all.prot&TraesNOR1B01G020100.1
fam525	Triticum_aestivum.IWGSC.pep.all.prot&TraesCS1A02G393100.1.cds1	Triticum_aestivum_mattis.PGSBv2.0.pep.all.prot&TraesSYM1A01G413900.1	Triticum_aestivum_jagger.PGSBv2.0.pep.all.prot&TraesJAG1A01G421400.1	Triticum_aestivum_claire.EIv1.1.pep.all.prot&TraesCLE_scaffold_097883_01G000300.1	Triticum_aestivum_stanley.PGSBv2.1.pep.all.prot&TraesSTA1A01G418700.1	Triticum_aestivum_robigus.EIv1.1.pep.all.prot&TraesROB_scaffold_076798_01G000300.1	Triticum_aestivum_paragon.EIv1.1.pep.all.prot&TraesPAR_scaffold_072608_01G000100.1	Triticum_aestivum_weebil.WeebilV1.pep.all.prot&TraesWEE_scaffold_187970_01G000200.1	Triticum_aestivum_lancer.PGSBv2.0.pep.all.prot&TraesLAC1A01G424000.1	Triticum_aestivum_julius.PGSBv2.0.pep.all.prot&TraesJUL1A01G422000.1	Triticum_aestivum_landmark.PGSBv2.0.pep.all.prot&TraesLDM1A01G418100.1	Triticum_aestivum_cadenza.EIv1.1.pep.all.prot&TraesCAD_scaffold_025006_01G000300.1	fielder.release.protein.prot&TraesFLD1A01G434700.1	Triticum_aestivum_arinalrfor.PGSBv2.0.pep.all.prot&TraesARI1A01G413400.1	Triticum_aestivum_norin61.PGSBv2.0.pep.all.prot&TraesNOR1A01G421400.1
fam531	Triticum_aestivum.IWGSC.pep.all.prot&TraesCS7D02G027800.1.cds1	Triticum_aestivum_mattis.PGSBv2.0.pep.all.prot&TraesSYM7D01G033500.1	Triticum_aestivum_jagger.PGSBv2.0.pep.all.prot&TraesJAG7D01G032100.1	Triticum_aestivum_claire.EIv1.1.pep.all.prot&TraesCLE_scaffold_094821_01G000200.1	Triticum_aestivum_stanley.PGSBv2.1.pep.all.prot&TraesSTA7D01G032600.1	Triticum_aestivum_robigus.EIv1.1.pep.all.prot&TraesROB_scaffold_103487_01G000200.1	Triticum_aestivum_paragon.EIv1.1.pep.all.prot&TraesPAR_scaffold_095266_01G000200.1	Triticum_aestivum_weebil.WeebilV1.pep.all.prot&TraesWEE_scaffold_015547_01G000200.1	Triticum_aestivum_lancer.PGSBv2.0.pep.all.prot&TraesLAC7D01G032700.1	Triticum_aestivum_julius.PGSBv2.0.pep.all.prot&TraesJUL7D01G034300.1	Triticum_aestivum_landmark.PGSBv2.0.pep.all.prot&TraesLDM7D01G032700.1	Triticum_aestivum_cadenza.EIv1.1.pep.all.prot&TraesCAD_scaffold_109681_01G000200.1	Triticum_aestivum_mace.PGSBv2.0.pep.all.prot&TraesMAC7D01G033300.1	fielder.release.protein.prot&TraesFLD7D01G038800.1	Triticum_aestivum_arinalrfor.PGSBv2.0.pep.all.prot&TraesARI7D01G030500.1	Triticum_aestivum_norin61.PGSBv2.0.pep.all.prot&TraesNOR7D01G032800.1
fam533	Triticum_aestivum.IWGSC.pep.all.prot&TraesCS5D02G268100.1	Triticum_aestivum_mattis.PGSBv2.0.pep.all.prot&TraesSYM5D01G290900.1	Triticum_aestivum_jagger.PGSBv2.0.pep.all.prot&TraesJAG5D01G288700.1	Triticum_aestivum_claire.EIv1.1.pep.all.prot&TraesCLE_scaffold_147845_01G000100.1	Triticum_aestivum_stanley.PGSBv2.1.pep.all.prot&TraesSTA5D01G291100.1	Triticum_aestivum_robigus.EIv1.1.pep.all.prot&TraesROB_scaffold_053984_01G000100.1	Triticum_aestivum_paragon.EIv1.1.pep.all.prot&TraesPAR_scaffold_035536_01G000100.1	Triticum_aestivum_weebil.WeebilV1.pep.all.prot&TraesWEE_scaffold_056393_01G000200.1	Triticum_aestivum_lancer.PGSBv2.0.pep.all.prot&TraesLAC5D01G289500.1	Triticum_aestivum_julius.PGSBv2.0.pep.all.prot&TraesJUL5D01G290300.1	Triticum_aestivum_landmark.PGSBv2.0.pep.all.prot&TraesLDM5D01G288500.1	Triticum_aestivum_cadenza.EIv1.1.pep.all.prot&TraesCAD_scaffold_087893_01G000200.1	Triticum_aestivum_mace.PGSBv2.0.pep.all.prot&TraesMAC5D01G289000.1	fielder.release.protein.prot&TraesFLD5D01G291600.1	Triticum_aestivum_arinalrfor.PGSBv2.0.pep.all.prot&TraesARI5D01G291000.1	Triticum_aestivum_norin61.PGSBv2.0.pep.all.prot&TraesNOR5D01G288900.1
fam534	Triticum_aestivum.IWGSC.pep.all.prot&TraesCS4D02G090600.1.cds1	Triticum_aestivum_mattis.PGSBv2.0.pep.all.prot&TraesSYM4D01G096400.1	Triticum_aestivum_jagger.PGSBv2.0.pep.all.prot&TraesJAG4D01G096100.1	Triticum_aestivum_claire.EIv1.1.pep.all.prot&TraesCLE_scaffold_014586_01G000200.1	Triticum_aestivum_stanley.PGSBv2.1.pep.all.prot&TraesSTA4D01G097200.1	Triticum_aestivum_robigus.EIv1.1.pep.all.prot&TraesROB_scaffold_038866_01G000200.1	Triticum_aestivum_paragon.EIv1.1.pep.all.prot&TraesPAR_scaffold_047175_01G000200.1	Triticum_aestivum_weebil.WeebilV1.pep.all.prot&TraesWEE_scaffold_073290_01G000300.1	Triticum_aestivum_lancer.PGSBv2.0.pep.all.prot&TraesLAC4D01G096100.1	Triticum_aestivum_julius.PGSBv2.0.pep.all.prot&TraesJUL4D01G094900.1	Triticum_aestivum_landmark.PGSBv2.0.pep.all.prot&TraesLDM4D01G095000.1	Triticum_aestivum_cadenza.EIv1.1.pep.all.prot&TraesCAD_scaffold_024833_01G000200.1	Triticum_aestivum_mace.PGSBv2.0.pep.all.prot&TraesMAC4D01G096000.1	fielder.release.protein.prot&TraesFLD4D01G096500.1	Triticum_aestivum_arinalrfor.PGSBv2.0.pep.all.prot&TraesARI4D01G096400.1	Triticum_aestivum_norin61.PGSBv2.0.pep.all.prot&TraesNOR4D01G096200.1
fam538	Triticum_aestivum.IWGSC.pep.all.prot&TraesCS7B02G166400.1	Triticum_aestivum_mattis.PGSBv2.0.pep.all.prot&TraesSYM5B01G135000.1	Triticum_aestivum_jagger.PGSBv2.0.pep.all.prot&TraesJAG7B01G190500.1	Triticum_aestivum_claire.EIv1.1.pep.all.prot&TraesCLE_scaffold_139575_01G000200.1	Triticum_aestivum_stanley.PGSBv2.1.pep.all.prot&TraesSTA7B01G191400.1	Triticum_aestivum_robigus.EIv1.1.pep.all.prot&TraesROB_scaffold_111270_01G000200.1	Triticum_aestivum_paragon.EIv1.1.pep.all.prot&TraesPAR_scaffold_101202_01G000200.1	Triticum_aestivum_weebil.WeebilV1.pep.all.prot&TraesWEE_scaffold_086991_01G000200.1	Triticum_aestivum_lancer.PGSBv2.0.pep.all.prot&TraesLAC7B01G187500.1	Triticum_aestivum_julius.PGSBv2.0.pep.all.prot&TraesJUL7B01G189100.1	Triticum_aestivum_landmark.PGSBv2.0.pep.all.prot&TraesLDM7B01G190000.1	Triticum_aestivum_cadenza.EIv1.1.pep.all.prot&TraesCAD_scaffold_107085_01G000200.1	Triticum_aestivum_mace.PGSBv2.0.pep.all.prot&TraesMAC7B01G187300.1	fielder.release.protein.prot&TraesFLD7B01G187000.1	Triticum_aestivum_arinalrfor.PGSBv2.0.pep.all.prot&TraesARI5B01G141600.1	Triticum_aestivum_norin61.PGSBv2.0.pep.all.prot&TraesNOR7B01G193100.1
fam539	Triticum_aestivum.IWGSC.pep.all.prot&TraesCS5A02G127200.1	Triticum_aestivum_mattis.PGSBv2.0.pep.all.prot&TraesSYM5A01G133400.1	Triticum_aestivum_jagger.PGSBv2.0.pep.all.prot&TraesJAG5A01G136200.1	Triticum_aestivum_claire.EIv1.1.pep.all.prot&TraesCLE_scaffold_072108_01G000100.1	Triticum_aestivum_stanley.PGSBv2.1.pep.all.prot&TraesSTA5A01G135600.1	Triticum_aestivum_robigus.EIv1.1.pep.all.prot&TraesROB_scaffold_038923_01G000100.1	Triticum_aestivum_paragon.EIv1.1.pep.all.prot&TraesPAR_scaffold_068086_01G000100.1	Triticum_aestivum_weebil.WeebilV1.pep.all.prot&TraesWEE_scaffold_070865_01G000100.1	Triticum_aestivum_lancer.PGSBv2.0.pep.all.prot&TraesLAC5A01G137000.1	Triticum_aestivum_julius.PGSBv2.0.pep.all.prot&TraesJUL5A01G135700.1	Triticum_aestivum_landmark.PGSBv2.0.pep.all.prot&TraesLDM5A01G137000.1	Triticum_aestivum_cadenza.EIv1.1.pep.all.prot&TraesCAD_scaffold_072211_01G000100.1	Triticum_aestivum_mace.PGSBv2.0.pep.all.prot&TraesMAC5A01G134300.1	fielder.release.protein.prot&TraesFLD5A01G135700.1	Triticum_aestivum_arinalrfor.PGSBv2.0.pep.all.prot&TraesARI5A01G133500.1	Triticum_aestivum_norin61.PGSBv2.0.pep.all.prot&TraesNOR5A01G138400.1
fam540	Triticum_aestivum.IWGSC.pep.all.prot&TraesCS4D02G314900.1	Triticum_aestivum_mattis.PGSBv2.0.pep.all.prot&TraesSYM4D01G335200.1	Triticum_aestivum_jagger.PGSBv2.0.pep.all.prot&TraesJAG4D01G335100.1	Triticum_aestivum_claire.EIv1.1.pep.all.prot&TraesCLE_scaffold_128577_01G000200.1	Triticum_aestivum_stanley.PGSBv2.1.pep.all.prot&TraesSTA4D01G336200.1	Triticum_aestivum_robigus.EIv1.1.pep.all.prot&TraesROB_scaffold_033341_01G000200.1	Triticum_aestivum_paragon.EIv1.1.pep.all.prot&TraesPAR_scaffold_113399_01G000200.1	Triticum_aestivum_weebil.WeebilV1.pep.all.prot&TraesWEE_scaffold_059604_01G000400.1	Triticum_aestivum_lancer.PGSBv2.0.pep.all.prot&TraesLAC4D01G336900.1	Triticum_aestivum_julius.PGSBv2.0.pep.all.prot&TraesJUL4D01G334000.1	Triticum_aestivum_landmark.PGSBv2.0.pep.all.prot&TraesLDM4D01G333700.1	Triticum_aestivum_cadenza.EIv1.1.pep.all.prot&TraesCAD_scaffold_070494_01G000400.1	Triticum_aestivum_mace.PGSBv2.0.pep.all.prot&TraesMAC4D01G335900.1	fielder.release.protein.prot&TraesFLD4D01G335400.1	Triticum_aestivum_arinalrfor.PGSBv2.0.pep.all.prot&TraesARI4D01G336200.1	Triticum_aestivum_norin61.PGSBv2.0.pep.all.prot&TraesNOR4D01G337100.1
fam542	Triticum_aestivum.IWGSC.pep.all.prot&TraesCS5B02G131200.1	Triticum_aestivum_mattis.PGSBv2.0.pep.all.prot&TraesSYM7B01G470600.1	Triticum_aestivum_jagger.PGSBv2.0.pep.all.prot&TraesJAG5B01G139400.1	Triticum_aestivum_claire.EIv1.1.pep.all.prot&TraesCLE_scaffold_004557_01G000200.1	Triticum_aestivum_stanley.PGSBv2.1.pep.all.prot&TraesSTA5B01G145000.1	Triticum_aestivum_robigus.EIv1.1.pep.all.prot&TraesROB_scaffold_013322_01G000100.1	Triticum_aestivum_paragon.EIv1.1.pep.all.prot&TraesPAR_scaffold_012291_01G000200.1	Triticum_aestivum_weebil.WeebilV1.pep.all.prot&TraesWEE_scaffold_012967_01G000100.1	Triticum_aestivum_lancer.PGSBv2.0.pep.all.prot&TraesLAC5B01G143900.1	Triticum_aestivum_julius.PGSBv2.0.pep.all.prot&TraesJUL5B01G144500.1	Triticum_aestivum_landmark.PGSBv2.0.pep.all.prot&TraesLDM5B01G141500.1	Triticum_aestivum_cadenza.EIv1.1.pep.all.prot&TraesCAD_scaffold_005910_01G000200.1	Triticum_aestivum_mace.PGSBv2.0.pep.all.prot&TraesMAC5B01G145000.1	fielder.release.protein.prot&TraesFLD5B01G144500.1	Triticum_aestivum_arinalrfor.PGSBv2.0.pep.all.prot&TraesARI7B01G368200.1	Triticum_aestivum_norin61.PGSBv2.0.pep.all.prot&TraesNOR5B01G145300.1
fam544	Triticum_aestivum.IWGSC.pep.all.prot&TraesCS3A02G483400.1	Triticum_aestivum_mattis.PGSBv2.0.pep.all.prot&TraesSYM3A01G523700.1	Triticum_aestivum_jagger.PGSBv2.0.pep.all.prot&TraesJAG3A01G522100.1	Triticum_aestivum_claire.EIv1.1.pep.all.prot&TraesCLE_scaffold_057162_01G000100.1	Triticum_aestivum_stanley.PGSBv2.1.pep.all.prot&TraesSTA3A01G518300.1	Triticum_aestivum_robigus.EIv1.1.pep.all.prot&TraesROB_scaffold_071536_01G000200.1	Triticum_aestivum_paragon.EIv1.1.pep.all.prot&TraesPAR_scaffold_075018_01G000100.1	Triticum_aestivum_weebil.WeebilV1.pep.all.prot&TraesWEE_scaffold_027487_01G000200.1	Triticum_aestivum_lancer.PGSBv2.0.pep.all.prot&TraesLAC3A01G520100.1	Triticum_aestivum_julius.PGSBv2.0.pep.all.prot&TraesJUL3A01G519600.1	Triticum_aestivum_landmark.PGSBv2.0.pep.all.prot&TraesLDM3A01G518000.1	Triticum_aestivum_cadenza.EIv1.1.pep.all.prot&TraesCAD_scaffold_019858_01G000400.1	Triticum_aestivum_mace.PGSBv2.0.pep.all.prot&TraesMAC3A01G513100.1	fielder.release.protein.prot&TraesFLD3A01G518900.1	Triticum_aestivum_arinalrfor.PGSBv2.0.pep.all.prot&TraesARI3A01G516900.1	Triticum_aestivum_norin61.PGSBv2.0.pep.all.prot&TraesNOR3A01G520000.1
fam547	Triticum_aestivum.IWGSC.pep.all.prot&TraesCS6A02G319000.1	Triticum_aestivum_mattis.PGSBv2.0.pep.all.prot&TraesSYM6A01G339600.1	Triticum_aestivum_jagger.PGSBv2.0.pep.all.prot&TraesJAG6A01G331900.1	Triticum_aestivum_claire.EIv1.1.pep.all.prot&TraesCLE_scaffold_007480_01G000800.1	Triticum_aestivum_stanley.PGSBv2.1.pep.all.prot&TraesSTA6A01G341300.1	Triticum_aestivum_robigus.EIv1.1.pep.all.prot&TraesROB_scaffold_022384_01G000100.1	Triticum_aestivum_paragon.EIv1.1.pep.all.prot&TraesPAR_scaffold_022304_01G000600.1	Triticum_aestivum_weebil.WeebilV1.pep.all.prot&TraesWEE_scaffold_115049_01G000100.1	Triticum_aestivum_lancer.PGSBv2.0.pep.all.prot&TraesLAC6A01G341600.1	Triticum_aestivum_julius.PGSBv2.0.pep.all.prot&TraesJUL6A01G344300.1	Triticum_aestivum_landmark.PGSBv2.0.pep.all.prot&TraesLDM6A01G339400.1	Triticum_aestivum_cadenza.EIv1.1.pep.all.prot&TraesCAD_scaffold_090339_01G000200.1	Triticum_aestivum_mace.PGSBv2.0.pep.all.prot&TraesMAC6A01G342800.1	fielder.release.protein.prot&TraesFLD6A01G355000.1	Triticum_aestivum_arinalrfor.PGSBv2.0.pep.all.prot&TraesARI6A01G340000.1	Triticum_aestivum_norin61.PGSBv2.0.pep.all.prot&TraesNOR6A01G345900.1
fam551	Triticum_aestivum.IWGSC.pep.all.prot&TraesCS5D02G506700.1	Triticum_aestivum_mattis.PGSBv2.0.pep.all.prot&TraesSYM5D01G549100.1	Triticum_aestivum_jagger.PGSBv2.0.pep.all.prot&TraesJAG5D01G547100.1	Triticum_aestivum_claire.EIv1.1.pep.all.prot&TraesCLE_scaffold_038564_01G000200.1	Triticum_aestivum_stanley.PGSBv2.1.pep.all.prot&TraesSTA5D01G550900.1	Triticum_aestivum_robigus.EIv1.1.pep.all.prot&TraesROB_scaffold_077162_01G000200.1	Triticum_aestivum_paragon.EIv1.1.pep.all.prot&TraesPAR_scaffold_037702_01G000400.1	Triticum_aestivum_weebil.WeebilV1.pep.all.prot&TraesWEE_scaffold_078385_01G000200.1	Triticum_aestivum_lancer.PGSBv2.0.pep.all.prot&TraesLAC5D01G547500.1	Triticum_aestivum_julius.PGSBv2.0.pep.all.prot&TraesJUL5D01G550300.1	Triticum_aestivum_landmark.PGSBv2.0.pep.all.prot&TraesLDM5D01G545300.1	Triticum_aestivum_cadenza.EIv1.1.pep.all.prot&TraesCAD_scaffold_041899_01G000200.1	Triticum_aestivum_mace.PGSBv2.0.pep.all.prot&TraesMAC5D01G547700.1	fielder.release.protein.prot&TraesFLD5D01G551500.1	Triticum_aestivum_arinalrfor.PGSBv2.0.pep.all.prot&TraesARI5D01G550600.1	Triticum_aestivum_norin61.PGSBv2.0.pep.all.prot&TraesNOR5D01G553700.1
fam557	Triticum_aestivum.IWGSC.pep.all.prot&TraesCS6D02G321000.1.cds1	Triticum_aestivum_mattis.PGSBv2.0.pep.all.prot&TraesSYM6D01G360900.1	Triticum_aestivum_jagger.PGSBv2.0.pep.all.prot&TraesJAG6D01G327800.1	Triticum_aestivum_claire.EIv1.1.pep.all.prot&TraesCLE_scaffold_032268_01G000700.1	Triticum_aestivum_stanley.PGSBv2.1.pep.all.prot&TraesSTA6D01G364700.1	Triticum_aestivum_robigus.EIv1.1.pep.all.prot&TraesROB_scaffold_037390_01G000300.1	Triticum_aestivum_paragon.EIv1.1.pep.all.prot&TraesPAR_scaffold_007381_01G000900.1	Triticum_aestivum_weebil.WeebilV1.pep.all.prot&TraesWEE_scaffold_029723_01G000300.1	Triticum_aestivum_lancer.PGSBv2.0.pep.all.prot&TraesLAC6D01G338900.1	Triticum_aestivum_julius.PGSBv2.0.pep.all.prot&TraesJUL6D01G375400.1	Triticum_aestivum_landmark.PGSBv2.0.pep.all.prot&TraesLDM6D01G363100.1	Triticum_aestivum_cadenza.EIv1.1.pep.all.prot&TraesCAD_scaffold_036473_01G000300.1	Triticum_aestivum_mace.PGSBv2.0.pep.all.prot&TraesMAC6D01G354900.1	fielder.release.protein.prot&TraesFLD6D01G385700.1	Triticum_aestivum_arinalrfor.PGSBv2.0.pep.all.prot&TraesARI6D01G359000.1	Triticum_aestivum_norin61.PGSBv2.0.pep.all.prot&TraesNOR6D01G359600.1
fam560	Triticum_aestivum.IWGSC.pep.all.prot&TraesCS4B02G356400.1.cds1	Triticum_aestivum_mattis.PGSBv2.0.pep.all.prot&TraesSYM4B01G384100.1	Triticum_aestivum_jagger.PGSBv2.0.pep.all.prot&TraesJAG4B01G381600.1	Triticum_aestivum_claire.EIv1.1.pep.all.prot&TraesCLE_scaffold_079827_01G000300.1	Triticum_aestivum_stanley.PGSBv2.1.pep.all.prot&TraesSTA4B01G384600.1	Triticum_aestivum_robigus.EIv1.1.pep.all.prot&TraesROB_scaffold_074256_01G000300.1	Triticum_aestivum_paragon.EIv1.1.pep.all.prot&TraesPAR_scaffold_032338_01G000300.1	Triticum_aestivum_weebil.WeebilV1.pep.all.prot&TraesWEE_scaffold_030364_01G000300.1	Triticum_aestivum_lancer.PGSBv2.0.pep.all.prot&TraesLAC4B01G385300.1	Triticum_aestivum_julius.PGSBv2.0.pep.all.prot&TraesJUL4B01G383400.1	Triticum_aestivum_landmark.PGSBv2.0.pep.all.prot&TraesLDM4B01G389900.1	Triticum_aestivum_cadenza.EIv1.1.pep.all.prot&TraesCAD_scaffold_105604_01G000300.1	Triticum_aestivum_mace.PGSBv2.0.pep.all.prot&TraesMAC4B01G384800.1	fielder.release.protein.prot&TraesFLD4B01G390200.1	Triticum_aestivum_arinalrfor.PGSBv2.0.pep.all.prot&TraesARI4B01G384600.1	Triticum_aestivum_norin61.PGSBv2.0.pep.all.prot&TraesNOR4B01G388600.1
fam563	Triticum_aestivum.IWGSC.pep.all.prot&TraesCS6B02G408900.1	Triticum_aestivum_mattis.PGSBv2.0.pep.all.prot&TraesSYM6B01G444600.1	Triticum_aestivum_jagger.PGSBv2.0.pep.all.prot&TraesJAG6B01G450000.1	Triticum_aestivum_claire.EIv1.1.pep.all.prot&TraesCLE_scaffold_043848_01G000700.1	Triticum_aestivum_stanley.PGSBv2.1.pep.all.prot&TraesSTA6B01G445900.1	Triticum_aestivum_robigus.EIv1.1.pep.all.prot&TraesROB_scaffold_094399_01G000200.1	Triticum_aestivum_paragon.EIv1.1.pep.all.prot&TraesPAR_scaffold_011785_01G000300.1	Triticum_aestivum_weebil.WeebilV1.pep.all.prot&TraesWEE_scaffold_150470_01G000100.1	Triticum_aestivum_lancer.PGSBv2.0.pep.all.prot&TraesLAC6A01G400600.1	Triticum_aestivum_julius.PGSBv2.0.pep.all.prot&TraesJUL6B01G452900.1	Triticum_aestivum_landmark.PGSBv2.0.pep.all.prot&TraesLDM6B01G444100.1	Triticum_aestivum_mace.PGSBv2.0.pep.all.prot&TraesMAC6B01G445400.1	fielder.release.protein.prot&TraesFLD6B01G452100.1	Triticum_aestivum_arinalrfor.PGSBv2.0.pep.all.prot&TraesARI6B01G452600.1	Triticum_aestivum_norin61.PGSBv2.0.pep.all.prot&TraesNOR6B01G447600.1
fam565	Triticum_aestivum.IWGSC.pep.all.prot&TraesCS2D02G458700.1	Triticum_aestivum_mattis.PGSBv2.0.pep.all.prot&TraesSYM2D01G497400.1	Triticum_aestivum_jagger.PGSBv2.0.pep.all.prot&TraesJAG2D01G500400.1	Triticum_aestivum_claire.EIv1.1.pep.all.prot&TraesCLE_scaffold_126430_01G000200.1	Triticum_aestivum_stanley.PGSBv2.1.pep.all.prot&TraesSTA2D01G497800.1	Triticum_aestivum_robigus.EIv1.1.pep.all.prot&TraesROB_scaffold_152422_01G000100.1	Triticum_aestivum_paragon.EIv1.1.pep.all.prot&TraesPAR_scaffold_119716_01G000200.1	Triticum_aestivum_weebil.WeebilV1.pep.all.prot&TraesWEE_scaffold_127986_01G000100.1	Triticum_aestivum_lancer.PGSBv2.0.pep.all.prot&TraesLAC2D01G503300.1	Triticum_aestivum_julius.PGSBv2.0.pep.all.prot&TraesJUL2D01G500800.1	Triticum_aestivum_landmark.PGSBv2.0.pep.all.prot&TraesLDM2D01G496600.1	Triticum_aestivum_cadenza.EIv1.1.pep.all.prot&TraesCAD_scaffold_111333_01G000200.1	Triticum_aestivum_mace.PGSBv2.0.pep.all.prot&TraesMAC2D01G498600.1	fielder.release.protein.prot&TraesFLD2D01G506700.1	Triticum_aestivum_arinalrfor.PGSBv2.0.pep.all.prot&TraesARI2D01G494500.1	Triticum_aestivum_norin61.PGSBv2.0.pep.all.prot&TraesNOR2D01G497500.1
fam567	Triticum_aestivum.IWGSC.pep.all.prot&TraesCS5D02G336200.1	Triticum_aestivum_mattis.PGSBv2.0.pep.all.prot&TraesSYM5D01G365800.1	Triticum_aestivum_jagger.PGSBv2.0.pep.all.prot&TraesJAG5D01G362200.1	Triticum_aestivum_claire.EIv1.1.pep.all.prot&TraesCLE_scaffold_096851_01G000100.1	Triticum_aestivum_stanley.PGSBv2.1.pep.all.prot&TraesSTA5D01G365700.1	Triticum_aestivum_robigus.EIv1.1.pep.all.prot&TraesROB_scaffold_093111_01G000100.1	Triticum_aestivum_paragon.EIv1.1.pep.all.prot&TraesPAR_scaffold_102889_01G000100.1	Triticum_aestivum_weebil.WeebilV1.pep.all.prot&TraesWEE_scaffold_100724_01G000100.1	Triticum_aestivum_lancer.PGSBv2.0.pep.all.prot&TraesLAC5D01G363600.1	Triticum_aestivum_julius.PGSBv2.0.pep.all.prot&TraesJUL5D01G364200.1	Triticum_aestivum_landmark.PGSBv2.0.pep.all.prot&TraesLDM5D01G362600.1	Triticum_aestivum_cadenza.EIv1.1.pep.all.prot&TraesCAD_scaffold_086212_01G000100.1	Triticum_aestivum_mace.PGSBv2.0.pep.all.prot&TraesMAC5D01G364200.1	fielder.release.protein.prot&TraesFLD5D01G366100.1	Triticum_aestivum_arinalrfor.PGSBv2.0.pep.all.prot&TraesARI5D01G365200.1	Triticum_aestivum_norin61.PGSBv2.0.pep.all.prot&TraesNOR5D01G363200.1
fam568	Triticum_aestivum.IWGSC.pep.all.prot&TraesCS4B02G234600.1	Triticum_aestivum_mattis.PGSBv2.0.pep.all.prot&TraesSYM4B01G252800.1	Triticum_aestivum_jagger.PGSBv2.0.pep.all.prot&TraesJAG4B01G252000.1	Triticum_aestivum_claire.EIv1.1.pep.all.prot&TraesCLE_scaffold_001604_01G000100.1	Triticum_aestivum_stanley.PGSBv2.1.pep.all.prot&TraesSTA4B01G253100.1	Triticum_aestivum_robigus.EIv1.1.pep.all.prot&TraesROB_scaffold_068704_01G000100.1	Triticum_aestivum_paragon.EIv1.1.pep.all.prot&TraesPAR_scaffold_052942_01G000200.1	Triticum_aestivum_weebil.WeebilV1.pep.all.prot&TraesWEE_scaffold_117735_01G000100.1	Triticum_aestivum_lancer.PGSBv2.0.pep.all.prot&TraesLAC4B01G253900.1	Triticum_aestivum_julius.PGSBv2.0.pep.all.prot&TraesJUL4B01G251900.1	Triticum_aestivum_landmark.PGSBv2.0.pep.all.prot&TraesLDM4B01G258100.1	Triticum_aestivum_cadenza.EIv1.1.pep.all.prot&TraesCAD_scaffold_070151_01G000100.1	Triticum_aestivum_mace.PGSBv2.0.pep.all.prot&TraesMAC4B01G254600.1	fielder.release.protein.prot&TraesFLD4B01G258500.1	Triticum_aestivum_arinalrfor.PGSBv2.0.pep.all.prot&TraesARI4B01G253000.1	Triticum_aestivum_norin61.PGSBv2.0.pep.all.prot&TraesNOR4B01G256700.1
fam569	Triticum_aestivum.IWGSC.pep.all.prot&TraesCS2B02G211200.1	Triticum_aestivum_mattis.PGSBv2.0.pep.all.prot&TraesSYM2B01G229600.1	Triticum_aestivum_jagger.PGSBv2.0.pep.all.prot&TraesJAG2B01G231800.1	Triticum_aestivum_claire.EIv1.1.pep.all.prot&TraesCLE_scaffold_001357_01G000400.1	Triticum_aestivum_stanley.PGSBv2.1.pep.all.prot&TraesSTA2B01G239400.1	Triticum_aestivum_robigus.EIv1.1.pep.all.prot&TraesROB_scaffold_023006_01G000300.1	Triticum_aestivum_paragon.EIv1.1.pep.all.prot&TraesPAR_scaffold_132784_01G000100.1	Triticum_aestivum_weebil.WeebilV1.pep.all.prot&TraesWEE_scaffold_015340_01G000100.1	Triticum_aestivum_julius.PGSBv2.0.pep.all.prot&TraesJUL2B01G232000.1	Triticum_aestivum_landmark.PGSBv2.0.pep.all.prot&TraesLDM2B01G226200.1	Triticum_aestivum_cadenza.EIv1.1.pep.all.prot&TraesCAD_scaffold_007618_01G000100.1	Triticum_aestivum_mace.PGSBv2.0.pep.all.prot&TraesMAC2B01G235100.1	fielder.release.protein.prot&TraesFLD2B01G234400.1	Triticum_aestivum_arinalrfor.PGSBv2.0.pep.all.prot&TraesARI2B01G234300.1	Triticum_aestivum_norin61.PGSBv2.0.pep.all.prot&TraesNOR2B01G237800.1
fam573	Triticum_aestivum.IWGSC.pep.all.prot&TraesCS2D02G560400.1.cds1	Triticum_aestivum_mattis.PGSBv2.0.pep.all.prot&TraesSYM2D01G611300.1	Triticum_aestivum_jagger.PGSBv2.0.pep.all.prot&TraesJAG2D01G614700.1	Triticum_aestivum_claire.EIv1.1.pep.all.prot&TraesCLE_scaffold_239241_01G000100.1	Triticum_aestivum_stanley.PGSBv2.1.pep.all.prot&TraesSTA2D01G613600.1	Triticum_aestivum_robigus.EIv1.1.pep.all.prot&TraesROB_scaffold_224483_01G000100.1	Triticum_aestivum_paragon.EIv1.1.pep.all.prot&TraesPAR_scaffold_236403_01G000100.1	Triticum_aestivum_weebil.WeebilV1.pep.all.prot&TraesWEE_scaffold_259960_01G000100.1	Triticum_aestivum_lancer.PGSBv2.0.pep.all.prot&TraesLAC2D01G622000.1	Triticum_aestivum_julius.PGSBv2.0.pep.all.prot&TraesJUL2D01G623500.1	Triticum_aestivum_landmark.PGSBv2.0.pep.all.prot&TraesLDM2D01G611800.1	Triticum_aestivum_cadenza.EIv1.1.pep.all.prot&TraesCAD_scaffold_214946_01G000100.1	Triticum_aestivum_mace.PGSBv2.0.pep.all.prot&TraesMAC2D01G612900.1	fielder.release.protein.prot&TraesFLD2D01G626000.1	Triticum_aestivum_arinalrfor.PGSBv2.0.pep.all.prot&TraesARI2D01G643600.1	Triticum_aestivum_norin61.PGSBv2.0.pep.all.prot&TraesNOR2D01G612200.1
fam575	Triticum_aestivum.IWGSC.pep.all.prot&TraesCS3D02G216700.1.cds1	Triticum_aestivum_mattis.PGSBv2.0.pep.all.prot&TraesSYM3D01G226700.1	Triticum_aestivum_jagger.PGSBv2.0.pep.all.prot&TraesJAG3D01G229300.1	Triticum_aestivum_claire.EIv1.1.pep.all.prot&TraesCLE_scaffold_015648_01G000100.1	Triticum_aestivum_stanley.PGSBv2.1.pep.all.prot&TraesSTA3D01G254200.1	Triticum_aestivum_robigus.EIv1.1.pep.all.prot&TraesROB_scaffold_011584_01G000100.1	Triticum_aestivum_paragon.EIv1.1.pep.all.prot&TraesPAR_scaffold_039443_01G000100.1	Triticum_aestivum_weebil.WeebilV1.pep.all.prot&TraesWEE_scaffold_038496_01G000100.1	Triticum_aestivum_lancer.PGSBv2.0.pep.all.prot&TraesLAC3D01G237100.1	Triticum_aestivum_julius.PGSBv2.0.pep.all.prot&TraesJUL3D01G239400.1	Triticum_aestivum_landmark.PGSBv2.0.pep.all.prot&TraesLDM3D01G236600.1	Triticum_aestivum_cadenza.EIv1.1.pep.all.prot&TraesCAD_scaffold_017132_01G000100.1	Triticum_aestivum_mace.PGSBv2.0.pep.all.prot&TraesMAC3D01G222900.1	fielder.release.protein.prot&TraesFLD3D01G243000.1	Triticum_aestivum_arinalrfor.PGSBv2.0.pep.all.prot&TraesARI3D01G229200.1	Triticum_aestivum_norin61.PGSBv2.0.pep.all.prot&TraesNOR3D01G236700.1
fam576	Triticum_aestivum.IWGSC.pep.all.prot&TraesCS7A02G334000.1	Triticum_aestivum_mattis.PGSBv2.0.pep.all.prot&TraesSYM7A01G354800.1	Triticum_aestivum_jagger.PGSBv2.0.pep.all.prot&TraesJAG7A01G359300.1	Triticum_aestivum_claire.EIv1.1.pep.all.prot&TraesCLE_scaffold_098759_01G000200.1	Triticum_aestivum_stanley.PGSBv2.1.pep.all.prot&TraesSTA7A01G356600.1	Triticum_aestivum_robigus.EIv1.1.pep.all.prot&TraesROB_scaffold_063225_01G000300.1	Triticum_aestivum_paragon.EIv1.1.pep.all.prot&TraesPAR_scaffold_079295_01G000100.1	Triticum_aestivum_weebil.WeebilV1.pep.all.prot&TraesWEE_scaffold_096512_01G000200.1	Triticum_aestivum_lancer.PGSBv2.0.pep.all.prot&TraesLAC7A01G358300.1	Triticum_aestivum_julius.PGSBv2.0.pep.all.prot&TraesJUL7A01G357800.1	Triticum_aestivum_landmark.PGSBv2.0.pep.all.prot&TraesLDM7A01G353700.1	Triticum_aestivum_cadenza.EIv1.1.pep.all.prot&TraesCAD_scaffold_100745_01G000100.1	Triticum_aestivum_mace.PGSBv2.0.pep.all.prot&TraesMAC7A01G362700.1	fielder.release.protein.prot&TraesFLD7A01G365900.1	Triticum_aestivum_arinalrfor.PGSBv2.0.pep.all.prot&TraesARI7A01G368500.1	Triticum_aestivum_norin61.PGSBv2.0.pep.all.prot&TraesNOR7A01G357800.1
fam577	Triticum_aestivum.IWGSC.pep.all.prot&TraesCS5B02G476900.1	Triticum_aestivum_mattis.PGSBv2.0.pep.all.prot&TraesSYM7B01G104500.1	Triticum_aestivum_jagger.PGSBv2.0.pep.all.prot&TraesJAG5B01G509200.1	Triticum_aestivum_claire.EIv1.1.pep.all.prot&TraesCLE_scaffold_037176_01G000100.1	Triticum_aestivum_stanley.PGSBv2.1.pep.all.prot&TraesSTA5B01G515000.1	Triticum_aestivum_robigus.EIv1.1.pep.all.prot&TraesROB_scaffold_008998_01G000700.1	Triticum_aestivum_paragon.EIv1.1.pep.all.prot&TraesPAR_scaffold_003682_01G000700.1	Triticum_aestivum_weebil.WeebilV1.pep.all.prot&TraesWEE_scaffold_028041_01G000500.1	Triticum_aestivum_lancer.PGSBv2.0.pep.all.prot&TraesLAC5B01G515000.1	Triticum_aestivum_julius.PGSBv2.0.pep.all.prot&TraesJUL5B01G514700.1	Triticum_aestivum_landmark.PGSBv2.0.pep.all.prot&TraesLDM5B01G513400.1	Triticum_aestivum_cadenza.EIv1.1.pep.all.prot&TraesCAD_scaffold_005328_01G000100.1	Triticum_aestivum_mace.PGSBv2.0.pep.all.prot&TraesMAC5B01G512100.1	fielder.release.protein.prot&TraesFLD5B01G518200.1	Triticum_aestivum_arinalrfor.PGSBv2.0.pep.all.prot&TraesARI7B01G734600.1	Triticum_aestivum_norin61.PGSBv2.0.pep.all.prot&TraesNOR5B01G517700.1
fam578	Triticum_aestivum.IWGSC.pep.all.prot&TraesCS1D02G354300.1	Triticum_aestivum_mattis.PGSBv2.0.pep.all.prot&TraesSYM1D01G386000.1	Triticum_aestivum_jagger.PGSBv2.0.pep.all.prot&TraesJAG1D01G380800.1	Triticum_aestivum_claire.EIv1.1.pep.all.prot&TraesCLE_scaffold_127049_01G000200.1	Triticum_aestivum_stanley.PGSBv2.1.pep.all.prot&TraesSTA1D01G387200.1	Triticum_aestivum_robigus.EIv1.1.pep.all.prot&TraesROB_scaffold_041945_01G000300.1	Triticum_aestivum_paragon.EIv1.1.pep.all.prot&TraesPAR_scaffold_120719_01G000200.1	Triticum_aestivum_weebil.WeebilV1.pep.all.prot&TraesWEE_scaffold_059123_01G000400.1	Triticum_aestivum_lancer.PGSBv2.0.pep.all.prot&TraesLAC1D01G387900.1	Triticum_aestivum_julius.PGSBv2.0.pep.all.prot&TraesJUL1D01G390400.1	Triticum_aestivum_landmark.PGSBv2.0.pep.all.prot&TraesLDM1D01G388900.1	Triticum_aestivum_cadenza.EIv1.1.pep.all.prot&TraesCAD_scaffold_090765_01G000100.1	Triticum_aestivum_mace.PGSBv2.0.pep.all.prot&TraesMAC1D01G384200.1	fielder.release.protein.prot&TraesFLD1D01G387100.1	Triticum_aestivum_arinalrfor.PGSBv2.0.pep.all.prot&TraesARI1D01G389800.1	Triticum_aestivum_norin61.PGSBv2.0.pep.all.prot&TraesNOR1D01G393100.1
fam581	Triticum_aestivum.IWGSC.pep.all.prot&TraesCS4A02G347000.1.cds1	Triticum_aestivum_mattis.PGSBv2.0.pep.all.prot&TraesSYM4A01G368500.1	Triticum_aestivum_jagger.PGSBv2.0.pep.all.prot&TraesJAG4A01G367400.1	Triticum_aestivum_claire.EIv1.1.pep.all.prot&TraesCLE_scaffold_081522_01G000500.1	Triticum_aestivum_stanley.PGSBv2.1.pep.all.prot&TraesSTA4A01G373400.1	Triticum_aestivum_robigus.EIv1.1.pep.all.prot&TraesROB_scaffold_016972_01G000100.1	Triticum_aestivum_paragon.EIv1.1.pep.all.prot&TraesPAR_scaffold_141029_01G000100.1	Triticum_aestivum_weebil.WeebilV1.pep.all.prot&TraesWEE_scaffold_013517_01G000100.1	Triticum_aestivum_lancer.PGSBv2.0.pep.all.prot&TraesLAC4A01G368800.1	Triticum_aestivum_julius.PGSBv2.0.pep.all.prot&TraesJUL4A01G371000.1	Triticum_aestivum_landmark.PGSBv2.0.pep.all.prot&TraesLDM4A01G371000.1	Triticum_aestivum_cadenza.EIv1.1.pep.all.prot&TraesCAD_scaffold_017205_01G000100.1	Triticum_aestivum_mace.PGSBv2.0.pep.all.prot&TraesMAC4A01G368100.1	fielder.release.protein.prot&TraesFLD4A01G371600.1	Triticum_aestivum_arinalrfor.PGSBv2.0.pep.all.prot&TraesARI4A01G369600.1	Triticum_aestivum_norin61.PGSBv2.0.pep.all.prot&TraesNOR4A01G366300.1
fam583	Triticum_aestivum.IWGSC.pep.all.prot&TraesCS5A02G453600.1	Triticum_aestivum_mattis.PGSBv2.0.pep.all.prot&TraesSYM5A01G474400.1	Triticum_aestivum_jagger.PGSBv2.0.pep.all.prot&TraesJAG5A01G479100.1	Triticum_aestivum_claire.EIv1.1.pep.all.prot&TraesCLE_scaffold_055120_01G000100.1	Triticum_aestivum_stanley.PGSBv2.1.pep.all.prot&TraesSTA5A01G476700.1	Triticum_aestivum_robigus.EIv1.1.pep.all.prot&TraesROB_scaffold_059938_01G000100.1	Triticum_aestivum_paragon.EIv1.1.pep.all.prot&TraesPAR_scaffold_067378_01G000100.1	Triticum_aestivum_weebil.WeebilV1.pep.all.prot&TraesWEE_scaffold_059862_01G000100.1	Triticum_aestivum_lancer.PGSBv2.0.pep.all.prot&TraesLAC5A01G478400.1	Triticum_aestivum_julius.PGSBv2.0.pep.all.prot&TraesJUL5A01G474500.1	Triticum_aestivum_landmark.PGSBv2.0.pep.all.prot&TraesLDM5A01G476500.1	Triticum_aestivum_cadenza.EIv1.1.pep.all.prot&TraesCAD_scaffold_012662_01G000100.1	Triticum_aestivum_mace.PGSBv2.0.pep.all.prot&TraesMAC5A01G475100.1	fielder.release.protein.prot&TraesFLD5A01G481500.1	Triticum_aestivum_arinalrfor.PGSBv2.0.pep.all.prot&TraesARI5A01G477300.1	Triticum_aestivum_norin61.PGSBv2.0.pep.all.prot&TraesNOR5A01G483000.1
fam584	Triticum_aestivum.IWGSC.pep.all.prot&TraesCS7D02G219400.1.cds1	Triticum_aestivum_mattis.PGSBv2.0.pep.all.prot&TraesSYM7D01G242500.1	Triticum_aestivum_jagger.PGSBv2.0.pep.all.prot&TraesJAG7D01G246100.1	Triticum_aestivum_claire.EIv1.1.pep.all.prot&TraesCLE_scaffold_186964_01G000100.1	Triticum_aestivum_stanley.PGSBv2.1.pep.all.prot&TraesSTA7D01G245200.1	Triticum_aestivum_robigus.EIv1.1.pep.all.prot&TraesROB_scaffold_174968_01G000100.1	Triticum_aestivum_paragon.EIv1.1.pep.all.prot&TraesPAR_scaffold_177865_01G000100.1	Triticum_aestivum_weebil.WeebilV1.pep.all.prot&TraesWEE_scaffold_016890_01G000300.1	Triticum_aestivum_lancer.PGSBv2.0.pep.all.prot&TraesLAC7D01G244900.1	Triticum_aestivum_julius.PGSBv2.0.pep.all.prot&TraesJUL7D01G246600.1	Triticum_aestivum_landmark.PGSBv2.0.pep.all.prot&TraesLDM7D01G245100.1	Triticum_aestivum_cadenza.EIv1.1.pep.all.prot&TraesCAD_scaffold_099540_01G000300.1	Triticum_aestivum_mace.PGSBv2.0.pep.all.prot&TraesMAC7D01G245900.1	fielder.release.protein.prot&TraesFLD7D01G251600.1	Triticum_aestivum_arinalrfor.PGSBv2.0.pep.all.prot&TraesARI7D01G242300.1	Triticum_aestivum_norin61.PGSBv2.0.pep.all.prot&TraesNOR7D01G247700.1
fam585	Triticum_aestivum.IWGSC.pep.all.prot&TraesCS6B02G451100.1	Triticum_aestivum_mattis.PGSBv2.0.pep.all.prot&TraesSYM6B01G490900.1	Triticum_aestivum_jagger.PGSBv2.0.pep.all.prot&TraesJAG6B01G496000.1	Triticum_aestivum_claire.EIv1.1.pep.all.prot&TraesCLE_scaffold_105589_01G000100.1	Triticum_aestivum_stanley.PGSBv2.1.pep.all.prot&TraesSTA6B01G491500.1	Triticum_aestivum_robigus.EIv1.1.pep.all.prot&TraesROB_scaffold_112181_01G000100.1	Triticum_aestivum_paragon.EIv1.1.pep.all.prot&TraesPAR_scaffold_084764_01G000100.1	Triticum_aestivum_weebil.WeebilV1.pep.all.prot&TraesWEE_scaffold_089783_01G000100.1	Triticum_aestivum_lancer.PGSBv2.0.pep.all.prot&TraesLAC6B01G484500.1	Triticum_aestivum_julius.PGSBv2.0.pep.all.prot&TraesJUL6B01G496200.1	Triticum_aestivum_landmark.PGSBv2.0.pep.all.prot&TraesLDM6B01G493400.1	Triticum_aestivum_cadenza.EIv1.1.pep.all.prot&TraesCAD_scaffold_108375_01G000200.1	Triticum_aestivum_mace.PGSBv2.0.pep.all.prot&TraesMAC6B01G492400.1	fielder.release.protein.prot&TraesFLD6B01G500900.1	Triticum_aestivum_arinalrfor.PGSBv2.0.pep.all.prot&TraesARI6B01G497600.1	Triticum_aestivum_norin61.PGSBv2.0.pep.all.prot&TraesNOR6B01G495500.1
fam586	Triticum_aestivum.IWGSC.pep.all.prot&TraesCS7A02G339400.1	Triticum_aestivum_mattis.PGSBv2.0.pep.all.prot&TraesSYM7A01G360300.1	Triticum_aestivum_jagger.PGSBv2.0.pep.all.prot&TraesJAG7A01G364900.1	Triticum_aestivum_claire.EIv1.1.pep.all.prot&TraesCLE_scaffold_033617_01G000100.1	Triticum_aestivum_stanley.PGSBv2.1.pep.all.prot&TraesSTA7A01G362000.1	Triticum_aestivum_robigus.EIv1.1.pep.all.prot&TraesROB_scaffold_033968_01G000100.1	Triticum_aestivum_paragon.EIv1.1.pep.all.prot&TraesPAR_scaffold_027301_01G000100.1	Triticum_aestivum_weebil.WeebilV1.pep.all.prot&TraesWEE_scaffold_004347_01G000100.1	Triticum_aestivum_lancer.PGSBv2.0.pep.all.prot&TraesLAC7A01G363700.1	Triticum_aestivum_julius.PGSBv2.0.pep.all.prot&TraesJUL7A01G363400.1	Triticum_aestivum_landmark.PGSBv2.0.pep.all.prot&TraesLDM7A01G359100.1	Triticum_aestivum_cadenza.EIv1.1.pep.all.prot&TraesCAD_scaffold_028022_01G000100.1	Triticum_aestivum_mace.PGSBv2.0.pep.all.prot&TraesMAC7A01G368300.1	fielder.release.protein.prot&TraesFLD7A01G371300.1	Triticum_aestivum_arinalrfor.PGSBv2.0.pep.all.prot&TraesARI7A01G374000.1	Triticum_aestivum_norin61.PGSBv2.0.pep.all.prot&TraesNOR7A01G363300.1
fam587	Triticum_aestivum.IWGSC.pep.all.prot&TraesCS7B02G148100.1.cds1	Triticum_aestivum_mattis.PGSBv2.0.pep.all.prot&TraesSYM5B01G153600.1	Triticum_aestivum_jagger.PGSBv2.0.pep.all.prot&TraesJAG7B01G172400.1	Triticum_aestivum_claire.EIv1.1.pep.all.prot&TraesCLE_scaffold_012965_01G000100.1	Triticum_aestivum_stanley.PGSBv2.1.pep.all.prot&TraesSTA7B01G173100.1	Triticum_aestivum_robigus.EIv1.1.pep.all.prot&TraesROB_scaffold_101010_01G000100.1	Triticum_aestivum_paragon.EIv1.1.pep.all.prot&TraesPAR_scaffold_029430_01G000100.1	Triticum_aestivum_weebil.WeebilV1.pep.all.prot&TraesWEE_scaffold_085197_01G000100.1	Triticum_aestivum_lancer.PGSBv2.0.pep.all.prot&TraesLAC7B01G169900.1	Triticum_aestivum_julius.PGSBv2.0.pep.all.prot&TraesJUL7B01G170700.1	Triticum_aestivum_landmark.PGSBv2.0.pep.all.prot&TraesLDM7B01G171900.1	Triticum_aestivum_cadenza.EIv1.1.pep.all.prot&TraesCAD_scaffold_113858_01G000100.1	Triticum_aestivum_mace.PGSBv2.0.pep.all.prot&TraesMAC7B01G169100.1	fielder.release.protein.prot&TraesFLD7B01G168600.1	Triticum_aestivum_arinalrfor.PGSBv2.0.pep.all.prot&TraesARI5B01G160500.1	Triticum_aestivum_norin61.PGSBv2.0.pep.all.prot&TraesNOR7B01G174500.1
fam588	Triticum_aestivum.IWGSC.pep.all.prot&TraesCS7B02G113500.1	Triticum_aestivum_mattis.PGSBv2.0.pep.all.prot&TraesSYM5B01G200100.1	Triticum_aestivum_jagger.PGSBv2.0.pep.all.prot&TraesJAG7B01G127000.1	Triticum_aestivum_claire.EIv1.1.pep.all.prot&TraesCLE_scaffold_004388_01G000100.1	Triticum_aestivum_stanley.PGSBv2.1.pep.all.prot&TraesSTA7B01G126900.1	Triticum_aestivum_robigus.EIv1.1.pep.all.prot&TraesROB_scaffold_046464_01G000100.1	Triticum_aestivum_paragon.EIv1.1.pep.all.prot&TraesPAR_scaffold_059023_01G000100.1	Triticum_aestivum_weebil.WeebilV1.pep.all.prot&TraesWEE_scaffold_045421_01G000100.1	Triticum_aestivum_lancer.PGSBv2.0.pep.all.prot&TraesLAC7B01G125700.1	Triticum_aestivum_julius.PGSBv2.0.pep.all.prot&TraesJUL7B01G124400.1	Triticum_aestivum_landmark.PGSBv2.0.pep.all.prot&TraesLDM7B01G125200.1	Triticum_aestivum_cadenza.EIv1.1.pep.all.prot&TraesCAD_scaffold_050609_01G000100.1	Triticum_aestivum_mace.PGSBv2.0.pep.all.prot&TraesMAC7B01G125400.1	fielder.release.protein.prot&TraesFLD7B01G124200.1	Triticum_aestivum_arinalrfor.PGSBv2.0.pep.all.prot&TraesARI5B01G207900.1	Triticum_aestivum_norin61.PGSBv2.0.pep.all.prot&TraesNOR7B01G127900.1
fam590	Triticum_aestivum.IWGSC.pep.all.prot&TraesCS4A02G237900.1.cds1	Triticum_aestivum_mattis.PGSBv2.0.pep.all.prot&TraesSYM4A01G249100.1	Triticum_aestivum_jagger.PGSBv2.0.pep.all.prot&TraesJAG4A01G247300.1	Triticum_aestivum_claire.EIv1.1.pep.all.prot&TraesCLE_scaffold_017110_01G000100.1	Triticum_aestivum_stanley.PGSBv2.1.pep.all.prot&TraesSTA4A01G251800.1	Triticum_aestivum_robigus.EIv1.1.pep.all.prot&TraesROB_scaffold_010596_01G000100.1	Triticum_aestivum_paragon.EIv1.1.pep.all.prot&TraesPAR_scaffold_004323_01G000100.1	Triticum_aestivum_weebil.WeebilV1.pep.all.prot&TraesWEE_scaffold_002583_01G000100.1	Triticum_aestivum_lancer.PGSBv2.0.pep.all.prot&TraesLAC4A01G247900.1	Triticum_aestivum_julius.PGSBv2.0.pep.all.prot&TraesJUL4A01G248900.1	Triticum_aestivum_landmark.PGSBv2.0.pep.all.prot&TraesLDM4A01G248900.1	Triticum_aestivum_cadenza.EIv1.1.pep.all.prot&TraesCAD_scaffold_004656_01G000100.1	Triticum_aestivum_mace.PGSBv2.0.pep.all.prot&TraesMAC4A01G250300.1	fielder.release.protein.prot&TraesFLD4A01G247200.1	Triticum_aestivum_arinalrfor.PGSBv2.0.pep.all.prot&TraesARI4A01G250300.1	Triticum_aestivum_norin61.PGSBv2.0.pep.all.prot&TraesNOR4A01G248400.1
fam593	Triticum_aestivum.IWGSC.pep.all.prot&TraesCS7D02G273100.1	Triticum_aestivum_mattis.PGSBv2.0.pep.all.prot&TraesSYM7D01G299300.1	Triticum_aestivum_jagger.PGSBv2.0.pep.all.prot&TraesJAG7D01G302700.1	Triticum_aestivum_claire.EIv1.1.pep.all.prot&TraesCLE_scaffold_003180_01G000100.1	Triticum_aestivum_stanley.PGSBv2.1.pep.all.prot&TraesSTA7D01G301700.1	Triticum_aestivum_robigus.EIv1.1.pep.all.prot&TraesROB_scaffold_032849_01G000200.1	Triticum_aestivum_paragon.EIv1.1.pep.all.prot&TraesPAR_scaffold_020024_01G000100.1	Triticum_aestivum_weebil.WeebilV1.pep.all.prot&TraesWEE_scaffold_065208_01G000100.1	Triticum_aestivum_lancer.PGSBv2.0.pep.all.prot&TraesLAC7D01G301200.1	Triticum_aestivum_julius.PGSBv2.0.pep.all.prot&TraesJUL7D01G304000.1	Triticum_aestivum_landmark.PGSBv2.0.pep.all.prot&TraesLDM7D01G302200.1	Triticum_aestivum_cadenza.EIv1.1.pep.all.prot&TraesCAD_scaffold_021614_01G000100.1	Triticum_aestivum_mace.PGSBv2.0.pep.all.prot&TraesMAC7D01G301100.1	fielder.release.protein.prot&TraesFLD7D01G307500.1	Triticum_aestivum_arinalrfor.PGSBv2.0.pep.all.prot&TraesARI7D01G299000.1	Triticum_aestivum_norin61.PGSBv2.0.pep.all.prot&TraesNOR7D01G304700.1
fam595	Triticum_aestivum.IWGSC.pep.all.prot&TraesCS3B02G423500.1	Triticum_aestivum_mattis.PGSBv2.0.pep.all.prot&TraesSYM3B01G462200.1	Triticum_aestivum_jagger.PGSBv2.0.pep.all.prot&TraesJAG3B01G465100.1	Triticum_aestivum_claire.EIv1.1.pep.all.prot&TraesCLE_scaffold_020684_01G000300.1	Triticum_aestivum_stanley.PGSBv2.1.pep.all.prot&TraesSTA3B01G462900.1	Triticum_aestivum_robigus.EIv1.1.pep.all.prot&TraesROB_scaffold_062091_01G000100.1	Triticum_aestivum_paragon.EIv1.1.pep.all.prot&TraesPAR_scaffold_062652_01G000100.1	Triticum_aestivum_weebil.WeebilV1.pep.all.prot&TraesWEE_scaffold_124875_01G000100.1	Triticum_aestivum_lancer.PGSBv2.0.pep.all.prot&TraesLAC3B01G468000.1	Triticum_aestivum_julius.PGSBv2.0.pep.all.prot&TraesJUL3B01G464300.1	Triticum_aestivum_landmark.PGSBv2.0.pep.all.prot&TraesLDM3B01G462100.1	Triticum_aestivum_cadenza.EIv1.1.pep.all.prot&TraesCAD_scaffold_025712_01G000300.1	Triticum_aestivum_mace.PGSBv2.0.pep.all.prot&TraesMAC3B01G469900.1	fielder.release.protein.prot&TraesFLD3B01G475300.1	Triticum_aestivum_arinalrfor.PGSBv2.0.pep.all.prot&TraesARI3B01G467000.1	Triticum_aestivum_norin61.PGSBv2.0.pep.all.prot&TraesNOR3B01G467500.1
fam596	Triticum_aestivum.IWGSC.pep.all.prot&TraesCS5A02G277000.1	Triticum_aestivum_mattis.PGSBv2.0.pep.all.prot&TraesSYM5A01G286500.1	Triticum_aestivum_jagger.PGSBv2.0.pep.all.prot&TraesJAG5A01G290300.1	Triticum_aestivum_claire.EIv1.1.pep.all.prot&TraesCLE_scaffold_016041_01G000200.1	Triticum_aestivum_stanley.PGSBv2.1.pep.all.prot&TraesSTA5A01G289400.1	Triticum_aestivum_robigus.EIv1.1.pep.all.prot&TraesROB_scaffold_032155_01G000200.1	Triticum_aestivum_paragon.EIv1.1.pep.all.prot&TraesPAR_scaffold_045298_01G000200.1	Triticum_aestivum_weebil.WeebilV1.pep.all.prot&TraesWEE_scaffold_041016_01G000200.1	Triticum_aestivum_lancer.PGSBv2.0.pep.all.prot&TraesLAC5A01G291400.1	Triticum_aestivum_julius.PGSBv2.0.pep.all.prot&TraesJUL5A01G288000.1	Triticum_aestivum_landmark.PGSBv2.0.pep.all.prot&TraesLDM5A01G290100.1	Triticum_aestivum_cadenza.EIv1.1.pep.all.prot&TraesCAD_scaffold_047190_01G000200.1	Triticum_aestivum_mace.PGSBv2.0.pep.all.prot&TraesMAC5A01G288100.1	fielder.release.protein.prot&TraesFLD5A01G289900.1	Triticum_aestivum_arinalrfor.PGSBv2.0.pep.all.prot&TraesARI5A01G288900.1	Triticum_aestivum_norin61.PGSBv2.0.pep.all.prot&TraesNOR5A01G294100.1
fam606	Triticum_aestivum.IWGSC.pep.all.prot&TraesCS3D02G283700.1.cds1	Triticum_aestivum_mattis.PGSBv2.0.pep.all.prot&TraesSYM3D01G296800.1	Triticum_aestivum_jagger.PGSBv2.0.pep.all.prot&TraesJAG3D01G299200.1	Triticum_aestivum_claire.EIv1.1.pep.all.prot&TraesCLE_scaffold_014177_01G000300.1	Triticum_aestivum_stanley.PGSBv2.1.pep.all.prot&TraesSTA3D01G324700.1	Triticum_aestivum_robigus.EIv1.1.pep.all.prot&TraesROB_scaffold_028264_01G000200.1	Triticum_aestivum_paragon.EIv1.1.pep.all.prot&TraesPAR_scaffold_015824_01G000200.1	Triticum_aestivum_weebil.WeebilV1.pep.all.prot&TraesWEE_scaffold_018066_01G000300.1	Triticum_aestivum_lancer.PGSBv2.0.pep.all.prot&TraesLAC3D01G307400.1	Triticum_aestivum_julius.PGSBv2.0.pep.all.prot&TraesJUL3D01G309400.1	Triticum_aestivum_landmark.PGSBv2.0.pep.all.prot&TraesLDM3D01G306600.1	Triticum_aestivum_cadenza.EIv1.1.pep.all.prot&TraesCAD_scaffold_015903_01G000300.1	Triticum_aestivum_mace.PGSBv2.0.pep.all.prot&TraesMAC3D01G293400.1	fielder.release.protein.prot&TraesFLD3D01G313200.1	Triticum_aestivum_arinalrfor.PGSBv2.0.pep.all.prot&TraesARI3D01G299400.1	Triticum_aestivum_norin61.PGSBv2.0.pep.all.prot&TraesNOR3D01G307000.1
fam607	Triticum_aestivum.IWGSC.pep.all.prot&TraesCS6A02G368000.1	Triticum_aestivum_mattis.PGSBv2.0.pep.all.prot&TraesSYM6A01G394600.1	Triticum_aestivum_jagger.PGSBv2.0.pep.all.prot&TraesJAG6A01G384200.1	Triticum_aestivum_claire.EIv1.1.pep.all.prot&TraesCLE_scaffold_021225_01G001100.1	Triticum_aestivum_stanley.PGSBv2.1.pep.all.prot&TraesSTA6A01G395700.1	Triticum_aestivum_robigus.EIv1.1.pep.all.prot&TraesROB_scaffold_058665_01G000900.1	Triticum_aestivum_paragon.EIv1.1.pep.all.prot&TraesPAR_scaffold_106802_01G000700.1	Triticum_aestivum_weebil.WeebilV1.pep.all.prot&TraesWEE_scaffold_067024_01G000200.1	Triticum_aestivum_lancer.PGSBv2.0.pep.all.prot&TraesLAC6A01G396900.1	Triticum_aestivum_julius.PGSBv2.0.pep.all.prot&TraesJUL6A01G398600.1	Triticum_aestivum_landmark.PGSBv2.0.pep.all.prot&TraesLDM6A01G394100.1	Triticum_aestivum_cadenza.EIv1.1.pep.all.prot&TraesCAD_scaffold_087706_01G000200.1	Triticum_aestivum_mace.PGSBv2.0.pep.all.prot&TraesMAC6A01G397400.1	fielder.release.protein.prot&TraesFLD6A01G409900.1	Triticum_aestivum_arinalrfor.PGSBv2.0.pep.all.prot&TraesARI6A01G393900.1	Triticum_aestivum_norin61.PGSBv2.0.pep.all.prot&TraesNOR6A01G400700.1
fam608	Triticum_aestivum.IWGSC.pep.all.prot&TraesCS3B02G162200.1.cds1	Triticum_aestivum_mattis.PGSBv2.0.pep.all.prot&TraesSYM3B01G191100.1	Triticum_aestivum_jagger.PGSBv2.0.pep.all.prot&TraesJAG3B01G192700.1	Triticum_aestivum_claire.EIv1.1.pep.all.prot&TraesCLE_scaffold_047849_01G000200.1	Triticum_aestivum_stanley.PGSBv2.1.pep.all.prot&TraesSTA3B01G191300.1	Triticum_aestivum_robigus.EIv1.1.pep.all.prot&TraesROB_scaffold_078200_01G000200.1	Triticum_aestivum_paragon.EIv1.1.pep.all.prot&TraesPAR_scaffold_022602_01G000200.1	Triticum_aestivum_weebil.WeebilV1.pep.all.prot&TraesWEE_scaffold_079345_01G000200.1	Triticum_aestivum_lancer.PGSBv2.0.pep.all.prot&TraesLAC3B01G193400.1	Triticum_aestivum_julius.PGSBv2.0.pep.all.prot&TraesJUL3B01G188800.1	Triticum_aestivum_landmark.PGSBv2.0.pep.all.prot&TraesLDM3B01G189400.1	Triticum_aestivum_cadenza.EIv1.1.pep.all.prot&TraesCAD_scaffold_048749_01G000300.1	Triticum_aestivum_mace.PGSBv2.0.pep.all.prot&TraesMAC3B01G197100.1	fielder.release.protein.prot&TraesFLD3B01G202400.1	Triticum_aestivum_arinalrfor.PGSBv2.0.pep.all.prot&TraesARI3B01G194500.1	Triticum_aestivum_norin61.PGSBv2.0.pep.all.prot&TraesNOR3B01G190000.1
fam609	Triticum_aestivum.IWGSC.pep.all.prot&TraesCS1D02G243200.1	Triticum_aestivum_mattis.PGSBv2.0.pep.all.prot&TraesSYM1D01G267100.1	Triticum_aestivum_jagger.PGSBv2.0.pep.all.prot&TraesJAG1D01G262100.1	Triticum_aestivum_claire.EIv1.1.pep.all.prot&TraesCLE_scaffold_026862_01G000300.1	Triticum_aestivum_stanley.PGSBv2.1.pep.all.prot&TraesSTA1D01G268600.1	Triticum_aestivum_robigus.EIv1.1.pep.all.prot&TraesROB_scaffold_059053_01G000100.1	Triticum_aestivum_paragon.EIv1.1.pep.all.prot&TraesPAR_scaffold_021311_01G000300.1	Triticum_aestivum_weebil.WeebilV1.pep.all.prot&TraesWEE_scaffold_083592_01G000300.1	Triticum_aestivum_lancer.PGSBv2.0.pep.all.prot&TraesLAC1D01G267300.1	Triticum_aestivum_julius.PGSBv2.0.pep.all.prot&TraesJUL1D01G269500.1	Triticum_aestivum_landmark.PGSBv2.0.pep.all.prot&TraesLDM1D01G271000.1	Triticum_aestivum_cadenza.EIv1.1.pep.all.prot&TraesCAD_scaffold_038619_01G000100.1	Triticum_aestivum_mace.PGSBv2.0.pep.all.prot&TraesMAC1D01G264200.1	fielder.release.protein.prot&TraesFLD1D01G265300.1	Triticum_aestivum_arinalrfor.PGSBv2.0.pep.all.prot&TraesARI1D01G268900.1	Triticum_aestivum_norin61.PGSBv2.0.pep.all.prot&TraesNOR1D01G272300.1
fam610	Triticum_aestivum.IWGSC.pep.all.prot&TraesCS3B02G461100.1	Triticum_aestivum_mattis.PGSBv2.0.pep.all.prot&TraesSYM3B01G503300.1	Triticum_aestivum_jagger.PGSBv2.0.pep.all.prot&TraesJAG3B01G505600.1	Triticum_aestivum_claire.EIv1.1.pep.all.prot&TraesCLE_scaffold_028256_01G000200.1	Triticum_aestivum_stanley.PGSBv2.1.pep.all.prot&TraesSTA3B01G503100.1	Triticum_aestivum_robigus.EIv1.1.pep.all.prot&TraesROB_scaffold_069141_01G000200.1	Triticum_aestivum_paragon.EIv1.1.pep.all.prot&TraesPAR_scaffold_027468_01G000200.1	Triticum_aestivum_weebil.WeebilV1.pep.all.prot&TraesWEE_scaffold_006355_01G000300.1	Triticum_aestivum_lancer.PGSBv2.0.pep.all.prot&TraesLAC3B01G508400.1	Triticum_aestivum_julius.PGSBv2.0.pep.all.prot&TraesJUL3B01G505400.1	Triticum_aestivum_landmark.PGSBv2.0.pep.all.prot&TraesLDM3B01G505200.1	Triticum_aestivum_cadenza.EIv1.1.pep.all.prot&TraesCAD_scaffold_014935_01G000200.1	Triticum_aestivum_mace.PGSBv2.0.pep.all.prot&TraesMAC3B01G509800.1	fielder.release.protein.prot&TraesFLD3B01G516300.1	Triticum_aestivum_arinalrfor.PGSBv2.0.pep.all.prot&TraesARI3B01G508300.1	Triticum_aestivum_norin61.PGSBv2.0.pep.all.prot&TraesNOR3B01G508500.1
fam614	Triticum_aestivum.IWGSC.pep.all.prot&TraesCS5D02G071000.1	Triticum_aestivum_mattis.PGSBv2.0.pep.all.prot&TraesSYM5D01G080500.1	Triticum_aestivum_jagger.PGSBv2.0.pep.all.prot&TraesJAG5D01G081300.1	Triticum_aestivum_claire.EIv1.1.pep.all.prot&TraesCLE_scaffold_197309_01G000100.1	Triticum_aestivum_stanley.PGSBv2.1.pep.all.prot&TraesSTA5D01G080400.1	Triticum_aestivum_robigus.EIv1.1.pep.all.prot&TraesROB_scaffold_131451_01G000300.1	Triticum_aestivum_paragon.EIv1.1.pep.all.prot&TraesPAR_scaffold_131414_01G000100.1	Triticum_aestivum_weebil.WeebilV1.pep.all.prot&TraesWEE_scaffold_061249_01G000300.1	Triticum_aestivum_lancer.PGSBv2.0.pep.all.prot&TraesLAC5D01G079000.1	Triticum_aestivum_julius.PGSBv2.0.pep.all.prot&TraesJUL5D01G080700.1	Triticum_aestivum_landmark.PGSBv2.0.pep.all.prot&TraesLDM5D01G079900.1	Triticum_aestivum_mace.PGSBv2.0.pep.all.prot&TraesMAC5D01G079000.1	fielder.release.protein.prot&TraesFLD5D01G080700.1	Triticum_aestivum_arinalrfor.PGSBv2.0.pep.all.prot&TraesARI5D01G080600.1	Triticum_aestivum_norin61.PGSBv2.0.pep.all.prot&TraesNOR5D01G079000.1
fam622	Triticum_aestivum.IWGSC.pep.all.prot&TraesCS7A02G301000.1	Triticum_aestivum_mattis.PGSBv2.0.pep.all.prot&TraesSYM7A01G320000.1	Triticum_aestivum_jagger.PGSBv2.0.pep.all.prot&TraesJAG7A01G324300.1	Triticum_aestivum_claire.EIv1.1.pep.all.prot&TraesCLE_scaffold_084017_01G000100.1	Triticum_aestivum_stanley.PGSBv2.1.pep.all.prot&TraesSTA7A01G321700.1	Triticum_aestivum_robigus.EIv1.1.pep.all.prot&TraesROB_scaffold_002205_01G000100.1	Triticum_aestivum_paragon.EIv1.1.pep.all.prot&TraesPAR_scaffold_002786_01G000100.1	Triticum_aestivum_weebil.WeebilV1.pep.all.prot&TraesWEE_scaffold_092149_01G000100.1	Triticum_aestivum_lancer.PGSBv2.0.pep.all.prot&TraesLAC7A01G323400.1	Triticum_aestivum_julius.PGSBv2.0.pep.all.prot&TraesJUL7A01G323000.1	Triticum_aestivum_landmark.PGSBv2.0.pep.all.prot&TraesLDM7A01G318200.1	Triticum_aestivum_cadenza.EIv1.1.pep.all.prot&TraesCAD_scaffold_002812_01G000400.1	Triticum_aestivum_mace.PGSBv2.0.pep.all.prot&TraesMAC7A01G327400.1	fielder.release.protein.prot&TraesFLD7A01G330600.1	Triticum_aestivum_arinalrfor.PGSBv2.0.pep.all.prot&TraesARI7A01G333800.1	Triticum_aestivum_norin61.PGSBv2.0.pep.all.prot&TraesNOR7A01G323000.1
fam623	Triticum_aestivum.IWGSC.pep.all.prot&TraesCS5B02G523000.1	Triticum_aestivum_mattis.PGSBv2.0.pep.all.prot&TraesSYM7B01G054900.1	Triticum_aestivum_jagger.PGSBv2.0.pep.all.prot&TraesJAG5B01G558500.1	Triticum_aestivum_claire.EIv1.1.pep.all.prot&TraesCLE_scaffold_057565_01G000100.1	Triticum_aestivum_stanley.PGSBv2.1.pep.all.prot&TraesSTA5B01G564100.1	Triticum_aestivum_robigus.EIv1.1.pep.all.prot&TraesROB_scaffold_061798_01G000100.1	Triticum_aestivum_paragon.EIv1.1.pep.all.prot&TraesPAR_scaffold_037013_01G000100.1	Triticum_aestivum_weebil.WeebilV1.pep.all.prot&TraesWEE_scaffold_069089_01G000100.1	Triticum_aestivum_lancer.PGSBv2.0.pep.all.prot&TraesLAC5B01G563900.1	Triticum_aestivum_julius.PGSBv2.0.pep.all.prot&TraesJUL5B01G563700.1	Triticum_aestivum_landmark.PGSBv2.0.pep.all.prot&TraesLDM5B01G563600.1	Triticum_aestivum_cadenza.EIv1.1.pep.all.prot&TraesCAD_scaffold_053957_01G000300.1	Triticum_aestivum_mace.PGSBv2.0.pep.all.prot&TraesMAC5B01G561000.1	fielder.release.protein.prot&TraesFLD5B01G567800.1	Triticum_aestivum_arinalrfor.PGSBv2.0.pep.all.prot&TraesARI7B01G783600.1	Triticum_aestivum_norin61.PGSBv2.0.pep.all.prot&TraesNOR5B01G567500.1
fam625	Triticum_aestivum.IWGSC.pep.all.prot&TraesCS3A02G529800.1	Triticum_aestivum_mattis.PGSBv2.0.pep.all.prot&TraesSYM3A01G580700.1	Triticum_aestivum_jagger.PGSBv2.0.pep.all.prot&TraesJAG3A01G585000.1	Triticum_aestivum_claire.EIv1.1.pep.all.prot&TraesCLE_scaffold_176029_01G000200.1	Triticum_aestivum_stanley.PGSBv2.1.pep.all.prot&TraesSTA3A01G580000.1	Triticum_aestivum_robigus.EIv1.1.pep.all.prot&TraesROB_scaffold_154269_01G000200.1	Triticum_aestivum_paragon.EIv1.1.pep.all.prot&TraesPAR_scaffold_042321_01G000200.1	Triticum_aestivum_weebil.WeebilV1.pep.all.prot&TraesWEE_scaffold_051069_01G000200.1	Triticum_aestivum_lancer.PGSBv2.0.pep.all.prot&TraesLAC3A01G580000.1	Triticum_aestivum_julius.PGSBv2.0.pep.all.prot&TraesJUL3A01G580600.1	Triticum_aestivum_landmark.PGSBv2.0.pep.all.prot&TraesLDM3A01G578800.1	Triticum_aestivum_cadenza.EIv1.1.pep.all.prot&TraesCAD_scaffold_016593_01G000400.1	Triticum_aestivum_mace.PGSBv2.0.pep.all.prot&TraesMAC3A01G572800.1	fielder.release.protein.prot&TraesFLD3A01G583400.1	Triticum_aestivum_arinalrfor.PGSBv2.0.pep.all.prot&TraesARI3A01G576300.1	Triticum_aestivum_norin61.PGSBv2.0.pep.all.prot&TraesNOR3A01G579700.1
fam626	Triticum_aestivum.IWGSC.pep.all.prot&TraesCS5A02G503800.1	Triticum_aestivum_mattis.PGSBv2.0.pep.all.prot&TraesSYM5A01G529300.1	Triticum_aestivum_jagger.PGSBv2.0.pep.all.prot&TraesJAG5A01G534100.1	Triticum_aestivum_claire.EIv1.1.pep.all.prot&TraesCLE_scaffold_026350_01G000200.1	Triticum_aestivum_stanley.PGSBv2.1.pep.all.prot&TraesSTA5A01G532000.1	Triticum_aestivum_robigus.EIv1.1.pep.all.prot&TraesROB_scaffold_087897_01G000200.1	Triticum_aestivum_paragon.EIv1.1.pep.all.prot&TraesPAR_scaffold_012354_01G000200.1	Triticum_aestivum_weebil.WeebilV1.pep.all.prot&TraesWEE_scaffold_050536_01G000300.1	Triticum_aestivum_lancer.PGSBv2.0.pep.all.prot&TraesLAC5A01G533300.1	Triticum_aestivum_julius.PGSBv2.0.pep.all.prot&TraesJUL5A01G529200.1	Triticum_aestivum_landmark.PGSBv2.0.pep.all.prot&TraesLDM5A01G531100.1	Triticum_aestivum_cadenza.EIv1.1.pep.all.prot&TraesCAD_scaffold_036214_01G000200.1	Triticum_aestivum_mace.PGSBv2.0.pep.all.prot&TraesMAC5A01G530400.1	fielder.release.protein.prot&TraesFLD5A01G536900.1	Triticum_aestivum_arinalrfor.PGSBv2.0.pep.all.prot&TraesARI5A01G532800.1	Triticum_aestivum_norin61.PGSBv2.0.pep.all.prot&TraesNOR5A01G537500.1
fam629	Triticum_aestivum.IWGSC.pep.all.prot&TraesCS3D02G384900.1.cds1	Triticum_aestivum_mattis.PGSBv2.0.pep.all.prot&TraesSYM3D01G403700.1	Triticum_aestivum_jagger.PGSBv2.0.pep.all.prot&TraesJAG3D01G405100.1	Triticum_aestivum_claire.EIv1.1.pep.all.prot&TraesCLE_scaffold_122402_01G000100.1	Triticum_aestivum_stanley.PGSBv2.1.pep.all.prot&TraesSTA3D01G382200.1	Triticum_aestivum_robigus.EIv1.1.pep.all.prot&TraesROB_scaffold_120981_01G000100.1	Triticum_aestivum_paragon.EIv1.1.pep.all.prot&TraesPAR_scaffold_133845_01G000100.1	Triticum_aestivum_weebil.WeebilV1.pep.all.prot&TraesWEE_scaffold_122446_01G000100.1	Triticum_aestivum_lancer.PGSBv2.0.pep.all.prot&TraesLAC3D01G414000.1	Triticum_aestivum_julius.PGSBv2.0.pep.all.prot&TraesJUL3D01G416600.1	Triticum_aestivum_landmark.PGSBv2.0.pep.all.prot&TraesLDM3D01G363500.1	Triticum_aestivum_cadenza.EIv1.1.pep.all.prot&TraesCAD_scaffold_123984_01G000100.1	Triticum_aestivum_mace.PGSBv2.0.pep.all.prot&TraesMAC3D01G399900.1	fielder.release.protein.prot&TraesFLD3D01G370200.1	Triticum_aestivum_arinalrfor.PGSBv2.0.pep.all.prot&TraesARI3D01G406300.1	Triticum_aestivum_norin61.PGSBv2.0.pep.all.prot&TraesNOR3D01G412800.1
fam636	Triticum_aestivum.IWGSC.pep.all.prot&TraesCS4B02G211900.1	Triticum_aestivum_mattis.PGSBv2.0.pep.all.prot&TraesSYM4B01G229200.1	Triticum_aestivum_jagger.PGSBv2.0.pep.all.prot&TraesJAG4B01G228400.1	Triticum_aestivum_claire.EIv1.1.pep.all.prot&TraesCLE_scaffold_020447_01G000100.1	Triticum_aestivum_stanley.PGSBv2.1.pep.all.prot&TraesSTA4B01G229200.1	Triticum_aestivum_robigus.EIv1.1.pep.all.prot&TraesROB_scaffold_024013_01G000100.1	Triticum_aestivum_paragon.EIv1.1.pep.all.prot&TraesPAR_scaffold_018133_01G000300.1	Triticum_aestivum_weebil.WeebilV1.pep.all.prot&TraesWEE_scaffold_038360_01G000300.1	Triticum_aestivum_lancer.PGSBv2.0.pep.all.prot&TraesLAC4B01G229700.1	Triticum_aestivum_julius.PGSBv2.0.pep.all.prot&TraesJUL4B01G228500.1	Triticum_aestivum_landmark.PGSBv2.0.pep.all.prot&TraesLDM4B01G234400.1	Triticum_aestivum_cadenza.EIv1.1.pep.all.prot&TraesCAD_scaffold_025215_01G000300.1	Triticum_aestivum_mace.PGSBv2.0.pep.all.prot&TraesMAC4B01G230500.1	fielder.release.protein.prot&TraesFLD4B01G235000.1	Triticum_aestivum_arinalrfor.PGSBv2.0.pep.all.prot&TraesARI4B01G229000.1	Triticum_aestivum_norin61.PGSBv2.0.pep.all.prot&TraesNOR4B01G233000.1
fam638	Triticum_aestivum.IWGSC.pep.all.prot&TraesCS7A02G402400.1	Triticum_aestivum_mattis.PGSBv2.0.pep.all.prot&TraesSYM7A01G427200.1	Triticum_aestivum_jagger.PGSBv2.0.pep.all.prot&TraesJAG7A01G432000.1	Triticum_aestivum_claire.EIv1.1.pep.all.prot&TraesCLE_scaffold_123322_01G000100.1	Triticum_aestivum_stanley.PGSBv2.1.pep.all.prot&TraesSTA7A01G430400.1	Triticum_aestivum_robigus.EIv1.1.pep.all.prot&TraesROB_scaffold_105919_01G000200.1	Triticum_aestivum_paragon.EIv1.1.pep.all.prot&TraesPAR_scaffold_087201_01G000200.1	Triticum_aestivum_weebil.WeebilV1.pep.all.prot&TraesWEE_scaffold_128132_01G000200.1	Triticum_aestivum_lancer.PGSBv2.0.pep.all.prot&TraesLAC7A01G431600.1	Triticum_aestivum_julius.PGSBv2.0.pep.all.prot&TraesJUL7A01G430200.1	Triticum_aestivum_landmark.PGSBv2.0.pep.all.prot&TraesLDM7A01G427100.1	Triticum_aestivum_cadenza.EIv1.1.pep.all.prot&TraesCAD_scaffold_089413_01G000200.1	fielder.release.protein.prot&TraesFLD7A01G438100.1	Triticum_aestivum_arinalrfor.PGSBv2.0.pep.all.prot&TraesARI7A01G440700.1	Triticum_aestivum_norin61.PGSBv2.0.pep.all.prot&TraesNOR7A01G431400.1
fam640	Triticum_aestivum.IWGSC.pep.all.prot&TraesCS2A02G150600.1	Triticum_aestivum_mattis.PGSBv2.0.pep.all.prot&TraesSYM2A01G157700.1	Triticum_aestivum_jagger.PGSBv2.0.pep.all.prot&TraesJAG2A01G160000.1	Triticum_aestivum_claire.EIv1.1.pep.all.prot&TraesCLE_scaffold_010846_01G000100.1	Triticum_aestivum_stanley.PGSBv2.1.pep.all.prot&TraesSTA2A01G157600.1	Triticum_aestivum_robigus.EIv1.1.pep.all.prot&TraesROB_scaffold_039180_01G000400.1	Triticum_aestivum_paragon.EIv1.1.pep.all.prot&TraesPAR_scaffold_065556_01G000400.1	Triticum_aestivum_weebil.WeebilV1.pep.all.prot&TraesWEE_scaffold_011055_01G000400.1	Triticum_aestivum_lancer.PGSBv2.0.pep.all.prot&TraesLAC2A01G167600.1	Triticum_aestivum_julius.PGSBv2.0.pep.all.prot&TraesJUL2A01G168500.1	Triticum_aestivum_landmark.PGSBv2.0.pep.all.prot&TraesLDM2A01G165900.1	Triticum_aestivum_cadenza.EIv1.1.pep.all.prot&TraesCAD_scaffold_018024_01G000400.1	Triticum_aestivum_mace.PGSBv2.0.pep.all.prot&TraesMAC2A01G158100.1	fielder.release.protein.prot&TraesFLD2A01G178000.1	Triticum_aestivum_arinalrfor.PGSBv2.0.pep.all.prot&TraesARI2A01G167200.1	Triticum_aestivum_norin61.PGSBv2.0.pep.all.prot&TraesNOR2A01G169600.1
fam642	Triticum_aestivum.IWGSC.pep.all.prot&TraesCS2D02G412800.1	Triticum_aestivum_mattis.PGSBv2.0.pep.all.prot&TraesSYM2D01G447200.1	Triticum_aestivum_jagger.PGSBv2.0.pep.all.prot&TraesJAG2D01G451200.1	Triticum_aestivum_claire.EIv1.1.pep.all.prot&TraesCLE_scaffold_028494_01G000100.1	Triticum_aestivum_stanley.PGSBv2.1.pep.all.prot&TraesSTA2D01G448000.1	Triticum_aestivum_robigus.EIv1.1.pep.all.prot&TraesROB_scaffold_013630_01G000100.1	Triticum_aestivum_paragon.EIv1.1.pep.all.prot&TraesPAR_scaffold_012540_01G000100.1	Triticum_aestivum_weebil.WeebilV1.pep.all.prot&TraesWEE_scaffold_035671_01G000100.1	Triticum_aestivum_lancer.PGSBv2.0.pep.all.prot&TraesLAC2D01G452000.1	Triticum_aestivum_julius.PGSBv2.0.pep.all.prot&TraesJUL2D01G449600.1	Triticum_aestivum_landmark.PGSBv2.0.pep.all.prot&TraesLDM2D01G446700.1	Triticum_aestivum_cadenza.EIv1.1.pep.all.prot&TraesCAD_scaffold_148194_01G000100.1	Triticum_aestivum_mace.PGSBv2.0.pep.all.prot&TraesMAC2D01G448600.1	fielder.release.protein.prot&TraesFLD2D01G451700.1	Triticum_aestivum_arinalrfor.PGSBv2.0.pep.all.prot&TraesARI2D01G443800.1	Triticum_aestivum_norin61.PGSBv2.0.pep.all.prot&TraesNOR2D01G446900.1
fam644	Triticum_aestivum.IWGSC.pep.all.prot&TraesCS6A02G085400.1	Triticum_aestivum_mattis.PGSBv2.0.pep.all.prot&TraesSYM6A01G090900.1	Triticum_aestivum_jagger.PGSBv2.0.pep.all.prot&TraesJAG6A01G089400.1	Triticum_aestivum_claire.EIv1.1.pep.all.prot&TraesCLE_scaffold_106229_01G000200.1	Triticum_aestivum_stanley.PGSBv2.1.pep.all.prot&TraesSTA6A01G090800.1	Triticum_aestivum_robigus.EIv1.1.pep.all.prot&TraesROB_scaffold_039233_01G000200.1	Triticum_aestivum_paragon.EIv1.1.pep.all.prot&TraesPAR_scaffold_078091_01G000200.1	Triticum_aestivum_weebil.WeebilV1.pep.all.prot&TraesWEE_scaffold_029586_01G000200.1	Triticum_aestivum_lancer.PGSBv2.0.pep.all.prot&TraesLAC6A01G090100.1	Triticum_aestivum_julius.PGSBv2.0.pep.all.prot&TraesJUL6A01G095300.1	Triticum_aestivum_landmark.PGSBv2.0.pep.all.prot&TraesLDM6A01G088800.1	Triticum_aestivum_cadenza.EIv1.1.pep.all.prot&TraesCAD_scaffold_037399_01G000200.1	Triticum_aestivum_mace.PGSBv2.0.pep.all.prot&TraesMAC6A01G093700.1	fielder.release.protein.prot&TraesFLD6A01G103900.1	Triticum_aestivum_arinalrfor.PGSBv2.0.pep.all.prot&TraesARI6A01G092500.1	Triticum_aestivum_norin61.PGSBv2.0.pep.all.prot&TraesNOR6A01G095700.1
fam645	Triticum_aestivum.IWGSC.pep.all.prot&TraesCS4A02G252300.1	Triticum_aestivum_mattis.PGSBv2.0.pep.all.prot&TraesSYM4A01G264200.1	Triticum_aestivum_jagger.PGSBv2.0.pep.all.prot&TraesJAG4A01G262700.1	Triticum_aestivum_claire.EIv1.1.pep.all.prot&TraesCLE_scaffold_012598_01G000100.1	Triticum_aestivum_stanley.PGSBv2.1.pep.all.prot&TraesSTA4A01G267100.1	Triticum_aestivum_robigus.EIv1.1.pep.all.prot&TraesROB_scaffold_020935_01G000100.1	Triticum_aestivum_paragon.EIv1.1.pep.all.prot&TraesPAR_scaffold_039416_01G000100.1	Triticum_aestivum_weebil.WeebilV1.pep.all.prot&TraesWEE_scaffold_056949_01G000100.1	Triticum_aestivum_lancer.PGSBv2.0.pep.all.prot&TraesLAC4A01G263200.1	Triticum_aestivum_julius.PGSBv2.0.pep.all.prot&TraesJUL4A01G264100.1	Triticum_aestivum_landmark.PGSBv2.0.pep.all.prot&TraesLDM4A01G264200.1	Triticum_aestivum_cadenza.EIv1.1.pep.all.prot&TraesCAD_scaffold_043969_01G000100.1	Triticum_aestivum_mace.PGSBv2.0.pep.all.prot&TraesMAC4A01G265800.1	fielder.release.protein.prot&TraesFLD4A01G262400.1	Triticum_aestivum_arinalrfor.PGSBv2.0.pep.all.prot&TraesARI4A01G265600.1	Triticum_aestivum_norin61.PGSBv2.0.pep.all.prot&TraesNOR4A01G263700.1
fam648	Triticum_aestivum.IWGSC.pep.all.prot&TraesCS3A02G359700.1	Triticum_aestivum_mattis.PGSBv2.0.pep.all.prot&TraesSYM3A01G387700.1	Triticum_aestivum_jagger.PGSBv2.0.pep.all.prot&TraesJAG3A01G388500.1	Triticum_aestivum_claire.EIv1.1.pep.all.prot&TraesCLE_scaffold_044674_01G000500.1	Triticum_aestivum_stanley.PGSBv2.1.pep.all.prot&TraesSTA3A01G385000.1	Triticum_aestivum_robigus.EIv1.1.pep.all.prot&TraesROB_scaffold_015342_01G000500.1	Triticum_aestivum_paragon.EIv1.1.pep.all.prot&TraesPAR_scaffold_181845_01G000100.1	Triticum_aestivum_weebil.WeebilV1.pep.all.prot&TraesWEE_scaffold_078088_01G000500.1	Triticum_aestivum_lancer.PGSBv2.0.pep.all.prot&TraesLAC3A01G384500.1	Triticum_aestivum_julius.PGSBv2.0.pep.all.prot&TraesJUL3A01G386100.1	Triticum_aestivum_landmark.PGSBv2.0.pep.all.prot&TraesLDM3A01G384900.1	Triticum_aestivum_cadenza.EIv1.1.pep.all.prot&TraesCAD_scaffold_093281_01G000200.1	Triticum_aestivum_mace.PGSBv2.0.pep.all.prot&TraesMAC3A01G378900.1	fielder.release.protein.prot&TraesFLD3A01G383500.1	Triticum_aestivum_arinalrfor.PGSBv2.0.pep.all.prot&TraesARI3A01G385400.1	Triticum_aestivum_norin61.PGSBv2.0.pep.all.prot&TraesNOR3A01G386600.1
fam650	Triticum_aestivum.IWGSC.pep.all.prot&TraesCS3A02G114200.1	Triticum_aestivum_mattis.PGSBv2.0.pep.all.prot&TraesSYM3A01G128100.1	Triticum_aestivum_jagger.PGSBv2.0.pep.all.prot&TraesJAG3A01G129000.1	Triticum_aestivum_claire.EIv1.1.pep.all.prot&TraesCLE_scaffold_008661_01G000300.1	Triticum_aestivum_stanley.PGSBv2.1.pep.all.prot&TraesSTA3A01G125000.1	Triticum_aestivum_robigus.EIv1.1.pep.all.prot&TraesROB_scaffold_020669_01G000200.1	Triticum_aestivum_paragon.EIv1.1.pep.all.prot&TraesPAR_scaffold_034195_01G000200.1	Triticum_aestivum_weebil.WeebilV1.pep.all.prot&TraesWEE_scaffold_077236_01G000300.1	Triticum_aestivum_lancer.PGSBv2.0.pep.all.prot&TraesLAC3A01G125400.1	Triticum_aestivum_julius.PGSBv2.0.pep.all.prot&TraesJUL3A01G127400.1	Triticum_aestivum_landmark.PGSBv2.0.pep.all.prot&TraesLDM3A01G125700.1	Triticum_aestivum_cadenza.EIv1.1.pep.all.prot&TraesCAD_scaffold_075284_01G000300.1	Triticum_aestivum_mace.PGSBv2.0.pep.all.prot&TraesMAC3A01G118600.1	fielder.release.protein.prot&TraesFLD3A01G122600.1	Triticum_aestivum_arinalrfor.PGSBv2.0.pep.all.prot&TraesARI3A01G125200.1	Triticum_aestivum_norin61.PGSBv2.0.pep.all.prot&TraesNOR3A01G126200.1
fam652	Triticum_aestivum.IWGSC.pep.all.prot&TraesCS2A02G494900.1.cds1	Triticum_aestivum_mattis.PGSBv2.0.pep.all.prot&TraesSYM2A01G522900.1	Triticum_aestivum_jagger.PGSBv2.0.pep.all.prot&TraesJAG2A01G531700.1	Triticum_aestivum_claire.EIv1.1.pep.all.prot&TraesCLE_scaffold_019354_01G000200.1	Triticum_aestivum_stanley.PGSBv2.1.pep.all.prot&TraesSTA2A01G522100.1	Triticum_aestivum_robigus.EIv1.1.pep.all.prot&TraesROB_scaffold_029715_01G000200.1	Triticum_aestivum_paragon.EIv1.1.pep.all.prot&TraesPAR_scaffold_043146_01G000200.1	Triticum_aestivum_weebil.WeebilV1.pep.all.prot&TraesWEE_scaffold_029332_01G000100.1	Triticum_aestivum_lancer.PGSBv2.0.pep.all.prot&TraesLAC2A01G534000.1	Triticum_aestivum_julius.PGSBv2.0.pep.all.prot&TraesJUL2A01G533400.1	Triticum_aestivum_landmark.PGSBv2.0.pep.all.prot&TraesLDM2A01G530500.1	Triticum_aestivum_cadenza.EIv1.1.pep.all.prot&TraesCAD_scaffold_028916_01G000300.1	Triticum_aestivum_mace.PGSBv2.0.pep.all.prot&TraesMAC2A01G522800.1	fielder.release.protein.prot&TraesFLD2A01G544000.1	Triticum_aestivum_arinalrfor.PGSBv2.0.pep.all.prot&TraesARI2A01G531400.1	Triticum_aestivum_norin61.PGSBv2.0.pep.all.prot&TraesNOR2A01G535200.1
fam653	Triticum_aestivum.IWGSC.pep.all.prot&TraesCS4B02G325200.1	Triticum_aestivum_mattis.PGSBv2.0.pep.all.prot&TraesSYM4B01G349200.1	Triticum_aestivum_jagger.PGSBv2.0.pep.all.prot&TraesJAG4B01G347700.1	Triticum_aestivum_claire.EIv1.1.pep.all.prot&TraesCLE_scaffold_024873_01G000600.1	Triticum_aestivum_stanley.PGSBv2.1.pep.all.prot&TraesSTA4B01G348800.1	Triticum_aestivum_robigus.EIv1.1.pep.all.prot&TraesROB_scaffold_027379_01G000600.1	Triticum_aestivum_paragon.EIv1.1.pep.all.prot&TraesPAR_scaffold_022986_01G000700.1	Triticum_aestivum_weebil.WeebilV1.pep.all.prot&TraesWEE_scaffold_015736_01G000600.1	Triticum_aestivum_lancer.PGSBv2.0.pep.all.prot&TraesLAC4B01G350800.1	Triticum_aestivum_julius.PGSBv2.0.pep.all.prot&TraesJUL4B01G349600.1	Triticum_aestivum_landmark.PGSBv2.0.pep.all.prot&TraesLDM4B01G354300.1	Triticum_aestivum_cadenza.EIv1.1.pep.all.prot&TraesCAD_scaffold_073793_01G000200.1	Triticum_aestivum_mace.PGSBv2.0.pep.all.prot&TraesMAC4B01G350900.1	fielder.release.protein.prot&TraesFLD4B01G355000.1	Triticum_aestivum_arinalrfor.PGSBv2.0.pep.all.prot&TraesARI4B01G348700.1	Triticum_aestivum_norin61.PGSBv2.0.pep.all.prot&TraesNOR4B01G354300.1
fam654	Triticum_aestivum.IWGSC.pep.all.prot&TraesCS5D02G301800.1.cds1	Triticum_aestivum_mattis.PGSBv2.0.pep.all.prot&TraesSYM5D01G327100.1	Triticum_aestivum_jagger.PGSBv2.0.pep.all.prot&TraesJAG5D01G324700.1	Triticum_aestivum_claire.EIv1.1.pep.all.prot&TraesCLE_scaffold_037095_01G000200.1	Triticum_aestivum_stanley.PGSBv2.1.pep.all.prot&TraesSTA5D01G327100.1	Triticum_aestivum_robigus.EIv1.1.pep.all.prot&TraesROB_scaffold_025047_01G000600.1	Triticum_aestivum_paragon.EIv1.1.pep.all.prot&TraesPAR_scaffold_016087_01G000800.1	Triticum_aestivum_weebil.WeebilV1.pep.all.prot&TraesWEE_scaffold_096476_01G000200.1	Triticum_aestivum_lancer.PGSBv2.0.pep.all.prot&TraesLAC5D01G325500.1	Triticum_aestivum_julius.PGSBv2.0.pep.all.prot&TraesJUL5D01G326300.1	Triticum_aestivum_landmark.PGSBv2.0.pep.all.prot&TraesLDM5D01G324600.1	Triticum_aestivum_cadenza.EIv1.1.pep.all.prot&TraesCAD_scaffold_068577_01G000200.1	Triticum_aestivum_mace.PGSBv2.0.pep.all.prot&TraesMAC5D01G324700.1	fielder.release.protein.prot&TraesFLD5D01G327600.1	Triticum_aestivum_arinalrfor.PGSBv2.0.pep.all.prot&TraesARI5D01G326700.1	Triticum_aestivum_norin61.PGSBv2.0.pep.all.prot&TraesNOR5D01G325200.1
fam658	Triticum_aestivum.IWGSC.pep.all.prot&TraesCS4D02G332800.1	Triticum_aestivum_mattis.PGSBv2.0.pep.all.prot&TraesSYM4D01G355100.1	Triticum_aestivum_claire.EIv1.1.pep.all.prot&TraesCLE_scaffold_145051_01G000100.1	Triticum_aestivum_stanley.PGSBv2.1.pep.all.prot&TraesSTA4D01G355700.1	Triticum_aestivum_robigus.EIv1.1.pep.all.prot&TraesROB_scaffold_183129_01G000100.1	Triticum_aestivum_paragon.EIv1.1.pep.all.prot&TraesPAR_scaffold_171744_01G000100.1	Triticum_aestivum_weebil.WeebilV1.pep.all.prot&TraesWEE_scaffold_198317_01G000100.1	Triticum_aestivum_lancer.PGSBv2.0.pep.all.prot&TraesLAC4D01G356900.1	Triticum_aestivum_julius.PGSBv2.0.pep.all.prot&TraesJUL4D01G353700.1	Triticum_aestivum_landmark.PGSBv2.0.pep.all.prot&TraesLDM4D01G353500.1	Triticum_aestivum_cadenza.EIv1.1.pep.all.prot&TraesCAD_scaffold_134941_01G000100.1	Triticum_aestivum_mace.PGSBv2.0.pep.all.prot&TraesMAC4D01G355600.1	fielder.release.protein.prot&TraesFLD4D01G355000.1	Triticum_aestivum_arinalrfor.PGSBv2.0.pep.all.prot&TraesARI4D01G356200.1	Triticum_aestivum_norin61.PGSBv2.0.pep.all.prot&TraesNOR4D01G356900.1
fam659	Triticum_aestivum.IWGSC.pep.all.prot&TraesCS5B02G223600.1	Triticum_aestivum_mattis.PGSBv2.0.pep.all.prot&TraesSYM7B01G374300.1	Triticum_aestivum_jagger.PGSBv2.0.pep.all.prot&TraesJAG5B01G236800.1	Triticum_aestivum_claire.EIv1.1.pep.all.prot&TraesCLE_scaffold_091618_01G000300.1	Triticum_aestivum_stanley.PGSBv2.1.pep.all.prot&TraesSTA5B01G242700.1	Triticum_aestivum_robigus.EIv1.1.pep.all.prot&TraesROB_scaffold_061785_01G000300.1	Triticum_aestivum_paragon.EIv1.1.pep.all.prot&TraesPAR_scaffold_053958_01G000300.1	Triticum_aestivum_weebil.WeebilV1.pep.all.prot&TraesWEE_scaffold_011654_01G000300.1	Triticum_aestivum_lancer.PGSBv2.0.pep.all.prot&TraesLAC5B01G240600.1	Triticum_aestivum_julius.PGSBv2.0.pep.all.prot&TraesJUL5B01G242300.1	Triticum_aestivum_landmark.PGSBv2.0.pep.all.prot&TraesLDM5B01G238300.1	Triticum_aestivum_cadenza.EIv1.1.pep.all.prot&TraesCAD_scaffold_011812_01G000100.1	Triticum_aestivum_mace.PGSBv2.0.pep.all.prot&TraesMAC5B01G242100.1	fielder.release.protein.prot&TraesFLD5B01G242400.1	Triticum_aestivum_arinalrfor.PGSBv2.0.pep.all.prot&TraesARI7B01G465500.1	Triticum_aestivum_norin61.PGSBv2.0.pep.all.prot&TraesNOR5B01G243000.1
fam660	Triticum_aestivum.IWGSC.pep.all.prot&TraesCS4A02G210900.1.cds1	Triticum_aestivum_mattis.PGSBv2.0.pep.all.prot&TraesSYM4A01G220400.1	Triticum_aestivum_jagger.PGSBv2.0.pep.all.prot&TraesJAG4A01G218500.1	Triticum_aestivum_claire.EIv1.1.pep.all.prot&TraesCLE_scaffold_004281_01G000900.1	Triticum_aestivum_stanley.PGSBv2.1.pep.all.prot&TraesSTA4A01G223000.1	Triticum_aestivum_robigus.EIv1.1.pep.all.prot&TraesROB_scaffold_008101_01G001000.1	Triticum_aestivum_paragon.EIv1.1.pep.all.prot&TraesPAR_scaffold_018262_01G000100.1	Triticum_aestivum_weebil.WeebilV1.pep.all.prot&TraesWEE_scaffold_004602_01G000100.1	Triticum_aestivum_lancer.PGSBv2.0.pep.all.prot&TraesLAC4A01G220000.1	Triticum_aestivum_julius.PGSBv2.0.pep.all.prot&TraesJUL4A01G220000.1	Triticum_aestivum_landmark.PGSBv2.0.pep.all.prot&TraesLDM4A01G219600.1	Triticum_aestivum_cadenza.EIv1.1.pep.all.prot&TraesCAD_scaffold_009478_01G000100.1	Triticum_aestivum_mace.PGSBv2.0.pep.all.prot&TraesMAC4A01G222700.1	fielder.release.protein.prot&TraesFLD4A01G218200.1	Triticum_aestivum_arinalrfor.PGSBv2.0.pep.all.prot&TraesARI4A01G221400.1	Triticum_aestivum_norin61.PGSBv2.0.pep.all.prot&TraesNOR4A01G219600.1
fam661	Triticum_aestivum.IWGSC.pep.all.prot&TraesCS7B02G275700.1	Triticum_aestivum_mattis.PGSBv2.0.pep.all.prot&TraesSYM7B01G582700.1	Triticum_aestivum_jagger.PGSBv2.0.pep.all.prot&TraesJAG7B01G298100.1	Triticum_aestivum_claire.EIv1.1.pep.all.prot&TraesCLE_scaffold_165567_01G000100.1	Triticum_aestivum_stanley.PGSBv2.1.pep.all.prot&TraesSTA7B01G300700.1	Triticum_aestivum_robigus.EIv1.1.pep.all.prot&TraesROB_scaffold_015821_01G000100.1	Triticum_aestivum_paragon.EIv1.1.pep.all.prot&TraesPAR_scaffold_009211_01G000200.1	Triticum_aestivum_weebil.WeebilV1.pep.all.prot&TraesWEE_scaffold_223026_01G000100.1	Triticum_aestivum_lancer.PGSBv2.0.pep.all.prot&TraesLAC7B01G296700.1	Triticum_aestivum_julius.PGSBv2.0.pep.all.prot&TraesJUL7B01G297700.1	Triticum_aestivum_landmark.PGSBv2.0.pep.all.prot&TraesLDM7B01G298900.1	Triticum_aestivum_cadenza.EIv1.1.pep.all.prot&TraesCAD_scaffold_002657_01G000300.1	Triticum_aestivum_mace.PGSBv2.0.pep.all.prot&TraesMAC7B01G296500.1	fielder.release.protein.prot&TraesFLD7B01G295000.1	Triticum_aestivum_arinalrfor.PGSBv2.0.pep.all.prot&TraesARI7B01G255900.1	Triticum_aestivum_norin61.PGSBv2.0.pep.all.prot&TraesNOR7B01G301800.1
fam662	Triticum_aestivum.IWGSC.pep.all.prot&TraesCS2B02G375800.1	Triticum_aestivum_mattis.PGSBv2.0.pep.all.prot&TraesSYM2B01G402800.1	Triticum_aestivum_jagger.PGSBv2.0.pep.all.prot&TraesJAG2B01G404000.1	Triticum_aestivum_claire.EIv1.1.pep.all.prot&TraesCLE_scaffold_145582_01G000300.1	Triticum_aestivum_stanley.PGSBv2.1.pep.all.prot&TraesSTA2B01G412900.1	Triticum_aestivum_robigus.EIv1.1.pep.all.prot&TraesROB_scaffold_030716_01G000200.1	Triticum_aestivum_paragon.EIv1.1.pep.all.prot&TraesPAR_scaffold_062930_01G000200.1	Triticum_aestivum_weebil.WeebilV1.pep.all.prot&TraesWEE_scaffold_003567_01G000300.1	Triticum_aestivum_julius.PGSBv2.0.pep.all.prot&TraesJUL2B01G405800.1	Triticum_aestivum_landmark.PGSBv2.0.pep.all.prot&TraesLDM2B01G399600.1	Triticum_aestivum_cadenza.EIv1.1.pep.all.prot&TraesCAD_scaffold_039748_01G000300.1	Triticum_aestivum_mace.PGSBv2.0.pep.all.prot&TraesMAC2B01G408000.1	fielder.release.protein.prot&TraesFLD2B01G405200.1	Triticum_aestivum_arinalrfor.PGSBv2.0.pep.all.prot&TraesARI2B01G407200.1	Triticum_aestivum_norin61.PGSBv2.0.pep.all.prot&TraesNOR2B01G411300.1
fam663	Triticum_aestivum.IWGSC.pep.all.prot&TraesCS2D02G457600.1.cds1	Triticum_aestivum_mattis.PGSBv2.0.pep.all.prot&TraesSYM2D01G496300.1	Triticum_aestivum_jagger.PGSBv2.0.pep.all.prot&TraesJAG2D01G499300.1	Triticum_aestivum_claire.EIv1.1.pep.all.prot&TraesCLE_scaffold_015045_01G000200.1	Triticum_aestivum_stanley.PGSBv2.1.pep.all.prot&TraesSTA2D01G496700.1	Triticum_aestivum_robigus.EIv1.1.pep.all.prot&TraesROB_scaffold_104014_01G000100.1	Triticum_aestivum_paragon.EIv1.1.pep.all.prot&TraesPAR_scaffold_024294_01G000100.1	Triticum_aestivum_weebil.WeebilV1.pep.all.prot&TraesWEE_scaffold_025749_01G000200.1	Triticum_aestivum_lancer.PGSBv2.0.pep.all.prot&TraesLAC2D01G502200.1	Triticum_aestivum_julius.PGSBv2.0.pep.all.prot&TraesJUL2D01G499700.1	Triticum_aestivum_landmark.PGSBv2.0.pep.all.prot&TraesLDM2D01G495500.1	Triticum_aestivum_cadenza.EIv1.1.pep.all.prot&TraesCAD_scaffold_180674_01G000100.1	Triticum_aestivum_mace.PGSBv2.0.pep.all.prot&TraesMAC2D01G497500.1	fielder.release.protein.prot&TraesFLD2D01G505600.1	Triticum_aestivum_arinalrfor.PGSBv2.0.pep.all.prot&TraesARI2D01G493400.1	Triticum_aestivum_norin61.PGSBv2.0.pep.all.prot&TraesNOR2D01G496400.1
fam665	Triticum_aestivum.IWGSC.pep.all.prot&TraesCS7D02G432700.1	Triticum_aestivum_mattis.PGSBv2.0.pep.all.prot&TraesSYM7D01G471100.1	Triticum_aestivum_jagger.PGSBv2.0.pep.all.prot&TraesJAG7D01G474400.1	Triticum_aestivum_claire.EIv1.1.pep.all.prot&TraesCLE_scaffold_125906_01G000100.1	Triticum_aestivum_stanley.PGSBv2.1.pep.all.prot&TraesSTA7D01G474000.1	Triticum_aestivum_robigus.EIv1.1.pep.all.prot&TraesROB_scaffold_114498_01G000400.1	Triticum_aestivum_paragon.EIv1.1.pep.all.prot&TraesPAR_scaffold_091612_01G000100.1	Triticum_aestivum_weebil.WeebilV1.pep.all.prot&TraesWEE_scaffold_095354_01G000100.1	Triticum_aestivum_lancer.PGSBv2.0.pep.all.prot&TraesLAC7D01G474200.1	Triticum_aestivum_julius.PGSBv2.0.pep.all.prot&TraesJUL7D01G475700.1	Triticum_aestivum_landmark.PGSBv2.0.pep.all.prot&TraesLDM7D01G473600.1	Triticum_aestivum_cadenza.EIv1.1.pep.all.prot&TraesCAD_scaffold_101335_01G000400.1	Triticum_aestivum_mace.PGSBv2.0.pep.all.prot&TraesMAC7D01G471900.1	fielder.release.protein.prot&TraesFLD7D01G479500.1	Triticum_aestivum_arinalrfor.PGSBv2.0.pep.all.prot&TraesARI7D01G469600.1	Triticum_aestivum_norin61.PGSBv2.0.pep.all.prot&TraesNOR7D01G477100.1
fam666	Triticum_aestivum.IWGSC.pep.all.prot&TraesCS3B02G449100.1	Triticum_aestivum_mattis.PGSBv2.0.pep.all.prot&TraesSYM3B01G490100.1	Triticum_aestivum_jagger.PGSBv2.0.pep.all.prot&TraesJAG3B01G493000.1	Triticum_aestivum_claire.EIv1.1.pep.all.prot&TraesCLE_scaffold_047999_01G000100.1	Triticum_aestivum_stanley.PGSBv2.1.pep.all.prot&TraesSTA3B01G490200.1	Triticum_aestivum_robigus.EIv1.1.pep.all.prot&TraesROB_scaffold_005960_01G000300.1	Triticum_aestivum_paragon.EIv1.1.pep.all.prot&TraesPAR_scaffold_006677_01G000200.1	Triticum_aestivum_weebil.WeebilV1.pep.all.prot&TraesWEE_scaffold_003614_01G000300.1	Triticum_aestivum_lancer.PGSBv2.0.pep.all.prot&TraesLAC3B01G495800.1	Triticum_aestivum_julius.PGSBv2.0.pep.all.prot&TraesJUL3B01G492900.1	Triticum_aestivum_landmark.PGSBv2.0.pep.all.prot&TraesLDM3B01G490000.1	Triticum_aestivum_cadenza.EIv1.1.pep.all.prot&TraesCAD_scaffold_009282_01G000300.1	Triticum_aestivum_mace.PGSBv2.0.pep.all.prot&TraesMAC3B01G497200.1	fielder.release.protein.prot&TraesFLD3B01G503500.1	Triticum_aestivum_arinalrfor.PGSBv2.0.pep.all.prot&TraesARI3B01G494900.1	Triticum_aestivum_norin61.PGSBv2.0.pep.all.prot&TraesNOR3B01G495100.1
fam669	Triticum_aestivum.IWGSC.pep.all.prot&TraesCS2D02G550600.1	Triticum_aestivum_mattis.PGSBv2.0.pep.all.prot&TraesSYM2D01G598100.1	Triticum_aestivum_jagger.PGSBv2.0.pep.all.prot&TraesJAG2D01G601300.1	Triticum_aestivum_claire.EIv1.1.pep.all.prot&TraesCLE_scaffold_009571_01G000200.1	Triticum_aestivum_stanley.PGSBv2.1.pep.all.prot&TraesSTA2D01G598900.1	Triticum_aestivum_robigus.EIv1.1.pep.all.prot&TraesROB_scaffold_001005_01G000200.1	Triticum_aestivum_paragon.EIv1.1.pep.all.prot&TraesPAR_scaffold_011571_01G000200.1	Triticum_aestivum_weebil.WeebilV1.pep.all.prot&TraesWEE_scaffold_004636_01G000200.1	Triticum_aestivum_lancer.PGSBv2.0.pep.all.prot&TraesLAC2D01G607900.1	Triticum_aestivum_julius.PGSBv2.0.pep.all.prot&TraesJUL2D01G603800.1	Triticum_aestivum_landmark.PGSBv2.0.pep.all.prot&TraesLDM2D01G598000.1	Triticum_aestivum_cadenza.EIv1.1.pep.all.prot&TraesCAD_scaffold_017074_01G000200.1	Triticum_aestivum_mace.PGSBv2.0.pep.all.prot&TraesMAC2D01G600400.1	fielder.release.protein.prot&TraesFLD2D01G607500.1	Triticum_aestivum_arinalrfor.PGSBv2.0.pep.all.prot&TraesARI2D01G595900.1	Triticum_aestivum_norin61.PGSBv2.0.pep.all.prot&TraesNOR2D01G599000.1
fam670	Triticum_aestivum.IWGSC.pep.all.prot&TraesCS7D02G213900.1	Triticum_aestivum_mattis.PGSBv2.0.pep.all.prot&TraesSYM7D01G236500.1	Triticum_aestivum_jagger.PGSBv2.0.pep.all.prot&TraesJAG7D01G240100.1	Triticum_aestivum_claire.EIv1.1.pep.all.prot&TraesCLE_scaffold_093690_01G000200.1	Triticum_aestivum_stanley.PGSBv2.1.pep.all.prot&TraesSTA7D01G239300.1	Triticum_aestivum_robigus.EIv1.1.pep.all.prot&TraesROB_scaffold_105143_01G000100.1	Triticum_aestivum_paragon.EIv1.1.pep.all.prot&TraesPAR_scaffold_110840_01G000200.1	Triticum_aestivum_weebil.WeebilV1.pep.all.prot&TraesWEE_scaffold_104986_01G000200.1	Triticum_aestivum_lancer.PGSBv2.0.pep.all.prot&TraesLAC7D01G238900.1	Triticum_aestivum_julius.PGSBv2.0.pep.all.prot&TraesJUL7D01G240600.1	Triticum_aestivum_landmark.PGSBv2.0.pep.all.prot&TraesLDM7D01G239200.1	Triticum_aestivum_cadenza.EIv1.1.pep.all.prot&TraesCAD_scaffold_106690_01G000100.1	Triticum_aestivum_mace.PGSBv2.0.pep.all.prot&TraesMAC7D01G239900.1	fielder.release.protein.prot&TraesFLD7D01G245800.1	Triticum_aestivum_arinalrfor.PGSBv2.0.pep.all.prot&TraesARI7D01G236300.1	Triticum_aestivum_norin61.PGSBv2.0.pep.all.prot&TraesNOR7D01G241700.1
fam673	Triticum_aestivum.IWGSC.pep.all.prot&TraesCS7B02G067200.1	Triticum_aestivum_mattis.PGSBv2.0.pep.all.prot&TraesSYM5B01G252000.1	Triticum_aestivum_jagger.PGSBv2.0.pep.all.prot&TraesJAG7B01G075200.1	Triticum_aestivum_claire.EIv1.1.pep.all.prot&TraesCLE_scaffold_092047_01G000100.1	Triticum_aestivum_stanley.PGSBv2.1.pep.all.prot&TraesSTA7B01G074800.1	Triticum_aestivum_robigus.EIv1.1.pep.all.prot&TraesROB_scaffold_087182_01G000100.1	Triticum_aestivum_paragon.EIv1.1.pep.all.prot&TraesPAR_scaffold_051542_01G000400.1	Triticum_aestivum_weebil.WeebilV1.pep.all.prot&TraesWEE_scaffold_025067_01G000100.1	Triticum_aestivum_lancer.PGSBv2.0.pep.all.prot&TraesLAC7B01G073600.1	Triticum_aestivum_julius.PGSBv2.0.pep.all.prot&TraesJUL7B01G073100.1	Triticum_aestivum_landmark.PGSBv2.0.pep.all.prot&TraesLDM7B01G073800.1	Triticum_aestivum_cadenza.EIv1.1.pep.all.prot&TraesCAD_scaffold_002143_01G000400.1	Triticum_aestivum_mace.PGSBv2.0.pep.all.prot&TraesMAC7B01G074000.1	fielder.release.protein.prot&TraesFLD7B01G072700.1	Triticum_aestivum_arinalrfor.PGSBv2.0.pep.all.prot&TraesARI5B01G260400.1	Triticum_aestivum_norin61.PGSBv2.0.pep.all.prot&TraesNOR7B01G076100.1
fam675	Triticum_aestivum.IWGSC.pep.all.prot&TraesCS3D02G361300.1	Triticum_aestivum_mattis.PGSBv2.0.pep.all.prot&TraesSYM3D01G378900.1	Triticum_aestivum_jagger.PGSBv2.0.pep.all.prot&TraesJAG3D01G380500.1	Triticum_aestivum_claire.EIv1.1.pep.all.prot&TraesCLE_scaffold_117697_01G000100.1	Triticum_aestivum_stanley.PGSBv2.1.pep.all.prot&TraesSTA3D01G407000.1	Triticum_aestivum_robigus.EIv1.1.pep.all.prot&TraesROB_scaffold_040862_01G000100.1	Triticum_aestivum_paragon.EIv1.1.pep.all.prot&TraesPAR_scaffold_140345_01G000100.1	Triticum_aestivum_weebil.WeebilV1.pep.all.prot&TraesWEE_scaffold_137080_01G000100.1	Triticum_aestivum_lancer.PGSBv2.0.pep.all.prot&TraesLAC3D01G389700.1	Triticum_aestivum_julius.PGSBv2.0.pep.all.prot&TraesJUL3D01G391500.1	Triticum_aestivum_landmark.PGSBv2.0.pep.all.prot&TraesLDM3D01G387900.1	Triticum_aestivum_mace.PGSBv2.0.pep.all.prot&TraesMAC3D01G375200.1	fielder.release.protein.prot&TraesFLD3D01G394700.1	Triticum_aestivum_arinalrfor.PGSBv2.0.pep.all.prot&TraesARI3D01G381400.1	Triticum_aestivum_norin61.PGSBv2.0.pep.all.prot&TraesNOR3D01G388600.1
fam676	Triticum_aestivum.IWGSC.pep.all.prot&TraesCS6D02G204000.1	Triticum_aestivum_mattis.PGSBv2.0.pep.all.prot&TraesSYM6D01G236900.1	Triticum_aestivum_jagger.PGSBv2.0.pep.all.prot&TraesJAG6D01G204000.1	Triticum_aestivum_claire.EIv1.1.pep.all.prot&TraesCLE_scaffold_138351_01G000100.1	Triticum_aestivum_stanley.PGSBv2.1.pep.all.prot&TraesSTA6D01G240200.1	Triticum_aestivum_robigus.EIv1.1.pep.all.prot&TraesROB_scaffold_112747_01G000200.1	Triticum_aestivum_paragon.EIv1.1.pep.all.prot&TraesPAR_scaffold_118898_01G000200.1	Triticum_aestivum_weebil.WeebilV1.pep.all.prot&TraesWEE_scaffold_136098_01G000200.1	Triticum_aestivum_lancer.PGSBv2.0.pep.all.prot&TraesLAC6D01G214700.1	Triticum_aestivum_julius.PGSBv2.0.pep.all.prot&TraesJUL6D01G238700.1	Triticum_aestivum_landmark.PGSBv2.0.pep.all.prot&TraesLDM6D01G238000.1	Triticum_aestivum_cadenza.EIv1.1.pep.all.prot&TraesCAD_scaffold_109411_01G000200.1	Triticum_aestivum_mace.PGSBv2.0.pep.all.prot&TraesMAC6D01G231300.1	fielder.release.protein.prot&TraesFLD6D01G261300.1	Triticum_aestivum_arinalrfor.PGSBv2.0.pep.all.prot&TraesARI6D01G235500.1	Triticum_aestivum_norin61.PGSBv2.0.pep.all.prot&TraesNOR6D01G235200.1
fam677	Triticum_aestivum.IWGSC.pep.all.prot&TraesCS7B02G317500.1.cds1	Triticum_aestivum_mattis.PGSBv2.0.pep.all.prot&TraesSYM7B01G627600.1	Triticum_aestivum_jagger.PGSBv2.0.pep.all.prot&TraesJAG7B01G343100.1	Triticum_aestivum_claire.EIv1.1.pep.all.prot&TraesCLE_scaffold_014530_01G000500.1	Triticum_aestivum_stanley.PGSBv2.1.pep.all.prot&TraesSTA7B01G346300.1	Triticum_aestivum_robigus.EIv1.1.pep.all.prot&TraesROB_scaffold_004774_01G000400.1	Triticum_aestivum_paragon.EIv1.1.pep.all.prot&TraesPAR_scaffold_029880_01G000100.1	Triticum_aestivum_weebil.WeebilV1.pep.all.prot&TraesWEE_scaffold_004074_01G000500.1	Triticum_aestivum_lancer.PGSBv2.0.pep.all.prot&TraesLAC7B01G342300.1	Triticum_aestivum_julius.PGSBv2.0.pep.all.prot&TraesJUL7B01G342100.1	Triticum_aestivum_landmark.PGSBv2.0.pep.all.prot&TraesLDM7B01G344800.1	Triticum_aestivum_cadenza.EIv1.1.pep.all.prot&TraesCAD_scaffold_058649_01G000100.1	Triticum_aestivum_mace.PGSBv2.0.pep.all.prot&TraesMAC7B01G341400.1	fielder.release.protein.prot&TraesFLD7B01G340400.1	Triticum_aestivum_arinalrfor.PGSBv2.0.pep.all.prot&TraesARI7B01G210900.1	Triticum_aestivum_norin61.PGSBv2.0.pep.all.prot&TraesNOR7B01G345500.1
fam679	Triticum_aestivum.IWGSC.pep.all.prot&TraesCS3B02G111200.1.cds1	Triticum_aestivum_mattis.PGSBv2.0.pep.all.prot&TraesSYM3B01G136500.1	Triticum_aestivum_jagger.PGSBv2.0.pep.all.prot&TraesJAG3B01G136700.1	Triticum_aestivum_claire.EIv1.1.pep.all.prot&TraesCLE_scaffold_091807_01G000100.1	Triticum_aestivum_stanley.PGSBv2.1.pep.all.prot&TraesSTA3B01G134200.1	Triticum_aestivum_robigus.EIv1.1.pep.all.prot&TraesROB_scaffold_073744_01G000100.1	Triticum_aestivum_paragon.EIv1.1.pep.all.prot&TraesPAR_scaffold_022074_01G000300.1	Triticum_aestivum_weebil.WeebilV1.pep.all.prot&TraesWEE_scaffold_002707_01G000300.1	Triticum_aestivum_lancer.PGSBv2.0.pep.all.prot&TraesLAC3B01G136800.1	Triticum_aestivum_julius.PGSBv2.0.pep.all.prot&TraesJUL3B01G135300.1	Triticum_aestivum_landmark.PGSBv2.0.pep.all.prot&TraesLDM3B01G133100.1	Triticum_aestivum_cadenza.EIv1.1.pep.all.prot&TraesCAD_scaffold_066876_01G000100.1	Triticum_aestivum_mace.PGSBv2.0.pep.all.prot&TraesMAC3B01G143900.1	fielder.release.protein.prot&TraesFLD3B01G145700.1	Triticum_aestivum_arinalrfor.PGSBv2.0.pep.all.prot&TraesARI3B01G140300.1	Triticum_aestivum_norin61.PGSBv2.0.pep.all.prot&TraesNOR3B01G136200.1
fam680	Triticum_aestivum.IWGSC.pep.all.prot&TraesCS2A02G463100.1.cds1	Triticum_aestivum_mattis.PGSBv2.0.pep.all.prot&TraesSYM2A01G487200.1	Triticum_aestivum_jagger.PGSBv2.0.pep.all.prot&TraesJAG2A01G503200.1	Triticum_aestivum_claire.EIv1.1.pep.all.prot&TraesCLE_scaffold_010600_01G000300.1	Triticum_aestivum_stanley.PGSBv2.1.pep.all.prot&TraesSTA2A01G492300.1	Triticum_aestivum_robigus.EIv1.1.pep.all.prot&TraesROB_scaffold_011392_01G000300.1	Triticum_aestivum_paragon.EIv1.1.pep.all.prot&TraesPAR_scaffold_011516_01G000300.1	Triticum_aestivum_weebil.WeebilV1.pep.all.prot&TraesWEE_scaffold_033011_01G000300.1	Triticum_aestivum_lancer.PGSBv2.0.pep.all.prot&TraesLAC2A01G499300.1	Triticum_aestivum_julius.PGSBv2.0.pep.all.prot&TraesJUL2A01G498400.1	Triticum_aestivum_landmark.PGSBv2.0.pep.all.prot&TraesLDM2A01G502300.1	Triticum_aestivum_cadenza.EIv1.1.pep.all.prot&TraesCAD_scaffold_012347_01G000200.1	Triticum_aestivum_mace.PGSBv2.0.pep.all.prot&TraesMAC2A01G494300.1	fielder.release.protein.prot&TraesFLD2A01G509200.1	Triticum_aestivum_norin61.PGSBv2.0.pep.all.prot&TraesNOR2A01G501900.1
fam681	Triticum_aestivum.IWGSC.pep.all.prot&TraesCS4A02G199700.1.cds1	Triticum_aestivum_mattis.PGSBv2.0.pep.all.prot&TraesSYM4A01G209000.1	Triticum_aestivum_jagger.PGSBv2.0.pep.all.prot&TraesJAG4A01G207500.1	Triticum_aestivum_claire.EIv1.1.pep.all.prot&TraesCLE_scaffold_038649_01G000200.1	Triticum_aestivum_stanley.PGSBv2.1.pep.all.prot&TraesSTA4A01G211700.1	Triticum_aestivum_robigus.EIv1.1.pep.all.prot&TraesROB_scaffold_075555_01G000200.1	Triticum_aestivum_paragon.EIv1.1.pep.all.prot&TraesPAR_scaffold_063547_01G000100.1	Triticum_aestivum_weebil.WeebilV1.pep.all.prot&TraesWEE_scaffold_018698_01G000300.1	Triticum_aestivum_lancer.PGSBv2.0.pep.all.prot&TraesLAC4A01G208700.1	Triticum_aestivum_landmark.PGSBv2.0.pep.all.prot&TraesLDM4A01G208200.1	Triticum_aestivum_cadenza.EIv1.1.pep.all.prot&TraesCAD_scaffold_025216_01G000200.1	Triticum_aestivum_mace.PGSBv2.0.pep.all.prot&TraesMAC4A01G211300.1	fielder.release.protein.prot&TraesFLD4A01G206800.1	Triticum_aestivum_arinalrfor.PGSBv2.0.pep.all.prot&TraesARI4A01G210100.1	Triticum_aestivum_norin61.PGSBv2.0.pep.all.prot&TraesNOR4A01G208100.1
fam682	Triticum_aestivum.IWGSC.pep.all.prot&TraesCS3B02G445900.1.cds1	Triticum_aestivum_mattis.PGSBv2.0.pep.all.prot&TraesSYM3B01G486200.1	Triticum_aestivum_jagger.PGSBv2.0.pep.all.prot&TraesJAG3B01G489100.1	Triticum_aestivum_claire.EIv1.1.pep.all.prot&TraesCLE_scaffold_115240_01G000200.1	Triticum_aestivum_stanley.PGSBv2.1.pep.all.prot&TraesSTA3B01G486400.1	Triticum_aestivum_robigus.EIv1.1.pep.all.prot&TraesROB_scaffold_146486_01G000200.1	Triticum_aestivum_paragon.EIv1.1.pep.all.prot&TraesPAR_scaffold_056161_01G000100.1	Triticum_aestivum_weebil.WeebilV1.pep.all.prot&TraesWEE_scaffold_126345_01G000100.1	Triticum_aestivum_lancer.PGSBv2.0.pep.all.prot&TraesLAC3B01G492000.1	Triticum_aestivum_julius.PGSBv2.0.pep.all.prot&TraesJUL3B01G488900.1	Triticum_aestivum_landmark.PGSBv2.0.pep.all.prot&TraesLDM3B01G486200.1	Triticum_aestivum_cadenza.EIv1.1.pep.all.prot&TraesCAD_scaffold_075063_01G000200.1	Triticum_aestivum_mace.PGSBv2.0.pep.all.prot&TraesMAC3B01G493400.1	fielder.release.protein.prot&TraesFLD3B01G499400.1	Triticum_aestivum_arinalrfor.PGSBv2.0.pep.all.prot&TraesARI3B01G490900.1	Triticum_aestivum_norin61.PGSBv2.0.pep.all.prot&TraesNOR3B01G491000.1
fam684	Triticum_aestivum.IWGSC.pep.all.prot&TraesCS3B02G398500.1	Triticum_aestivum_mattis.PGSBv2.0.pep.all.prot&TraesSYM3B01G435600.1	Triticum_aestivum_jagger.PGSBv2.0.pep.all.prot&TraesJAG3B01G438500.1	Triticum_aestivum_claire.EIv1.1.pep.all.prot&TraesCLE_scaffold_079328_01G000100.1	Triticum_aestivum_stanley.PGSBv2.1.pep.all.prot&TraesSTA3B01G435800.1	Triticum_aestivum_robigus.EIv1.1.pep.all.prot&TraesROB_scaffold_070302_01G000100.1	Triticum_aestivum_paragon.EIv1.1.pep.all.prot&TraesPAR_scaffold_042231_01G000100.1	Triticum_aestivum_weebil.WeebilV1.pep.all.prot&TraesWEE_scaffold_020134_01G000100.1	Triticum_aestivum_lancer.PGSBv2.0.pep.all.prot&TraesLAC3B01G440900.1	Triticum_aestivum_julius.PGSBv2.0.pep.all.prot&TraesJUL3B01G437900.1	Triticum_aestivum_landmark.PGSBv2.0.pep.all.prot&TraesLDM3B01G435000.1	Triticum_aestivum_cadenza.EIv1.1.pep.all.prot&TraesCAD_scaffold_042627_01G000100.1	Triticum_aestivum_mace.PGSBv2.0.pep.all.prot&TraesMAC3B01G442900.1	fielder.release.protein.prot&TraesFLD3B01G448700.1	Triticum_aestivum_arinalrfor.PGSBv2.0.pep.all.prot&TraesARI3B01G440600.1	Triticum_aestivum_norin61.PGSBv2.0.pep.all.prot&TraesNOR3B01G440700.1
fam685	Triticum_aestivum.IWGSC.pep.all.prot&TraesCS4A02G384800.1	Triticum_aestivum_mattis.PGSBv2.0.pep.all.prot&TraesSYM4A01G428100.1	Triticum_aestivum_jagger.PGSBv2.0.pep.all.prot&TraesJAG4A01G426700.1	Triticum_aestivum_claire.EIv1.1.pep.all.prot&TraesCLE_scaffold_050144_01G000200.1	Triticum_aestivum_stanley.PGSBv2.1.pep.all.prot&TraesSTA4A01G432000.1	Triticum_aestivum_robigus.EIv1.1.pep.all.prot&TraesROB_scaffold_055491_01G000200.1	Triticum_aestivum_paragon.EIv1.1.pep.all.prot&TraesPAR_scaffold_076439_01G000100.1	Triticum_aestivum_weebil.WeebilV1.pep.all.prot&TraesWEE_scaffold_026425_01G000200.1	Triticum_aestivum_lancer.PGSBv2.0.pep.all.prot&TraesLAC4A01G422600.1	Triticum_aestivum_julius.PGSBv2.0.pep.all.prot&TraesJUL4A01G429600.1	Triticum_aestivum_landmark.PGSBv2.0.pep.all.prot&TraesLDM4A01G428900.1	Triticum_aestivum_cadenza.EIv1.1.pep.all.prot&TraesCAD_scaffold_077349_01G000100.1	Triticum_aestivum_mace.PGSBv2.0.pep.all.prot&TraesMAC4A01G428500.1	fielder.release.protein.prot&TraesFLD4A01G433200.1	Triticum_aestivum_arinalrfor.PGSBv2.0.pep.all.prot&TraesARI4A01G428900.1	Triticum_aestivum_norin61.PGSBv2.0.pep.all.prot&TraesNOR4A01G424200.1
fam689	Triticum_aestivum.IWGSC.pep.all.prot&TraesCS6B02G248700.1	Triticum_aestivum_mattis.PGSBv2.0.pep.all.prot&TraesSYM6B01G271000.1	Triticum_aestivum_jagger.PGSBv2.0.pep.all.prot&TraesJAG6B01G268600.1	Triticum_aestivum_claire.EIv1.1.pep.all.prot&TraesCLE_scaffold_000467_01G000200.1	Triticum_aestivum_stanley.PGSBv2.1.pep.all.prot&TraesSTA6B01G272000.1	Triticum_aestivum_robigus.EIv1.1.pep.all.prot&TraesROB_scaffold_032677_01G000100.1	Triticum_aestivum_paragon.EIv1.1.pep.all.prot&TraesPAR_scaffold_026355_01G000200.1	Triticum_aestivum_weebil.WeebilV1.pep.all.prot&TraesWEE_scaffold_030488_01G000100.1	Triticum_aestivum_lancer.PGSBv2.0.pep.all.prot&TraesLAC6B01G267400.1	Triticum_aestivum_julius.PGSBv2.0.pep.all.prot&TraesJUL6B01G278300.1	Triticum_aestivum_landmark.PGSBv2.0.pep.all.prot&TraesLDM6B01G273800.1	Triticum_aestivum_cadenza.EIv1.1.pep.all.prot&TraesCAD_scaffold_042303_01G000200.1	Triticum_aestivum_mace.PGSBv2.0.pep.all.prot&TraesMAC6B01G272800.1	fielder.release.protein.prot&TraesFLD6B01G276000.1	Triticum_aestivum_arinalrfor.PGSBv2.0.pep.all.prot&TraesARI6B01G275400.1	Triticum_aestivum_norin61.PGSBv2.0.pep.all.prot&TraesNOR6B01G272900.1
fam696	Triticum_aestivum.IWGSC.pep.all.prot&TraesCS3B02G551700.1.cds1	Triticum_aestivum_mattis.PGSBv2.0.pep.all.prot&TraesSYM3B01G602900.1	Triticum_aestivum_jagger.PGSBv2.0.pep.all.prot&TraesJAG3B01G602800.1	Triticum_aestivum_claire.EIv1.1.pep.all.prot&TraesCLE_scaffold_073955_01G000100.1	Triticum_aestivum_stanley.PGSBv2.1.pep.all.prot&TraesSTA3B01G603400.1	Triticum_aestivum_robigus.EIv1.1.pep.all.prot&TraesROB_scaffold_035216_01G000200.1	Triticum_aestivum_paragon.EIv1.1.pep.all.prot&TraesPAR_scaffold_011098_01G000400.1	Triticum_aestivum_weebil.WeebilV1.pep.all.prot&TraesWEE_scaffold_069779_01G000100.1	Triticum_aestivum_lancer.PGSBv2.0.pep.all.prot&TraesLAC3B01G610300.1	Triticum_aestivum_julius.PGSBv2.0.pep.all.prot&TraesJUL3B01G608900.1	Triticum_aestivum_landmark.PGSBv2.0.pep.all.prot&TraesLDM3B01G604900.1	Triticum_aestivum_cadenza.EIv1.1.pep.all.prot&TraesCAD_scaffold_014826_01G000100.1	Triticum_aestivum_mace.PGSBv2.0.pep.all.prot&TraesMAC3B01G607300.1	fielder.release.protein.prot&TraesFLD3B01G619900.1	Triticum_aestivum_arinalrfor.PGSBv2.0.pep.all.prot&TraesARI3B01G608800.1	Triticum_aestivum_norin61.PGSBv2.0.pep.all.prot&TraesNOR3B01G610900.1
fam697	Triticum_aestivum.IWGSC.pep.all.prot&TraesCS4B02G297800.1	Triticum_aestivum_mattis.PGSBv2.0.pep.all.prot&TraesSYM4B01G319400.1	Triticum_aestivum_jagger.PGSBv2.0.pep.all.prot&TraesJAG4B01G318600.1	Triticum_aestivum_claire.EIv1.1.pep.all.prot&TraesCLE_scaffold_016085_01G000100.1	Triticum_aestivum_stanley.PGSBv2.1.pep.all.prot&TraesSTA4B01G319600.1	Triticum_aestivum_robigus.EIv1.1.pep.all.prot&TraesROB_scaffold_005611_01G000100.1	Triticum_aestivum_paragon.EIv1.1.pep.all.prot&TraesPAR_scaffold_007057_01G000100.1	Triticum_aestivum_weebil.WeebilV1.pep.all.prot&TraesWEE_scaffold_111197_01G000100.1	Triticum_aestivum_lancer.PGSBv2.0.pep.all.prot&TraesLAC4B01G321100.1	Triticum_aestivum_julius.PGSBv2.0.pep.all.prot&TraesJUL4B01G319800.1	Triticum_aestivum_landmark.PGSBv2.0.pep.all.prot&TraesLDM4B01G324700.1	Triticum_aestivum_cadenza.EIv1.1.pep.all.prot&TraesCAD_scaffold_027454_01G000100.1	Triticum_aestivum_mace.PGSBv2.0.pep.all.prot&TraesMAC4B01G321100.1	fielder.release.protein.prot&TraesFLD4B01G325600.1	Triticum_aestivum_arinalrfor.PGSBv2.0.pep.all.prot&TraesARI4B01G319400.1	Triticum_aestivum_norin61.PGSBv2.0.pep.all.prot&TraesNOR4B01G324200.1
fam700	Triticum_aestivum.IWGSC.pep.all.prot&TraesCS2D02G399000.1	Triticum_aestivum_mattis.PGSBv2.0.pep.all.prot&TraesSYM2D01G432200.1	Triticum_aestivum_jagger.PGSBv2.0.pep.all.prot&TraesJAG2D01G436500.1	Triticum_aestivum_claire.EIv1.1.pep.all.prot&TraesCLE_scaffold_185194_01G000100.1	Triticum_aestivum_stanley.PGSBv2.1.pep.all.prot&TraesSTA2D01G433000.1	Triticum_aestivum_robigus.EIv1.1.pep.all.prot&TraesROB_scaffold_094091_01G000100.1	Triticum_aestivum_paragon.EIv1.1.pep.all.prot&TraesPAR_scaffold_099993_01G000100.1	Triticum_aestivum_weebil.WeebilV1.pep.all.prot&TraesWEE_scaffold_128907_01G000100.1	Triticum_aestivum_lancer.PGSBv2.0.pep.all.prot&TraesLAC2D01G437100.1	Triticum_aestivum_julius.PGSBv2.0.pep.all.prot&TraesJUL2D01G434800.1	Triticum_aestivum_landmark.PGSBv2.0.pep.all.prot&TraesLDM2D01G431600.1	Triticum_aestivum_cadenza.EIv1.1.pep.all.prot&TraesCAD_scaffold_086225_01G000200.1	Triticum_aestivum_mace.PGSBv2.0.pep.all.prot&TraesMAC2D01G433400.1	fielder.release.protein.prot&TraesFLD2D01G436900.1	Triticum_aestivum_arinalrfor.PGSBv2.0.pep.all.prot&TraesARI2D01G429000.1	Triticum_aestivum_norin61.PGSBv2.0.pep.all.prot&TraesNOR2D01G432200.1
fam701	Triticum_aestivum.IWGSC.pep.all.prot&TraesCS6A02G178600.1	Triticum_aestivum_mattis.PGSBv2.0.pep.all.prot&TraesSYM6A01G190900.1	Triticum_aestivum_jagger.PGSBv2.0.pep.all.prot&TraesJAG6A01G185900.1	Triticum_aestivum_claire.EIv1.1.pep.all.prot&TraesCLE_scaffold_094105_01G000100.1	Triticum_aestivum_stanley.PGSBv2.1.pep.all.prot&TraesSTA6A01G191900.1	Triticum_aestivum_robigus.EIv1.1.pep.all.prot&TraesROB_scaffold_121515_01G000100.1	Triticum_aestivum_paragon.EIv1.1.pep.all.prot&TraesPAR_scaffold_082115_01G000100.1	Triticum_aestivum_weebil.WeebilV1.pep.all.prot&TraesWEE_scaffold_084448_01G000100.1	Triticum_aestivum_lancer.PGSBv2.0.pep.all.prot&TraesLAC6A01G191400.1	Triticum_aestivum_julius.PGSBv2.0.pep.all.prot&TraesJUL6A01G195400.1	Triticum_aestivum_landmark.PGSBv2.0.pep.all.prot&TraesLDM6A01G189700.1	Triticum_aestivum_cadenza.EIv1.1.pep.all.prot&TraesCAD_scaffold_090687_01G000100.1	Triticum_aestivum_mace.PGSBv2.0.pep.all.prot&TraesMAC6A01G193800.1	fielder.release.protein.prot&TraesFLD6A01G204900.1	Triticum_aestivum_arinalrfor.PGSBv2.0.pep.all.prot&TraesARI6A01G192100.1	Triticum_aestivum_norin61.PGSBv2.0.pep.all.prot&TraesNOR6A01G195800.1
fam705	Triticum_aestivum.IWGSC.pep.all.prot&TraesCS1A02G164300.1	Triticum_aestivum_mattis.PGSBv2.0.pep.all.prot&TraesSYM1A01G178800.1	Triticum_aestivum_jagger.PGSBv2.0.pep.all.prot&TraesJAG1A01G183100.1	Triticum_aestivum_claire.EIv1.1.pep.all.prot&TraesCLE_scaffold_039150_01G000300.1	Triticum_aestivum_stanley.PGSBv2.1.pep.all.prot&TraesSTA1A01G177900.1	Triticum_aestivum_robigus.EIv1.1.pep.all.prot&TraesROB_scaffold_090218_01G000200.1	Triticum_aestivum_paragon.EIv1.1.pep.all.prot&TraesPAR_scaffold_038302_01G000300.1	Triticum_aestivum_weebil.WeebilV1.pep.all.prot&TraesWEE_scaffold_008819_01G000400.1	Triticum_aestivum_lancer.PGSBv2.0.pep.all.prot&TraesLAC1A01G184300.1	Triticum_aestivum_julius.PGSBv2.0.pep.all.prot&TraesJUL1A01G179800.1	Triticum_aestivum_landmark.PGSBv2.0.pep.all.prot&TraesLDM1A01G180700.1	Triticum_aestivum_cadenza.EIv1.1.pep.all.prot&TraesCAD_scaffold_012282_01G000400.1	Triticum_aestivum_mace.PGSBv2.0.pep.all.prot&TraesMAC1A01G181700.1	fielder.release.protein.prot&TraesFLD1A01G193200.1	Triticum_aestivum_arinalrfor.PGSBv2.0.pep.all.prot&TraesARI1A01G177500.1	Triticum_aestivum_norin61.PGSBv2.0.pep.all.prot&TraesNOR1A01G181200.1
fam706	Triticum_aestivum.IWGSC.pep.all.prot&TraesCS4B02G128300.1.cds1	Triticum_aestivum_mattis.PGSBv2.0.pep.all.prot&TraesSYM4B01G139100.1	Triticum_aestivum_jagger.PGSBv2.0.pep.all.prot&TraesJAG4B01G137600.1	Triticum_aestivum_claire.EIv1.1.pep.all.prot&TraesCLE_scaffold_022223_01G000200.1	Triticum_aestivum_stanley.PGSBv2.1.pep.all.prot&TraesSTA4B01G135300.1	Triticum_aestivum_robigus.EIv1.1.pep.all.prot&TraesROB_scaffold_029608_01G000300.1	Triticum_aestivum_paragon.EIv1.1.pep.all.prot&TraesPAR_scaffold_004849_01G000300.1	Triticum_aestivum_weebil.WeebilV1.pep.all.prot&TraesWEE_scaffold_050418_01G000200.1	Triticum_aestivum_lancer.PGSBv2.0.pep.all.prot&TraesLAC4B01G138400.1	Triticum_aestivum_julius.PGSBv2.0.pep.all.prot&TraesJUL4B01G138300.1	Triticum_aestivum_landmark.PGSBv2.0.pep.all.prot&TraesLDM4B01G140800.1	Triticum_aestivum_cadenza.EIv1.1.pep.all.prot&TraesCAD_scaffold_047581_01G000300.1	Triticum_aestivum_mace.PGSBv2.0.pep.all.prot&TraesMAC4B01G139300.1	fielder.release.protein.prot&TraesFLD4B01G141900.1	Triticum_aestivum_arinalrfor.PGSBv2.0.pep.all.prot&TraesARI4B01G138100.1	Triticum_aestivum_norin61.PGSBv2.0.pep.all.prot&TraesNOR4B01G141000.1
fam707	Triticum_aestivum.IWGSC.pep.all.prot&TraesCS1D02G351900.1.cds1	Triticum_aestivum_mattis.PGSBv2.0.pep.all.prot&TraesSYM1D01G383700.1	Triticum_aestivum_jagger.PGSBv2.0.pep.all.prot&TraesJAG1D01G378600.1	Triticum_aestivum_claire.EIv1.1.pep.all.prot&TraesCLE_scaffold_047983_01G000300.1	Triticum_aestivum_stanley.PGSBv2.1.pep.all.prot&TraesSTA1D01G384900.1	Triticum_aestivum_robigus.EIv1.1.pep.all.prot&TraesROB_scaffold_060931_01G000100.1	Triticum_aestivum_paragon.EIv1.1.pep.all.prot&TraesPAR_scaffold_060162_01G000300.1	Triticum_aestivum_weebil.WeebilV1.pep.all.prot&TraesWEE_scaffold_028566_01G000100.1	Triticum_aestivum_lancer.PGSBv2.0.pep.all.prot&TraesLAC1D01G385600.1	Triticum_aestivum_julius.PGSBv2.0.pep.all.prot&TraesJUL1D01G388200.1	Triticum_aestivum_landmark.PGSBv2.0.pep.all.prot&TraesLDM1D01G386600.1	Triticum_aestivum_cadenza.EIv1.1.pep.all.prot&TraesCAD_scaffold_046129_01G000300.1	Triticum_aestivum_mace.PGSBv2.0.pep.all.prot&TraesMAC1D01G381900.1	fielder.release.protein.prot&TraesFLD1D01G384600.1	Triticum_aestivum_arinalrfor.PGSBv2.0.pep.all.prot&TraesARI1D01G387400.1	Triticum_aestivum_norin61.PGSBv2.0.pep.all.prot&TraesNOR1D01G390600.1
fam708	Triticum_aestivum.IWGSC.pep.all.prot&TraesCS7D02G379800.1	Triticum_aestivum_mattis.PGSBv2.0.pep.all.prot&TraesSYM7D01G413200.1	Triticum_aestivum_jagger.PGSBv2.0.pep.all.prot&TraesJAG7D01G417200.1	Triticum_aestivum_claire.EIv1.1.pep.all.prot&TraesCLE_scaffold_051756_01G000200.1	Triticum_aestivum_stanley.PGSBv2.1.pep.all.prot&TraesSTA7D01G415100.1	Triticum_aestivum_robigus.EIv1.1.pep.all.prot&TraesROB_scaffold_081397_01G000200.1	Triticum_aestivum_paragon.EIv1.1.pep.all.prot&TraesPAR_scaffold_063730_01G000100.1	Triticum_aestivum_weebil.WeebilV1.pep.all.prot&TraesWEE_scaffold_111059_01G000100.1	Triticum_aestivum_lancer.PGSBv2.0.pep.all.prot&TraesLAC7D01G416500.1	Triticum_aestivum_julius.PGSBv2.0.pep.all.prot&TraesJUL7D01G417900.1	Triticum_aestivum_landmark.PGSBv2.0.pep.all.prot&TraesLDM7D01G415800.1	Triticum_aestivum_cadenza.EIv1.1.pep.all.prot&TraesCAD_scaffold_034116_01G000100.1	Triticum_aestivum_mace.PGSBv2.0.pep.all.prot&TraesMAC7D01G413900.1	fielder.release.protein.prot&TraesFLD7D01G421100.1	Triticum_aestivum_arinalrfor.PGSBv2.0.pep.all.prot&TraesARI7D01G412100.1	Triticum_aestivum_norin61.PGSBv2.0.pep.all.prot&TraesNOR7D01G419100.1
fam711	Triticum_aestivum.IWGSC.pep.all.prot&TraesCS5B02G501700.1	Triticum_aestivum_mattis.PGSBv2.0.pep.all.prot&TraesSYM7B01G077600.1	Triticum_aestivum_jagger.PGSBv2.0.pep.all.prot&TraesJAG5B01G536400.1	Triticum_aestivum_claire.EIv1.1.pep.all.prot&TraesCLE_scaffold_168091_01G000100.1	Triticum_aestivum_stanley.PGSBv2.1.pep.all.prot&TraesSTA5B01G541600.1	Triticum_aestivum_robigus.EIv1.1.pep.all.prot&TraesROB_scaffold_160591_01G000200.1	Triticum_aestivum_paragon.EIv1.1.pep.all.prot&TraesPAR_scaffold_042227_01G000500.1	Triticum_aestivum_weebil.WeebilV1.pep.all.prot&TraesWEE_scaffold_163906_01G000100.1	Triticum_aestivum_lancer.PGSBv2.0.pep.all.prot&TraesLAC5B01G541400.1	Triticum_aestivum_julius.PGSBv2.0.pep.all.prot&TraesJUL5B01G541300.1	Triticum_aestivum_landmark.PGSBv2.0.pep.all.prot&TraesLDM5B01G540200.1	Triticum_aestivum_cadenza.EIv1.1.pep.all.prot&TraesCAD_scaffold_147150_01G000100.1	Triticum_aestivum_mace.PGSBv2.0.pep.all.prot&TraesMAC5B01G538800.1	fielder.release.protein.prot&TraesFLD5B01G544500.1	Triticum_aestivum_arinalrfor.PGSBv2.0.pep.all.prot&TraesARI7B01G761300.1	Triticum_aestivum_norin61.PGSBv2.0.pep.all.prot&TraesNOR5B01G544500.1
fam712	Triticum_aestivum.IWGSC.pep.all.prot&TraesCS5B02G138900.1	Triticum_aestivum_mattis.PGSBv2.0.pep.all.prot&TraesSYM7B01G462100.1	Triticum_aestivum_jagger.PGSBv2.0.pep.all.prot&TraesJAG5B01G147500.1	Triticum_aestivum_claire.EIv1.1.pep.all.prot&TraesCLE_scaffold_002408_01G000200.1	Triticum_aestivum_stanley.PGSBv2.1.pep.all.prot&TraesSTA5B01G153100.1	Triticum_aestivum_robigus.EIv1.1.pep.all.prot&TraesROB_scaffold_002889_01G000100.1	Triticum_aestivum_paragon.EIv1.1.pep.all.prot&TraesPAR_scaffold_005394_01G000100.1	Triticum_aestivum_weebil.WeebilV1.pep.all.prot&TraesWEE_scaffold_000096_01G000500.1	Triticum_aestivum_lancer.PGSBv2.0.pep.all.prot&TraesLAC5B01G152000.1	Triticum_aestivum_julius.PGSBv2.0.pep.all.prot&TraesJUL5B01G152500.1	Triticum_aestivum_landmark.PGSBv2.0.pep.all.prot&TraesLDM5B01G149700.1	Triticum_aestivum_cadenza.EIv1.1.pep.all.prot&TraesCAD_scaffold_005786_01G000200.1	Triticum_aestivum_mace.PGSBv2.0.pep.all.prot&TraesMAC5B01G153200.1	fielder.release.protein.prot&TraesFLD5B01G152400.1	Triticum_aestivum_arinalrfor.PGSBv2.0.pep.all.prot&TraesARI7B01G376700.1	Triticum_aestivum_norin61.PGSBv2.0.pep.all.prot&TraesNOR5B01G153500.1
fam713	Triticum_aestivum.IWGSC.pep.all.prot&TraesCS1B02G363800.1	Triticum_aestivum_mattis.PGSBv2.0.pep.all.prot&TraesSYM1B01G385500.1	Triticum_aestivum_jagger.PGSBv2.0.pep.all.prot&TraesJAG1B01G393400.1	Triticum_aestivum_claire.EIv1.1.pep.all.prot&TraesCLE_scaffold_137812_01G000200.1	Triticum_aestivum_stanley.PGSBv2.1.pep.all.prot&TraesSTA1B01G391300.1	Triticum_aestivum_robigus.EIv1.1.pep.all.prot&TraesROB_scaffold_108058_01G000200.1	Triticum_aestivum_paragon.EIv1.1.pep.all.prot&TraesPAR_scaffold_098896_01G000200.1	Triticum_aestivum_weebil.WeebilV1.pep.all.prot&TraesWEE_scaffold_107734_01G000200.1	Triticum_aestivum_lancer.PGSBv2.0.pep.all.prot&TraesLAC1B01G393800.1	Triticum_aestivum_julius.PGSBv2.0.pep.all.prot&TraesJUL1B01G389600.1	Triticum_aestivum_landmark.PGSBv2.0.pep.all.prot&TraesLDM1B01G389700.1	Triticum_aestivum_cadenza.EIv1.1.pep.all.prot&TraesCAD_scaffold_069361_01G000200.1	Triticum_aestivum_mace.PGSBv2.0.pep.all.prot&TraesMAC1B01G391800.1	fielder.release.protein.prot&TraesFLD1B01G398300.1	Triticum_aestivum_arinalrfor.PGSBv2.0.pep.all.prot&TraesARI1B01G390800.1	Triticum_aestivum_norin61.PGSBv2.0.pep.all.prot&TraesNOR1B01G395000.1
fam714	Triticum_aestivum.IWGSC.pep.all.prot&TraesCS2D02G401800.1	Triticum_aestivum_mattis.PGSBv2.0.pep.all.prot&TraesSYM2D01G435300.1	Triticum_aestivum_jagger.PGSBv2.0.pep.all.prot&TraesJAG2D01G439500.1	Triticum_aestivum_claire.EIv1.1.pep.all.prot&TraesCLE_scaffold_089204_01G000100.1	Triticum_aestivum_stanley.PGSBv2.1.pep.all.prot&TraesSTA2D01G436300.1	Triticum_aestivum_robigus.EIv1.1.pep.all.prot&TraesROB_scaffold_132637_01G000100.1	Triticum_aestivum_paragon.EIv1.1.pep.all.prot&TraesPAR_scaffold_051079_01G000100.1	Triticum_aestivum_weebil.WeebilV1.pep.all.prot&TraesWEE_scaffold_181271_01G000100.1	Triticum_aestivum_lancer.PGSBv2.0.pep.all.prot&TraesLAC2D01G440200.1	Triticum_aestivum_julius.PGSBv2.0.pep.all.prot&TraesJUL2D01G438000.1	Triticum_aestivum_landmark.PGSBv2.0.pep.all.prot&TraesLDM2D01G434900.1	Triticum_aestivum_cadenza.EIv1.1.pep.all.prot&TraesCAD_scaffold_056518_01G000100.1	Triticum_aestivum_mace.PGSBv2.0.pep.all.prot&TraesMAC2D01G436800.1	fielder.release.protein.prot&TraesFLD2D01G440100.1	Triticum_aestivum_arinalrfor.PGSBv2.0.pep.all.prot&TraesARI2D01G432100.1	Triticum_aestivum_norin61.PGSBv2.0.pep.all.prot&TraesNOR2D01G435300.1
fam719	Triticum_aestivum.IWGSC.pep.all.prot&TraesCS2D02G208600.1	Triticum_aestivum_mattis.PGSBv2.0.pep.all.prot&TraesSYM2D01G233800.1	Triticum_aestivum_jagger.PGSBv2.0.pep.all.prot&TraesJAG2D01G238400.1	Triticum_aestivum_claire.EIv1.1.pep.all.prot&TraesCLE_scaffold_162956_01G000300.1	Triticum_aestivum_stanley.PGSBv2.1.pep.all.prot&TraesSTA2D01G233700.1	Triticum_aestivum_robigus.EIv1.1.pep.all.prot&TraesROB_scaffold_035191_01G000100.1	Triticum_aestivum_paragon.EIv1.1.pep.all.prot&TraesPAR_scaffold_027398_01G000300.1	Triticum_aestivum_lancer.PGSBv2.0.pep.all.prot&TraesLAC2D01G236100.1	Triticum_aestivum_julius.PGSBv2.0.pep.all.prot&TraesJUL2D01G231700.1	Triticum_aestivum_landmark.PGSBv2.0.pep.all.prot&TraesLDM2D01G232400.1	Triticum_aestivum_cadenza.EIv1.1.pep.all.prot&TraesCAD_scaffold_086018_01G000100.1	Triticum_aestivum_mace.PGSBv2.0.pep.all.prot&TraesMAC2D01G234700.1	fielder.release.protein.prot&TraesFLD2D01G238100.1	Triticum_aestivum_arinalrfor.PGSBv2.0.pep.all.prot&TraesARI2D01G230300.1	Triticum_aestivum_norin61.PGSBv2.0.pep.all.prot&TraesNOR2D01G233000.1
fam722	Triticum_aestivum.IWGSC.pep.all.prot&TraesCS3D02G259400.1	Triticum_aestivum_mattis.PGSBv2.0.pep.all.prot&TraesSYM3D01G271600.1	Triticum_aestivum_jagger.PGSBv2.0.pep.all.prot&TraesJAG3D01G274400.1	Triticum_aestivum_claire.EIv1.1.pep.all.prot&TraesCLE_scaffold_035232_01G000400.1	Triticum_aestivum_stanley.PGSBv2.1.pep.all.prot&TraesSTA3D01G299600.1	Triticum_aestivum_robigus.EIv1.1.pep.all.prot&TraesROB_scaffold_043356_01G000100.1	Triticum_aestivum_paragon.EIv1.1.pep.all.prot&TraesPAR_scaffold_051651_01G000100.1	Triticum_aestivum_weebil.WeebilV1.pep.all.prot&TraesWEE_scaffold_015747_01G000100.1	Triticum_aestivum_lancer.PGSBv2.0.pep.all.prot&TraesLAC3D01G281900.1	Triticum_aestivum_julius.PGSBv2.0.pep.all.prot&TraesJUL3D01G283900.1	Triticum_aestivum_landmark.PGSBv2.0.pep.all.prot&TraesLDM3D01G281600.1	Triticum_aestivum_cadenza.EIv1.1.pep.all.prot&TraesCAD_scaffold_045106_01G000400.1	Triticum_aestivum_mace.PGSBv2.0.pep.all.prot&TraesMAC3D01G268200.1	fielder.release.protein.prot&TraesFLD3D01G287800.1	Triticum_aestivum_arinalrfor.PGSBv2.0.pep.all.prot&TraesARI3D01G274100.1	Triticum_aestivum_norin61.PGSBv2.0.pep.all.prot&TraesNOR3D01G282000.1
fam724	Triticum_aestivum.IWGSC.pep.all.prot&TraesCS3A02G093600.1	Triticum_aestivum_mattis.PGSBv2.0.pep.all.prot&TraesSYM3A01G105400.1	Triticum_aestivum_jagger.PGSBv2.0.pep.all.prot&TraesJAG3A01G105700.1	Triticum_aestivum_claire.EIv1.1.pep.all.prot&TraesCLE_scaffold_090252_01G000100.1	Triticum_aestivum_stanley.PGSBv2.1.pep.all.prot&TraesSTA3A01G101300.1	Triticum_aestivum_robigus.EIv1.1.pep.all.prot&TraesROB_scaffold_090897_01G000100.1	Triticum_aestivum_paragon.EIv1.1.pep.all.prot&TraesPAR_scaffold_079959_01G000200.1	Triticum_aestivum_weebil.WeebilV1.pep.all.prot&TraesWEE_scaffold_017495_01G000300.1	Triticum_aestivum_lancer.PGSBv2.0.pep.all.prot&TraesLAC3A01G102400.1	Triticum_aestivum_julius.PGSBv2.0.pep.all.prot&TraesJUL3A01G103800.1	Triticum_aestivum_landmark.PGSBv2.0.pep.all.prot&TraesLDM3A01G102400.1	Triticum_aestivum_cadenza.EIv1.1.pep.all.prot&TraesCAD_scaffold_003035_01G000300.1	Triticum_aestivum_mace.PGSBv2.0.pep.all.prot&TraesMAC3A01G096600.1	fielder.release.protein.prot&TraesFLD3A01G100300.1	Triticum_aestivum_arinalrfor.PGSBv2.0.pep.all.prot&TraesARI3A01G102700.1	Triticum_aestivum_norin61.PGSBv2.0.pep.all.prot&TraesNOR3A01G103300.1
fam728	Triticum_aestivum.IWGSC.pep.all.prot&TraesCS1A02G107000.1	Triticum_aestivum_mattis.PGSBv2.0.pep.all.prot&TraesSYM1A01G117700.1	Triticum_aestivum_jagger.PGSBv2.0.pep.all.prot&TraesJAG1A01G122500.1	Triticum_aestivum_claire.EIv1.1.pep.all.prot&TraesCLE_scaffold_073054_01G000100.1	Triticum_aestivum_stanley.PGSBv2.1.pep.all.prot&TraesSTA1A01G115800.1	Triticum_aestivum_robigus.EIv1.1.pep.all.prot&TraesROB_scaffold_059876_01G000200.1	Triticum_aestivum_paragon.EIv1.1.pep.all.prot&TraesPAR_scaffold_041526_01G000300.1	Triticum_aestivum_weebil.WeebilV1.pep.all.prot&TraesWEE_scaffold_081711_01G000200.1	Triticum_aestivum_lancer.PGSBv2.0.pep.all.prot&TraesLAC1A01G122900.1	Triticum_aestivum_julius.PGSBv2.0.pep.all.prot&TraesJUL1A01G119900.1	Triticum_aestivum_landmark.PGSBv2.0.pep.all.prot&TraesLDM1A01G120500.1	Triticum_aestivum_cadenza.EIv1.1.pep.all.prot&TraesCAD_scaffold_069979_01G000200.1	Triticum_aestivum_mace.PGSBv2.0.pep.all.prot&TraesMAC1A01G120400.1	fielder.release.protein.prot&TraesFLD1A01G131200.1	Triticum_aestivum_arinalrfor.PGSBv2.0.pep.all.prot&TraesARI1A01G115600.1	Triticum_aestivum_norin61.PGSBv2.0.pep.all.prot&TraesNOR1A01G119400.1
fam730	Triticum_aestivum.IWGSC.pep.all.prot&TraesCS2D02G156900.1.cds1	Triticum_aestivum_mattis.PGSBv2.0.pep.all.prot&TraesSYM2D01G178100.1	Triticum_aestivum_jagger.PGSBv2.0.pep.all.prot&TraesJAG2D01G182800.1	Triticum_aestivum_claire.EIv1.1.pep.all.prot&TraesCLE_scaffold_071767_01G000200.1	Triticum_aestivum_stanley.PGSBv2.1.pep.all.prot&TraesSTA2D01G178600.1	Triticum_aestivum_robigus.EIv1.1.pep.all.prot&TraesROB_scaffold_010284_01G000300.1	Triticum_aestivum_paragon.EIv1.1.pep.all.prot&TraesPAR_scaffold_004037_01G000100.1	Triticum_aestivum_weebil.WeebilV1.pep.all.prot&TraesWEE_scaffold_064273_01G000100.1	Triticum_aestivum_lancer.PGSBv2.0.pep.all.prot&TraesLAC2D01G179800.1	Triticum_aestivum_julius.PGSBv2.0.pep.all.prot&TraesJUL2D01G176400.1	Triticum_aestivum_landmark.PGSBv2.0.pep.all.prot&TraesLDM2D01G176900.1	Triticum_aestivum_cadenza.EIv1.1.pep.all.prot&TraesCAD_scaffold_039771_01G000200.1	Triticum_aestivum_mace.PGSBv2.0.pep.all.prot&TraesMAC2D01G179800.1	fielder.release.protein.prot&TraesFLD2D01G182800.1	Triticum_aestivum_arinalrfor.PGSBv2.0.pep.all.prot&TraesARI2D01G175100.1	Triticum_aestivum_norin61.PGSBv2.0.pep.all.prot&TraesNOR2D01G177400.1
fam731	Triticum_aestivum.IWGSC.pep.all.prot&TraesCS7B02G448900.1	Triticum_aestivum_mattis.PGSBv2.0.pep.all.prot&TraesSYM7B01G776000.1	Triticum_aestivum_jagger.PGSBv2.0.pep.all.prot&TraesJAG7B01G491700.1	Triticum_aestivum_claire.EIv1.1.pep.all.prot&TraesCLE_scaffold_017979_01G000400.1	Triticum_aestivum_stanley.PGSBv2.1.pep.all.prot&TraesSTA7B01G483500.1	Triticum_aestivum_robigus.EIv1.1.pep.all.prot&TraesROB_scaffold_062757_01G000600.1	Triticum_aestivum_paragon.EIv1.1.pep.all.prot&TraesPAR_scaffold_073577_01G000100.1	Triticum_aestivum_weebil.WeebilV1.pep.all.prot&TraesWEE_scaffold_011826_01G000300.1	Triticum_aestivum_lancer.PGSBv2.0.pep.all.prot&TraesLAC7B01G490700.1	Triticum_aestivum_julius.PGSBv2.0.pep.all.prot&TraesJUL7B01G490700.1	Triticum_aestivum_landmark.PGSBv2.0.pep.all.prot&TraesLDM7B01G492700.1	Triticum_aestivum_cadenza.EIv1.1.pep.all.prot&TraesCAD_scaffold_007075_01G000800.1	Triticum_aestivum_mace.PGSBv2.0.pep.all.prot&TraesMAC7B01G480800.1	fielder.release.protein.prot&TraesFLD7B01G481900.1	Triticum_aestivum_arinalrfor.PGSBv2.0.pep.all.prot&TraesARI7B01G060400.1	Triticum_aestivum_norin61.PGSBv2.0.pep.all.prot&TraesNOR7B01G493100.1
[truncated: 62,082 more rows]

## Sheet: Table S3A
Table S3A The original gene IDs associated with Figure 2C,2E,Supplemental Figure S3
GENE1		GENE2	CORE
TraesCS1A02G002500	CORE	TraesCS1B02G001800	yes
TraesCS1A02G018700	yes	TraesCS1B02G022500	yes
TraesCS1A02G019200	yes	TraesCS1D02G018400	yes
TraesCS1A02G025800	yes	TraesCS3D02G459800	yes
TraesCS1A02G026000	yes	TraesCS1B02G032400	yes
TraesCS1A02G029800	yes	TraesCS1D02G030300	yes
TraesCS1A02G030600	yes	TraesCS1D02G031500	yes
TraesCS1A02G031000	yes	TraesCS1D02G032400	yes
TraesCS1A02G033000	yes	TraesCS1D02G034200	yes
[truncated: 6,533 more rows]

[truncated: 3 more sheets: Table S3B,  Table S4, Table S5]
